# Supplementary material for: Plasma proteome profiling reveals dynamic of cholesterol marker after dual blocker therapy
Source: Nat Commun. 2024 May 8;15:3860. doi: 10.1038/s41467-024-47835-y (PMC11078984; doi:10.1038/s41467-024-47835-y)
Supplement: Supplementary file 5 — Supplementary Data 1 [file 41467_2024_47835_MOESM5_ESM.xlsx]

## Sheet: Description
Sheet	Description
1a	Baseline Demographic and Disease Characteristics of Patients in Dual Blocker Therapy (DBT) cohort
1b	The protein concentration of the samples in DBT cohort
1c	Clinical characteristics of samples in DBT cohort
1d	Protein expression matrix of DBT cohort
1a
Columns	Description
Tumor type	Tumor type
Age	Age range of the patient
Gender	Gender
TNM stage	Tumor node metastastis stage
1b
Columns	Description
Protein concentration (μg/μL)	The protein concentration of the sample
1c
Columns	Description
BMI	Body mass index
GLU	Blood sugar
ACTH	Adrenocorticotropic hormone
Cortisol	Cortisol
AFP	Alpha-fetoprotein
CEA	Carcinoembryonic antigen
CA125	Cancer antigen 125
CA153	Cancer antigen 153
CA199	Cancer antigen 199
CA724	Cancer antigen 724
NSE	Neuron-specific enolase
CYFRA21-1	Cytokeratin-19-fragment
Tg	Triglyceride
T3	Triiodothyronine
TH	Thyroid hormone
TSH	Thyroid-stimulating hormone
FT3	Free triiodothyronine
FTH	Free thyroid hormone
TPO	Thyroid peroxidase
TgAb	Thyroglobulin antibody
anti-TPO	Anti-thyroid peroxidase
WBC	White blood cell count
RBC	Red blood cell count
HGB	Hemoglobin
HCT	Hematocrit
MCV	Mean cell volume
MCH	Mean cell hemoglobin
MCHC	Mean corpuscular hemoglobin concentration
PLT	Platelet count
LYMPH%	Lymphocytes percentage
MO%	Monocytes percentage
NE%	Neutrophil percentage
EO%	Eosinophil percentage
BA%	Basophil percentage
LYMPH#	Lymphocytes count
MO#	Monocytes count
NE#	Neutrophil counts
EO#	Eosinophil counts
BA#	Basophil counts
RDW-CV	Red blood cell distribution width CV
RDW-SD	Red blood cell distribution width SD
PDW	Platelet volume distribution width
MPV	Mean platelet volume
PCT	Plateletcrit
NRBC%	Nucleated red blood cell percentage
P-LCR	Platelet larger cell ratio
NRBC#	NRBC Counts
Urea	Urea
Crea	Creatinine
UA	Uricemia
CO2CP	Carbondioxide combining power
b2-MG	Beta-2 microglobulin
Cysc	Cystatin C
CK-MB	Creatine kinase MB
CK	Creatine kinase
HBDH	Hydroxybutyrate dehydrogenase
LDH	Lactate dehydrogenase
LPS	Lipase
ALP	Alkaline phosphatase
GGT	Gamma-glutamyltransferase
AMY	Amylase
AST	Aspartate transaminase
ALT	Glutamate pyruvate transaminase
TP	Total Protein
ALB	Albumin
G	Globulin
A/G	Albumin/globulin
PA	Prealbumin
TBIL	Total bilirubin
DBIL	Direct bilirubin
IBIL	Indirect bilirubin
TBA	Total bile acid
K	Potassium
Na	Sodium
CL	Chlorine
Ca	Calcium
P	Phosphorus
Mg	Magnesium
CHE	Cholinesterase
LAP	Leucine aminopeptidase
AFU	Α-L-fucosidase
MYO	Myoglobin
Tn	Troponin
E2	Estradiol
PRL	Prolactin
FSH	Follicle-stimulating hormone
P4	Progesterone
LH	Luteinizing hormone
T	Testosterone
GH	Growth Hormone
HBsAg	Hepatitis B surface antigen
HBsAb	Hepatitis B surface antibody
HBeAg	Hepatitis B e antigen
HBeAb	Hepatitis B e antibody
HBcAb	Hepatitis b core antigen
TPHA	Treponema pallidum antibody
AIDS	Human immunodeficiency virus
D-D	D-dimer
PT	Prothrombin time
INR	International normalized ratio
PTR	Prothrombin time ratio
APTT	Activated partial thromboplatin time
FIB	Fibrinogen
TT	Thrombin time
NT-proBNP	N-terminal pro-brain natriuretic peptide
1d
Columns	Description
Symbol	Gene symbol

## Sheet: 1a
Patient ID	Tumor type	Age	Gender	TNM stage
P1	RCC	71-80	Male	I
P2	CCA	61-70	Male	III
P3	BLCA	51-60	Male
P5	CCA	61-70	Female
P6	CRCA	51-60	Male	III
P7	OVCA	41-50	Female	III
P8	CCA	61-70	Male	III
P10	LC	61-70	Male	III
P11	LC	61-70	Male	III
P12	LC	61-70	Male	III
P14	OVCA	31-40	Female	III
P16	RCC	61-70	Male
P17	UCEC	61-70	Female	III
P18	CRCA	41-50	Male	III
P19	LC	31-40	Male	IV
P20	OVCA	31-40	Female	II
P21	RCC	51-60	Male
P22	CCA	41-50	Male
P23	CESC	51-60	Female	I
P24	LC	51-60	Male	III
P25	LC	51-60	Male	III
P26	CESC	61-70	Female	III

## Sheet: 1b
ID	Protein concentration (μg/μL)
Exp110952	64.5011
Exp110977	70.3671
Exp110997	70.3955
Exp111030	69.5756
Exp111032	69.22
Exp111033	72.8742
Exp111045	69.0041
Exp111050	71.4339
Exp111052	69.3857
Exp111059	67.3081
Exp174719	68.529
Exp174720	68.9732
Exp174721	66.9044
Exp174722	65.8589
Exp174723	69.0852
Exp174724	71.1733
Exp174725	69.4319
Exp174726	65.416
Exp110964	70.4873
Exp110984	70.6446
Exp110962	69.0194
Exp110985	70.5643
Exp110963	73.0496
Exp110986	69.0129
Exp110965	67.9181
Exp110987	71.1089
Exp111034	70.0109
Exp111044	68.9732
Exp110966	71.6249
Exp174745	71.5881
Exp110988	71.1309
Exp111047	64.5953
Exp111043	71.7975
Exp111029	70.5311
Exp111031	67.39
Exp111024	67.5467
Exp174744	68.0401
Exp110967	68.0983
Exp111062	69.0129
Exp110968	68.4751
Exp110989	71.2339
Exp111025	70.0789
Exp111027	69.5467
Exp111040	69.2017
Exp111041	67.1588
Exp111051	69.174
Exp111057	68.1332
Exp111060	66.332
Exp111061	67.41
Exp174727	70.2191
Exp174728	70.9265
Exp174729	66.8217
Exp174730	70.2191
Exp174731	68.5116
Exp174732	66.5088
Exp174733	66.5088
Exp174734	66.4903
Exp174735	66.4816
Exp174736	70.307
Exp174737	68.1938
Exp174738	68.7427
Exp174739	69.2622
Exp174740	66.7604
Exp174741	65.1817
Exp174742	68.3049
Exp174743	69.9514
Exp110969	68.7537
Exp110990	72.443
Exp111036	69.7945
Exp110954	69.8578
Exp110978	67.854
Exp110998	69.5756
Exp111042	72.8742
Exp111048	67.5467
Exp110970	69.8593
Exp110991	70.3111
Exp110971	67.1263
Exp110992	71.0546
Exp111038	71.9287
Exp110972	67.8405
Exp110993	73.1935
Exp111026	66.9659
Exp111046	72.6221
Exp111058	67.5189
Exp111064	67.7603
Exp110973	71.3147
Exp110994	67.3081
Exp111035	69.0615
Exp110974	65.416
Exp110995	69.9125
Exp110996	66.1171
Exp111104	70.1842
Exp111023	69.8389
Exp111028	68.6562
Exp111105	68.4558
Exp110955	70.5997
Exp110979	64.8607
Exp110999	69.6914
Exp111039	68.9768
Exp111049	69.8492
Exp110957	69.4093
Exp110980	70.0388
Exp111000	70.554
Exp111063	69.4445
Exp110958	67.7615
Exp110981	72.8865
Exp111001	66.4393
Exp110959	69.3308
Exp110982	67.7812
Exp111002	72.8642
Exp110960	67.7812
Exp110983	69.8409
Exp111037	70.4864
Exp111003	69.9514
Exp111004	66.6764
Exp111005	67.9112
Exp111006	68.6129
Exp111007	71.3459
Exp111008	67.2552
Exp111009	72.2683
Exp111010	72.2593
Exp111011	70.7356
Exp111012	66.6962
Exp111013	67.4591
Exp111014	71.0315
Exp111015	68.6534
Exp111016	70.5544
Exp111017	69.3866
Exp111018	71.5032
Exp111019	67.1932
Exp111020	70.9768
Exp111021	67.4779
Exp111022	70.2908
Exp111053	66.8812
Exp111054	71.0336
Exp111055	69.5609
Exp111056	72.5703

## Sheet: 1c
Exp	Exp110952	Exp110977	Exp110997	Exp111030	Exp111032	Exp111033	Exp111045	Exp111050	Exp111052	Exp111059	Exp174719	Exp174720	Exp174721	Exp174722	Exp174723	Exp174724	Exp174725	Exp174726	Exp110964	Exp110984	Exp110962	Exp110985	Exp110963	Exp110986	Exp110965	Exp110987	Exp111034	Exp111044	Exp110966	Exp110988	Exp111024	Exp111029	Exp111031	Exp111043	Exp111047	Exp174744	Exp174745	Exp110967	Exp111062	Exp110968	Exp110989	Exp111025	Exp111027	Exp111040	Exp111041	Exp111051	Exp111057	Exp111060	Exp111061
Cohort	DBT	DBT	DBT	DBT	DBT	DBT	DBT	DBT	DBT	DBT	DBT	DBT	DBT	DBT	DBT	DBT	DBT	DBT	DBT	DBT	DBT	DBT	DBT	DBT	DBT	DBT	DBT	DBT	DBT	DBT	DBT	DBT	DBT	DBT	DBT	DBT	DBT	DBT	DBT	DBT	DBT	DBT	DBT	DBT	DBT	DBT	DBT	DBT	DBT
Response state iRECIST	pre DBT	not-evaluated	iSD	iSD	not-evaluated	not-evaluated	not-evaluated	iSD	not-evaluated	iSD	iPR	iPR	iPR	iPR	iSD	iSD	iSD	iSD	pre DBT	not-evaluated	pre DBT	not-evaluated	pre DBT	not-evaluated	pre DBT	not-evaluated	not-evaluated	iUPD	pre DBT	not-evaluated	not-evaluated	not-evaluated	iPR	iPR	iSD	iCR	iCR	pre DBT	iCPD	pre DBT	not-evaluated	iPR	not-evaluated	iPR	not-evaluated	iSD	iSD	not-evaluated	not-evaluated
Patient ID	P1	P1	P1	P1	P1	P1	P1	P1	P1	P1	P1	P1	P1	P1	P1	P1	P1	P1	P10	P10	P11	P11	P12	P12	P14	P14	P14	P14	P16	P16	P16	P16	P16	P16	P16	P16	P16	P17	P17	P18	P18	P18	P18	P18	P18	P18	P18	P18	P18
Therapy ID	pre DBT	1st DBT	2nd DBT	10th DBT	9th DBT	5th DBT	3rd DBT	8th DBT	7th DBT	4th DBT	12th DBT	13th DBT	14th DBT	15th DBT	16th DBT	17th DBT	18th DBT	19th DBT	pre DBT	1st DBT	pre DBT	1st DBT	pre DBT	1st DBT	pre DBT	1st DBT	3rd DBT	2nd DBT	pre DBT	1st DBT	7th DBT	5th DBT	6th DBT	4th DBT	2nd DBT	9th DBT	10th DBT	pre DBT	2nd DBT	pre DBT	1st DBT	10th DBT	11th DBT	8th DBT	9th DBT	6th DBT	4th DBT	3rd DBT	5th DBT
Exp
BMI	23.0954	23.7196	23.4075	23.4075	23.0954	23.0954	23.4075	22.7833	22.7833	23.0954									19.5918	20.2449	22.8571	21.8776	19.7232	19.7232	18.7305	17.898	17.4818	17.6899	20.202	20.202	20.202		20.202	19.4674	20.202			21.875	21.4844	28.4091	28.4091	28.4091	28.4091	28.4091	28.4091	28.4091	28.4091	28.4091	28.4091
HGB	145	149	140	134	137	132	140	132	136	137	138	136		140	141	133	141	132	112	126	123	140	132	114			79	108	142	147				120	143	141		120	108	120	122	137	140	142	141	140	141	132	140
RBC	4.7	4.83	4.56	4.37	4.38	4.24	4.52	4.28	4.49	4.44	4.39	4.3		4.45	4.51	4.32	4.47	4.26	3.35	3.77	4.04	4.64	4.05	3.44			3.03	4.02	4.59	4.66				3.86	4.66	4.54		3.89	3.63	4.33	4.41	5.11	5.17	5.42	5.3	5.39	5.44	5.02	5.35
WBC	5.2	4.4	5.6	4.77	4.54	4.79	4.71	5.29	4.29	4.02	6.38	3.91		4.25	4.61	4.31	4.58	5.95	5.42	7.94	6.51	7.49	5.26	6.08			7.1	5.92	6.44	5.76				6.41	5.54	7.17		4.37	3.63	5.08	4.15	3.7	3.72	3.92	3.62	3.78	3.93	3.72	3.58
A/G	1.33	1.24	1.24	1.15			1.32				1.18	1.26	1.25	1.36	1.36	1.55	1.39	1.09	1.22		1.23	1.14	0.94	0.74		1.01	0.94	0.89	1.56	1.7				1.65		1.65	1.38	1.18	1.01	1.63	1.59	1.57	1.53	1.66	1.77	1.86	1.69	1.54	1.77
ALP	68	75	72	81			71				83	83	86	81	82	61	72	91	298		70	127	110	177		98	86	77	79	83				58		59	64		97	139	103	62	62	62	60	57	62	72	59
CK-MB			1.56	2.7			2.9				2.5	2.8	2.6	2.6	2.7	3.3	3.1	2.5	0.5		1.5	1.9	0.58	0.4			0.22	0.3	1.2	1.32				0.58		1.5			0.28	1.2	1.4	2.2	2.2	2.1	2.1	3.1	2.9	1.27	2.1
FT3	4.74	5	4.65		5.64	4.54	5.1		4.45		4.72		4.89		4.64		4.89		3.77		4.28	4.01	4.58	3.46		3.94	2.72	2.19	4.97	5.3						5.37		3.83	4.11	4.47	5.53		5.06		3			5.96	3.91
LDH	177	184	189	218			210					208	196	208	202	190	284	270	1057		195	197	175	182		202	537	137	138	82				69		160	144		457	188	173	217	170	180	169	173	156	168	153
PA	200	217	218	239			215					193	214	202	220	225	209	174	145		162	237	258	116		170	127	151	250	197				256		219	219	205	172	368	314	332	317	377	342	381	346	321	370
GLU	6.3	6	6	6	6.2	6	6.5	6.2	6.2	6.4	6.3	6.3	6.5	6.5	6.5	6.6	6.1	5.7	5.7		6.3	6.2	6	6.9		5.7	5.8	5.4	5.9	5.1				4.5	5.4	5.4		7.5	8.5	6.9	6.4		6.1	6.8	6.1	6.2	6.4	6.3	6.3
ACTH	4.73	6.63	5.86		16.94	9.55	8.73		13.66				18.02		23.05		9.27		6.36		10.58	4.01	2.05	5.78		6.05	13.21	12.17	16.07	22.04								7.78	7.03	45.08	29.17		24.42		24.52			11.98	21.77
Cortisol	203.7	255	160.7		264.9	277	248.2		277.8				325.7		314		195		426.4		197.6	203.5	406.7	240.4		166.8	232.3	200.7	161.2	220.6								193.1	212.7	181.4	173.2		102		96.52			110.9	122.6
AFP																			2.04																		6.19
CEA	3.9																		3.98		2.31	2.59	17	15.22		55.4	59.18	51.4	5.64	5.51							5.58	1.77	1.72	2.86	1.65					1.87	1.23	1.29	1.75
CA125	15.78																		636.6		24.76	46.79	142.9	150.2		153.3	193.3	146.8	8.07	8.54								53.37	131.1	15.26	14.74			10.52		9.74	13.23	14.44	10.77
CA153																					12.89					41.31	50.06	46.88										53.76	101.7	12.02	11.74			7.46		6.04	7.99	11.09	6.73
CA199	24.33																		41.25		2.98	9.91	12.48	11.41		312.3	512.5	373.9	26.52	27.19							70.2			4.5	3.74					3.11	3.43	2.94	3.5
CA724																																								2.36	5.61			2.61		2.03	1.96	1.74	4.36
NSE																			32.64
CYFRA21-1																			81.79				13.66
Tg																										24.44	21.9	23.47																	9.98				14.6
T3	1.45	1.53	1.36		1.69	1.45	1.74		1.49				1.4		1.72	1.82	1.57		1.35		1.28	1.3	1.62	1.04		1.7	1.26	1.18	2.11	2.34								1.63	1.66	1.35	1.57		1.33		1.28			1.55	1.13
TH	88.24	84.27	73.17		84.8	77.78	77.81		80.74				74.16		86.63	82.42	78.8		110.5		87.7	104.6	109.3	92.81		135.1	10.26	9.47	117	119.9								92.31	105	80.24	84.68		60.41		5.51			89.66	58.79
TSH	1.68	1.97	3.7		1.51	1.91	1.86		1.59				2.38		1.89	1.71	2.05		1.28		2.66	2.21	1.24	0.95		1.51	2.24	1.56	1.95	1.62								2.87	3.81	1.23	0.81		0.72		0.975			0.04	0.87
FTH	15.95	15.96	13.04		15.6	13.29	13.53		13.33				12.99		13.87	13.35	15.56		14.36		14.29	17.7	19.55	20.52		16.56	1.35	1.29	14	15.02								12.35	11.46	13.29	14.82		11.79		0.98			17.69	11.32
TPO																											5.67	15.49																	8.42
TgAb																										11	15.06	14.99																	10.55				15
anti-TPO																										6																							5
HCT	43.5	44.9	42.3	40.5	40.2	39.6	41.1	39.2	40.7	40.7	39.5	41.1		41.1	42.2	40.9	42.7	30.1	35.6	40.1	40	44.2	40.7	34.5			25.9	35.2	43.1	43.8				36.3	43.5			37.7	34.5	38.4	38.6	42.5	43.5	44	43.3	44	44.9	42.5	44.4
MCV	92.6	93	92.8	92.7	91.8	93.4	90.9	91.6	90.6	91.7	92.7	95.6		92.4	93.6	93.2	95.5	92.8	106.3	106.4	99	95.3	100.5	100.3			85.5	87.6	93.9	94				94	93.3	94.3		96.9	95	88.7	87.5	83.2	84.1	81.2	81.7	81.6	82.5	84.7	83
MCH	30.9	30.8	30.7	30.7	31.3	31.1	31	30.8	30.3	30.9	31	31.6		31.5	31.3	31.4	31.5	30.8	33.4	33.4	30.4	30.2	32.6	33.1			26.1	26.9	30.9	31.5				31.1	30.7	31.1		30.8	29.8	27.7	27.7	26.8	27.1	26.2	26.6	26	25.9	26.3	26.2
MCHC	333	332	331	331	341	333	341	337	334	337	334	331		341	334	337	330	332	315	314	308	317	324	330			305	307	329	336				331	329	329		318	313	313	316	322	322	323	326	318	314	311	315
PLT	171	193	172	147	141	167	158	172	144	169	292	164		145	150	155	139	136	209	178	151	147	184	268			198	257	216	223				182	196	207		143	195	155	192	171	161	168	170	173	182	169	132
LYMPH%	17.3	23.6	18.4	24.9	24.4	20.9	20.8	20.8	22.1	23.1	12.8	26.1		20.7	23	13.8	15.7	16.5	14.6	15.6	14.7	14.2	32.1	18.4			10.1	12.2	16.3	19.3				26.5	19.5	22.9		21.1	22.6	18.5	29.9	24.9	22	19.1	25.7	20.9	24.9	21.5	21.8
MO%	7.9	8.6	7.9	10.5	12.6	10.2	10.8	11	9.8	10.2	8.1	12.3		10.6	12.6	8.6	10.7	13	8.1	7.9	6	5.9	8.4	7.4			6.8	7.3	7.3	7.5				9.7	7.6	9.5		8.5	8.3	8.3	8.4	10.3	9.9	8.9	9.4	9	9.2	9.9	7.5
NE%	73.6	65	70.8	60.6	58.6	66.6	66.1	64.8	65.1	63.3	76.4	57.2		65.6	59.9	74.8	69.9	68.2	70.4	74.1	76.2	64.2	54.7	71.4			82.6	79.6	75.8	72.2				62.1	71.4	66.7		68.7	68.5	68.5	58	60.5	63.8	67.4	60.8	66.4	62.1	65.6	67.1
EO%	1	2.3	2.5	4	4.2	2.1	1.9	3	2.8	3.2	2.4	4.1		3.1	4.3	2.5	3.5	2.1	6.3	1.9	2.6	15.2	4.4	2.6			0.4	0.7	0.3	0.5				1.2	1.1	0.6		0.2	0.3	3.3	2.7	3.5	3.5	3.8	3.3	2.9	2.8	2.2	2.8
BA%	0.2	0.5		0	0.2	0.2	0.4	0.4	0.2	0.2	0.3	0.3		0	0.2	0.3	0.2	0.2	0.6	0.5	0.5	0.5	0.4	0.2			0.1	0.2	0.3	0.5				0.5	0.4	0.3		0.5	0.3	1.4	1	0.8	0.8	0.8	0.8	0.8	1	0.8	0.8
LYMPH#	0.9	1.04	1.03	1.19	1.11	1	0.98	1.1	0.95	0.93	0.76	1.02		0.88	1.06	0.88	0.72	0.71	0.79	1.24	0.96	1.06	1.69	1.12			0.72	0.72	1.05	1.11				1.7	1.08	1.64		0.92	0.82	0.94	1.24	0.92	0.82	0.75	0.93	0.79	0.98	0.8	0.78
MO#	0.41	0.38	0.44	0.5	0.57	0.49	0.51	0.58	0.42	0.41	0.48	0.48		0.45	0.58	0.55	0.49	0.56	0.44	0.63	0.39	0.44	0.44	0.45			0.48	0.43	0.47	0.43				0.62	0.42	0.68		0.37	0.3	0.42	0.35	0.38	0.37	0.35	0.34	0.34	0.36	0.37	0.27
NE#	3.83	2.86	3.97	2.89	2.66	3.19	3.11	3.43	2.79	2.54	4.55	2.24		2.79	2.76	4.77	3.2	2.94	3.82	5.88	4.96	4.81	2.88	4.34			5.86	4.72	4.88	4.16				3.98	3.96	4.79		3.05	2.49	3.48	2.41	2.24	2.37	2.64	2.2	2.51	2.44	2.44	2.4
EO#	0.05	0.1	0.14	0.19	0.19	0.1	0.09	0.16	0.12	0.13	0.14	0.16		0.13	0.2	0.16	0.16	0.09	0.34	0.15	0.17	1.14	0.23	0.16			0.03	0.04	0.02	0.03				0.08	0.06	0.04		0.01	0.01	0.17	0.11	0.13	0.13	0.15	0.12	0.11	0.11	0.08	0.1
BA#	0.01	0.02	0.02	0	0.01	0.01	0.02	0.02	0.01	0.01	0.02	0.01		0	0.01	0.02	0.01	0.01	0.03	0.04	0.03	0.04	0.02	0.01			0.01	0.01	0.02	0.03				0.03	0.02	0.02		0.02	0.01	0.07	0.04	0.03	0.03	0.03	0.03	0.03	0.04	0.03	0.03
RDW-CV	12.8	12.6	12.5	12.8	12.7	12.7	12.7	12.7	12.5	12.7	12.4	13		12.4	12.5	12.8	12.8	12.8	15	15.8	14.6	14.8	14.8	15.3			15.7	14.2	13	12.2				13.4	12.1	11.7		16.3	16.5	17.2	16.3	14.5	14.3	15.1	14.6	15.4	15.6	15.7	15.5
RDW-SD	43.6	43.1	42.6	43.4	41.5	43.4	41.7	42	41.6	42.8	41.8	45.5		42.3	42.6	43.7	44.7	43.6	59.4	61.9	53.5	51.8	54.5	56.3			47.7	45.2	44.6	42.4				46	41.4	40.8		58	57.1	55.1	51.9	43.6	43.6	43.2	43	45.9	46.2	48.6	46.5
PDW	9.8	9.9		9.5	8	9.1	9.5	9.2	9.9	9.2	8.1	9		8.4	9	8.9	8.4	9.5	9.7	10.4	11.7	13	11.2	10.2			10.9	10.4	13.4	12.7				13.3	14.7	13.1		9.8	9.6	10.8	10	10.8	11.7	11.7	12.1	10.9	11.1	10.1	12.8
MPV	9.4	9.2		8.9	8.6	9	9.2	8.8	9.1	9	8.2	8.8		8.6	8.6	9	8.6	8.8	9.9	10.3	10.3	10.5	10.3	9.7			9.7	10.3	11.3	11.2				11.4	11.5	10.7		9.3	9.5	9.6	9.6	9.6	9.8	10	10	9.6	9.6	9.8	9.5
PCT	0.16	0.18	0.16	0.13	0.12	0.15	0.15	0.15	0.13	0.15	0.24	0.14		0.13	0.13	0.14	0.12	0.12	0.21	0.18	0.16	0.15	0.19	0.26			0.19	0.27	0.24	0.25				0.21	0.23	0.22		0.13	0.18	0.15	0.18	0.16	0.16	0.17	0.17	0.17	0.18	0.17	0.13
NRBC%	0	0	0	0	0	0	0	0	0	0	0	0		0	0	0	0	0	0	0	0	0	0	0			0	0.2	0	0				0	0	0		0	0	0.2	0	0	0	0	0	0	0	0	0
P-LCR	19.5	18.6	18.3	17	14.4	16.7	18.4	15.2	17.8	16.7	11.5	15.2		14.1	14.6	17	13.3	15.5	23	25.5	27.8	28.6	25.3	22.4			23.4	25.3	35.2	34.3				35.3	37.2	30.4		19.9	20.2	22.7	21.9	23.2	24.2	25.5	26.6	22.7	23.4	24.3	24
NRBC#	0	0	0	0	0	0	0	0	0	0	0	0		0	0	0	0	0	0	0	0	0	0	0			0	0.01	0	0				0	0	0		0	0	0.01	0	0	0	0	0	0	0	0	0
Urea	6.59	5.54	7.12	7.77			7.55					6.6	5.85	6.07	7.19	8.42	6.75	6.39	4.95		7.01	7.34	5.83	5.31		4.47	4.52	3.9	6.24	7.83				7.22		5.39		4.38	4.5	6.77	4.41	3.66	4.09	4.27	3.4	4.44	5.2	4.84	4.17
Crea	113	109	121	124			109					101	106	117	108	115	121	116	61		81	86	50	47		56	54	61	78	69				75		88		60	59	70	67	72	74	72	80	70	71	65	70
UA	454	393	403	466			408					417	425	438	420	384	363	343	398		340	349	262	190		281	280	325	204	178				200		223		240	227	387	371	405	405	427	457	421	400	373	367
CO2CP	30	31	28	22			25					24	23	27	23	24	22	27	28		24	26	30	27		32	33	26	26	28				24		26		28	29	27	31	24	27	21	25	25	26	29	22
b2-MG	2.7	3	3.4	3.1			2.9					2.9	3	3.3	3.1	2.8	3.2	3.7	2.9		2.2	3.3	2.5	2.4		2.1	2.5	2.3	2	1.9				1.7		2.3		1.6	2.4	1.5	1.7	1.4	1.5	1.4	1.4	1.2	1.5	1.2	1.3
Cysc	1.32	1.44	1.5	1.55			1.6					1.35	1.45	1.54	1.47	1.52	1.44	1.73	1.09		1.15	1.41	0.95	0.83		0.85	0.86	0.92	1.05	1.01						1.2		1.03	0.94	0.86	0.81	0.82	0.8	0.72	0.78	0.95	0.93	0.81	0.92
CK	149	103	113	99			132					94	107	120	122	89	104	93	108		69	40	34	37		42	45	29	57	104				42		69			52	229	159	161	154	177	181	401	215	173	149
HBDH	128	131	127	147			150					148	137	146	145	138	174	178	728		136	144	122	113		103	417	80	106	126				101		109			198	121	115	137	110	124	120	108	110	104	99
LPS	24.3	127	152	30.99			31.44					38.65	32.48	31.85	36.83	28.85	34.62	34.25	3.07		5.96	67.83	40	49		70	56	22.24	17.27	175				138		29.08	872.73		139	96.28	58.08	36.77	62.5	39.97	52.76	31.08	34.33	259	30.74
GGT	15	17	15	20			16					17	18	16	17	15	17	25	355		36	99	42	115		28	28	24	16	17				16		13	18		41	182	139	68	91	71	53	67	84	108	93
AMY	115	107	131	131			118					136	130	121	131	131	129	154	44		23	49	93	84		54	48	45	89	92				72		84	197		58	78	65	49	56	50	50	48	49	76	52
AST	24	21	23	26			23					27	30	25	27	20	23	25	114		13	31	17	29		14	16	9	21	23				18		23	19		18	24	27	22	24	22	28	24	27	27	26
ALT	16	14	18	20			14					20	21	16	18	12	14	23	94		9	42	10	59		7	7	6	15	16				14		11	13		14	20	24	21	32	25	28	21	25	32	34
TP	74	77	75	81.3			77					78.5	77.3	75.3	78.2	71.8	76.1	77	68		73	72	72	73		72	67	69	74	72				64		71.2	65.4	76	78	79	78	77	75	79	76	75	78	77	74
ALB	42	43	41	43			44					44	43	43	45	44	33	40	38		40	38	35	31		36	33	33	45	45				40		44	38		39	49	48	47	45	49	49	49	49	47	47
G	32	34	33	38			33					35	34	32	33	28	42	37	31		33	34	37	42		36	35	36	29	27				24		27	28		39	30	30	30	30	30	27	26	29	30	27
TBIL	14.2	14.8	9.1	10.9			11.9					9.4	9.6	12.5	9.3	10.2	13.5	8.5	10.5		16.2	16.9	18.9	16.2		8.1	16.2	7.3	8	12.9				18		10.2	10	18.9	9.7	13	14	28.9	23.3	20.1	30	31.3	22.4	20.4	23.9
DBIL	5.2	5.3	3.1	4			4.2					3.4	3.4	4.5	3.3	3.8	4.6	3.4	5.8		6.4	6.9	5.4	6.7		2.2	4.7	1.9	2.6	4.4				6		3.4	3.2		2.6	3.8	4	7.4	6.5	6.5	8.8	8.6	5.8	6.8	6.6
IBIL	9	9.5	6	6.9			7.7					6	6.2	8	66	6.4	8.9	5.1	4.7		9.8	10	13.5	9.5		5.9	11.5	5.4	5.4	8.5				12		6.8	6.8		7.1	9.2	10	21.5	16.8	13.6	21.2	22.7	16.6	13.6	17.3
TBA	1.61	3.24	4.37	2.44			2.7					7	3.66	2.25	6.15	4.52	5.51	4.67	10.19		1.14	2.5	1.06	0.89		1.11	1.14	1.26	2.97	3				3.1		3.06	6		2.23	4.79	4.32	2.01	1.48	3.53	1.76	2.78	1.82	3.68	1.38
K	4.4	4.5	4.4	4.7			4.3					4.7	4.5	4.7	4.8	4.2	4.4	4.5	3.4		4.3	5.4	4.2	4.3		3.9	4	4.2	4.4	4.2				3.5		3.9			3.8	4.4	4.1	4	4	4.1	4	3.9	4.2	4.2	3.9
Na	141	140	141	137			140					139	136	138	138	139	138	137	144		138	134	139	136		143	140	138	139	142				137		139			141	140	142	139	141	139	139	138	138	141	139
CL	104	104	105	105			106					106	104	106	106	107	106	103	106		103	101	102	98		101	102	100	107	105				101		103			101	106	103	104	103	101	105	102	103	104	105
Ca	2.28	2.4	2.28	2.38			2.34					2.34	2.32	2.29	2.28	2.32	2.28	2.3	2.3		2.34	2.42	2.3	2.15		2.31	2.24	2.26	2.48	2.46				2.2		2.43			2.34	2.46	2.55	2.44	2.45	2.48	2.46	2.46	2.52	2.41	2.28
P	0.87	0.91	0.96	1.01			0.95					0.96	0.82	0.87	0.9	0.96	0.82	0.87	1.23		0.88	1.06	1.22	1.02		1.22	1.18	1.22	0.86	0.9				1.06		1.05			1.2	1.03	1.17	0.92	1.03	0.97	1.11	1.09	1.12	0.93	0.9
Mg	0.87	0.88	0.86	0.86			0.79					0.88	0.85	0.87	0.92	0.82	0.89	0.87	0.86		0.9	0.82	0.83	0.86		0.81	0.72	0.78	0.89	0.91				0.83		0.87			0.85	0.92	0.92	0.89	0.82	0.86	0.86	0.95	0.9	0.88	0.91
MYO	55.5																		29.3		40.7		22.7			21.4			25.1									23.3		53.1
E2	38.77	31.26	39.76		30.38	48.66	37.45		31.28				41.14		37	25.32			45.71		26.35		41.35	45.2		9.53	25.1	5	50.88	30.92					49.15			5.41	19.96	11.84	35.02		29.26		28.61			30.57	42.74
PRL	5.14	7.4	8.13		11.76	8.31	6.9		9.1				9.71		9.53	9.67			70.48		9.09		12.58	19.56		11.05	14.9	23.21	11.12	13.23					15.6			8.81	8.49	17.12	17.47		15.08		15.48			14.77	11.3
FSH	13.94	14.34	16.01		33.84	19.78	19.37		28.11				29.21		32.7	31.37			15.72		30.68		43.54	41.4		71.97	52.87	64.18	13.38	14.69					14.19			56.57	62.64	14.04	14.05		16.93		17.95			13.5	17.6
P4	0.05	0.07	0.05		0.24	0.2	0.19		0.28						0.2	0.11			0.22		0.05		0.23	0.18		0.05	0.26	0.08	0.19	0.22					0.18			0.05	0.05	0.81	0.06		0.2		0.11			0.05	0.14
LH	7.05	6.94	9.02		10.75	7.32	8.91		9.53				8.89		11.42	11.56			10.39		12.24		16.41	27.35		71.9	51.74	67.87	14.41	13.05					11.8			28.6	34.92	9.99	9.9		7.98		8.97			7.39	8.71
T	8.33	7.44	7.67		6.83	5.14	5.77		6.01				6.86		7.3	4.96			11.61		1.75		5.76	3.84		0.03	0.03	0.03	9.42	6.65					10.68			0.03	0.03	3.44	3.88		1.64		2.72			2.61	2.29
HBsAg	0																		0		0		0				0		0									0
HBsAb	39.66																		0.15		0.13		1.31				1.81		577.39									0.81
HBeAg	0.02																		0.03		0.01		0.12				0.04		0.02									0.02
HBeAb	25.66																		15.03		14.51		8.87				23.69		71.34									13.35
HBcAb	0.66																		0.08		0.02		0.02				0.28		21.64									0.03
TPHA	10.6																		12		14.8		11.5				13.6		10.9									12
AIDS	0.91																		1.08		1.33		1				1.22		0.98									1.08
D-D	0.92																		1.08		1.33		1			111	1.23	127	0.98									1.08
PT	23.4																		31.6		30.3		25			12.9	28.5	13.3	31.9									31.1		10.8
INR	2.58																		3.17		3.67		3.07			1.16	4.59	1.2	2.64									3.93		0.97
PTR	17.6																		17		13.4		18.3			1.16	14.8	1.2	14.3									12.4		0.97
APTT																										28.5		30.9												32.5
FIB																										4.59		3.98												3.67
TT																										14.2		12.8												13.2
[truncated: 64 more columns]

## Sheet: 1d
Genes	Exp110952	Exp110954	Exp110955	Exp110957	Exp110958	Exp110959	Exp110960	Exp110962	Exp110963	Exp110964	Exp110965	Exp110966	Exp110967	Exp110968	Exp110969	Exp110970	Exp110971	Exp110972	Exp110973	Exp110974	Exp110977	Exp110978	Exp110979	Exp110980	Exp110981	Exp110982	Exp110983	Exp110984	Exp110985	Exp110986	Exp110987	Exp110988	Exp110989	Exp110990	Exp110991	Exp110992	Exp110993	Exp110994	Exp110995	Exp110996	Exp110997	Exp110998	Exp110999	Exp111000	Exp111001	Exp111002	Exp111003	Exp111004	Exp111005
A1BG	18.7986	19.229	19.1099	19.147	19.4298	19.4653	19.3413	18.8648	19.092	19.7637	19.5192	19.1004	19.3406	19.1102	19.1565	19.3977	19.3274	19.1869	18.9551	19.2217	18.9546	19.5212	19.1027	19.1553	19.4582	19.5771	19.4656	19.6727	18.9157	19.1262	19.2928	18.9418	18.9066	19.1747	19.5449	19.071	19.0424	19.2362	18.9491	19.5291	18.7575	19.3726	19.1051	19.0085	19.404	19.5847	18.9785	19.1355	18.7095
A2M	20.0051	19.7548	19.7539	21.0608	19.9389	19.5673	20.5169	19.6016	19.8362	20.2293	19.6151	20.2149	20.009	19.2723	19.5833	19.9203	19.3777	21.1036	19.6818	19.5432	20.0651	19.5975	19.7742	21.014	20.133	19.5587	20.345	19.9642	19.6246	19.3816	19.5382	20.14	19.1713	19.4591	20.0422	19.0619	21.1777	19.4931	19.6285	19.4985	20.1857	19.4365	19.8021	20.9131	19.9103	19.6232	20.4088	19.533	19.5581
A2ML1							19.6127	19.448													19.6315						19.6516					19.207
AAK1
AARS2
AASDHPPT
AASS
ABAT
ABCA6
ABCB7
ABCB8																			13.5841
ABCC2						16.4028	18.4982					17.0092		16.6917		17.1457	17.0287	15.2365			17.5225	17.5099	17.7296		17.1034							17.0133									17.1952	17.8137	17.6071
ABCC4							18.6419	17.9014								17.5661															17.9791																		16.5961
ABCC5																																							15.3304
ABCD3	15.5784
ABCE1
ABCF3
ABHD12
ABI3BP												15.5796																17.4689						17.6804		17.7897
ABLIM1				19.1887				17.5912															17.7145					17.8064														18.2371
ACAA1																							15.9049																				16.7132
ACAA2																													13.8613				18.7522	18.4774										19.1617			17.4455
ACAN	16.3046									16.4345				16.7626																								17.4558					17.4413
ACAT1
ACE							16.789		16.2415			15.4425			15.9288	16.6846		16.4999														15.6385					16.2626				15.8204	15.7046			16.4318			16.0021
ACIN1
ACLY																																				16.2077			16.4287
ACO2
ACOT11
ACOT9
ACOX1																						19.0088					19.9489
ACOX3																												17.4235					17.2431
ACP1															16.4028								16.3274	15.8833
ACSF2																							16.3871	15.9889
ACSL3						16.8299			16.5578					16.1337		17.4166												16.7154					15.5818					17.8185	16.4012		14.8377	17.4952				16.9086			14.2308
ACSL5																																			20.0442
ACSS1																																													16.851
ACTA1							16.6786			19.3382																									18.055
ACTBL2	17.7574	16.9957	17.6452	17.5967	18.3435	17.8138	17.3018	17.0249		19.364	17.3567	17.5817	17.7469	18.2043	18.0641	18.2896	17.8698	19.4466	19.4854		16.7313				18.0332	15.9415		18.5362	16.9908		18.1237				17.5893	17.9628	19.4848	16.7151			18.0753		17.4949	17.2749		17.9106	16.9728		17.7617
ACTL6A								21.5184
ACTN1		15.9815																			17.6219																	17.269									18.5271
ACTN2							15.5837
ACTN4																14.9863					17.8759																										17.79
ACTR10										14.7289
ACTR1A
ACTR1B
ACTR2
ACTR3						14.47
ACY1																																							17.7982
ADA
ADA2																								13.999				15.2299
ADAMTS13								18.2646
ADAMTSL4							13.7002			14.3596						13.9933							14.5744			14.1536		14.6483			13.4926				14.6864		14.3013									14.2708
ADARB1		17.2478	17.334		15.9256	15.908	15.1614	17.425	16.2661	16.4104		16.0251	14.8597	16.1162		16.2522		16.5618	15.9255		15.9546	17.5959	16.5421		15.1342	15.6419		16.15	16.6129	17.0319	15.482		16.4447	15.6683	16.1054	17.3945	17.6191	16.524	14.5636	14.7363	16.2269	17.5054	16.6141		15.1815	14.9033			14.8549
ADCY5
ADD2
ADD3																																			16.2216	14.0967
ADGRB3	18.3718	18.4328	18.5386	18.7007	18.2913	18.383	18.5995	18.2034	18.4886	18.4944	17.9629	18.7445	18.2288	18.645	18.0393	17.7476	18.2283	18.7482	18.497	18.6809	19.1223	18.8665	18.8042	18.5795	18.6691	17.846	17.1006	18.6253	17.6023	16.5472	17.7214	18.7261	18.5502	17.8921	17.9323	17.935	18.6083	18.2434	17.5287	18.1469	18.6058	17.2434	18.8092	18.4364	18.4178	18.0792	18.7823	18.8867	18.7961
ADGRL1
ADGRL2																																											15.1041
ADH4																					18.8303
ADH5														16.5857
ADI1
ADIPOQ	15.9924	15.915	15.8486	16.1693	16.2694	15.8189	16.5529	15.8512	16.5304	17.5238	15.963	16.4454	15.2525	15.0703	14.8743	15.8124	16.3045	16.9156	16.2949	15.7752	16.4073	16.5765	16.3088	15.9826	16.326	15.7273	16.4363	17.672	15.6801	16.3011	15.8928	16.5572	15.931	15.2884	16.0385	15.982	16.011	15.9065	16.238	15.7824	16.2531	15.7492	16.5426	15.6344	16.392	15.6459	16.9361	16.343	15.8011
ADK																			16.9983																			17.1936
ADNP																		17.3574
ADSL
AFAP1L2
AFG3L2							14.832
AFM	17.5214	17.8239	17.9025	18.4432	18.41	18.2104	17.5051	17.4329	18.1033	17.7253	17.5326	17.7958	17.6986	18.3508	18.1145	16.9706	17.7804	18.1078	18.0756	18.2345	18.0273	17.6614	18.1947	18.4159	18.2871	18.2037	16.7693	17.8507	17.361	17.1602	17.3912	17.5724	18.2248	17.7306	16.9455	17.5012	17.778	17.5607	17.6635	17.7467	17.9433	17.279	18.1921	18.1077	18.1882	18.2054	17.6849	18.3263	18.4099
AGA																																				14.5174
AGK
AGL				17.1747																																18.7661
AGO3																												16.9674
AGPAT1
AGR2																																							15.9114			16.0092
AGR3					16.4913									16.4186				15.8642			15.6985	15.857		16.0015				19.3475				16.0348															15.8943
AGRN
AGT	17.9306	18.2616	18.1226	18.5475	17.7293	18.0254	17.9507	18.2426	18.204	18.3429	17.8556	18.0876	18.2804	17.92	17.7712	18.3499	17.6233	18.2423	18.0935	18.0645	18.1929	18.1982	18.0561	18.3062	17.4252	18.137	17.9754	18.6442	17.9621	18.1256	18.1404	18.1403	17.9867	17.718	19.3147	17.5344	18.1922	17.821	18.6655	17.9378	17.9244	18.23	18.3309	18.3079	17.4391	18.2245	18.1333	18.486	18.714
AHCY
AHCYL2																																											17.0143
AHNAK												17.175						17.7348		17.6131				17.2501	16.7031		19.2797	15.5176			16.1925					16.8254	18.1293		17.0663		15.958		14.4901	13.2882			15.4667
AHR
AHSA1												15.7453
AHSG	19.8836	19.4483	19.5879	19.6316	19.1225	19.5845	19.0972	18.9088	19.1143	19.3695	19.2889	19.508	18.9964	19.3304	19.5597	18.3285	19.1763	19.4696	19.5084	19.1931	19.7869	19.5538	19.6043	19.6682	19.6269	19.4235	18.9717	19.2378	18.7936	18.7764	19.0846	19.2416	19.2449	19.3178	18.5211	18.9473	19.2678	19.2697	18.6171	18.9642	19.7043	19.404	19.5784	19.4546	19.3417	19.5736	19.7749	19.3807	19.3265
AIFM1
AK1												14.9599																																				15.0423	15.5885
AK2							17.8183
AK3
AK4
AKAP12																		21.5044
AKAP13																						17.7584
AKAP2																									19.5916																					15.3238
AKAP9		16.6005			14.8451	15.1197	17.3193	14.1261		18.7068					15.0747	16.0337	16.1176	16.5218		17.914		17.2334		15.473	13.7161	15.8457	17.2602	19.7046	14.5465	17.6998				14.7175	16.9863	16.1867		14.7327	17.5221	17.6544		17.2704		16.0423	15.3675	16.2082	16.483	15.6519
AKR1A1																																													16.0055
AKR1B10
AKR1C2																																											16.4186
AKR1C4
ALAD
ALB	20.8501	23.0676	21.4102	21.1832	21.4098	21.3227	21.9021	21.483	21.5981	21.7194	21.2025	21.9077	21.3475	21.9551	21.6938	20.8434	21.669	21.9763	21.9701	21.864	21.1075	20.7433	22.4656	22.043	21.7495	21.7578	21.946	21.7305	21.6014	21.3803	21.3914	22.0889	21.9257	21.7688	21.6878	21.9294	22.2143	21.6541	21.8314	21.9906	22.0732	21.5638	22.0764	21.9345	21.845	21.9685	22.1306	22.1165	22.199
ALCAM										17.3155		15.2272											15.0993					17.5345							16.2798							13.6999				16.1512
ALDH18A1																																										13.7814
ALDH1A1										14.3752			19.1247																									18.7482
ALDH1L1																															17.1347
ALDH1L2
ALDH2
ALDH4A1																								17.0069
ALDH6A1
ALDH7A1
ALDH9A1														16.2372					15.4736					15.891
ALDOA		17.1927			15.03					17.3201	18.3173					15.7224									15.1917			16.815					19.3773		16.7945				16.9192			18.7988			15.3514	14.9784	19.5717
ALDOB				15.0199		17.4084				17.6397			14.8217			15.4008		15.9041	16.4183	15.7019		17.0756	15.5609	15.8242	16.9908	17.2566		16.6633		16.0334			15.3406		16.2587	16.3184		16.6325	15.8456	16.3567		15.5747	13.8245	15.2159	14.6581	17.8013
ALDOC								15.926		16.2293																		16.9134							15.4131										14.3037
ALG6											14.2112
ALOX5																																								16.3244
ALYREF
AMACR
AMBP	19.3322	19.0753	18.7688	18.2437	18.1726	18.7316	18.4614	18.726	18.5464	19.1447	18.9687	19.2547	18.5737	18.5336	18.6275	18.6336	18.5585	19.0007	18.5681	18.7331	19.1788	19.1233	18.9247	18.2697	17.9476	18.6809	18.0307	18.6449	18.7337	18.0563	18.5596	19.0578	18.2004	18.6624	18.7033	18.4121	18.558	19.0227	18.6366	18.6419	19.3147	18.7377	19.0949	18.3003	18.1807	18.6135	18.1201	18.3943	18.9486
AMPD3							18.9661			18.7885					17.4528	17.2262		19.0163	18.6417	18.4824	18.9686		17.5708					17.4846			16.8762			17.0654	16.8033		18.8764				17.6547							17.0725	18.5044
AMY2A
AMY2B
ANAPC5
ANG																																22.941
ANGPTL3										15.2102			14.2082			14.6782																			14.8758
ANK1	17.9197																		17.5933
ANK2					16.8853																																												16.1893
ANKIB1
ANKRD28
ANKRD29																																	16.0665
ANKS1A
ANO8
ANP32E
ANPEP		15.9078	14.2878	15.4648	15.7989	15.2373	14.9035	14.9415	16.7436	16.8012	14.4694			16.5703		16.7546	16.872	15.5866			15.5723	17.1221	15.5059	15.8194	16.1942	15.5485	15.4564	16.9766	15.6337	15.3343	13.7469		15.822	14.6094	17.3378	17.036	15.4156	14.7739	15.4667	16.4172	15.8399	17.5053	13.8629	15.202	15.9983	16.5623	15.2781	14.4538	15.1992
ANTXR1
ANTXR2		16.1217	15.6817	15.0059			15.2955		14.8159		16.075	16.4074			14.7094		15.281	14.4836	14.8917	17.0327	14.9088		16.6455	14.3005	14.7382					15.0099	16.0908	15.3643				14.3781	14.9451	14.9294	15.981		14.9749	15.9684	16.3934				14.6467	15.5133
ANXA1
ANXA10
ANXA11
ANXA2																			21.741																			15.8607
ANXA4																												18.3343
ANXA5									15.3106														21.0694				18.9097		16.9589															18.6481
ANXA6	18.2731	18.9174	18.3251	18.8203	19.2736	18.7793	19.3104	18.8943	18.9042	19.4863	19.2534	18.877	18.7402	19.0925	18.904	19.0357	19.6136	19.073	17.7195	19.2513	18.4113	19.3954	18.713	18.9265	19.1259	18.7801	18.987	18.8338	19.3656	18.9677	18.7229	18.5216	18.4067	19.1021	18.8536	19.4504	18.9134	17.5307	19.3204	18.8263	18.5328	19.0803	18.1628	18.7298	19.3138	19.1081	18.2882	18.152	18.3386
AOC3												14.5589						14.1926			15.4123		14.2198	14.0453		14.6733		14.3535					14.2798	14.0568		14.1827				14.1929			14.5053			14.1905		14.6314	13.9886
AP1B1											18.6346
AP2A1															14.2543
AP2B1											15.5053
AP3B1
AP3D1													16.4856							17.6313						16.2161		17.9229	16.9297			18.4224												17.0047
APCS	18.9629	19.7623	19.278	19.515	19.5608	19.2835	19.5922	20.168	19.9406	19.704	20.2775	20.0261	20.1877	19.7014	19.9053	20.2997	20.3061	19.3483	19.4455	19.7557	18.9311	20.0727	19.6367	19.5742	19.0527	19.2092	19.2382	19.1219	20.096	20.0085	20.0802	19.6874	19.6462	20.2484	20.2579	20.3428	19.2256	20.0066	19.7934	20.1099	19.2127	19.7221	19.7606	19.8408	19.2741	19.5984	18.9743	19.4516	19.9941
APEX1															19.5642												19.1869		19.0137													19.0375
API5																																						16.3587
APMAP	16.0649	16.1571	15.6136	16.134	14.9859	15.41	16.7605	14.9637	14.5521	17.0614	17.2413	16.3537	16.6037	15.591	15.5441	16.9059	14.365	16.7577	15.8322	15.7186	16.4418	16.5549	16.1214	16.2364	14.9779	15.7344	16.3553	17.2784	15.7818	15.3768	16.6563	16.3841	15.4194	16.5934	17.1843	15.9876	16.7493	14.4983	15.7209	16.6208	16.4527	16.4846	15.9613	16.3542		15.4021	15.9691	16.6845	14.1297
APOA1	20.9351	20.9217	20.7552	21.0839	20.5575	20.5716	20.5187	20.1698	20.8457	20.6882	20.7928	21.4058	20.4548	20.774	20.9629	20.4351	20.9899	20.9545	20.8819	20.7465	20.882	20.687	20.9928	21.0104	20.6326	20.3911	20.0518	20.7005	20.1101	20.5882	20.7313	21.0245	20.5874	20.6316	20.2591	20.8538	20.8031	20.581	20.5259	20.511	20.8167	20.5833	21.0719	20.9125	20.61	20.4705	20.8599	20.8368	20.7102
APOA2	19.6039	18.9606	19.5872	19.544	19.3284	19.5332	19.3264	19.1497	19.5168	19.7108	19.1228	19.6784	18.9792	19.3611	20.0101	19.3531	19.2966	19.8377	19.5137	19.9029	19.4906	19.2074	19.6864	19.3735	19.7887	19.2728	18.6381	19.4193	19.2102	18.9092	19.2009	19.83	19.9697	19.854	18.8633	19.0227	19.4464	19.3639	19.1939	19.3388	19.5987	18.8417	19.6207	19.5066	19.3138	19.1172	20.105	20.0721	19.9413
APOA4	19.2016	19.4336	19.4386	18.5653	17.6472	18.6101	17.753	18.4407	18.8792	18.7349	18.6604	19.7981	18.3506	18.9631	18.4476	17.385	18.9092	18.93	19.1062	18.1049	19.4094	19.1949	19.5059	18.7383	17.697	18.1854	17.9186	18.5505	17.9289	18.7836	18.28	19.5698	18.7694	18.1933	17.8708	18.9866	18.937	18.4001	17.8314	17.8978	19.3046	18.4838	19.5217	18.6861	17.6325	18.2673	18.5547	18.4187	18.6444
APOA5										15.0652					13.9605	15.1596	14.867			14.3847								13.9817			14.2056				14.3369	15.5084
APOB	18.1099	18.6535	18.5498	18.2586	19.0753	18.6371	17.7886	18.0664	18.8532	18.2941	18.4866	18.18	18.4313	18.6373	18.8185	18.2781	18.3005	17.9107	18.6405	18.17	18.7051	18.5149	18.9645	18.3569	19.1852	18.4001	17.5533	18.2869	18.1861	18.3083	18.3395	18.0691	18.6717	18.191	18.4153	18.168	17.9122	18.0395	17.9464	18.1381	18.2824	18.3397	18.9843	18.0013	19.4144	18.2537	18.5475	19.0045	18.4943
APOBR		17.6266					18.412	17.9059				17.845					18.0442							18.0694							17.2272		17.1746							17.8439	17.4924								18.0485
APOC1	19.6742	19.4649	19.4991	19.9641	19.871	20.4346	19.7652	19.1075	20.2538	18.9043	20.5629	20.452	20.6589	21.0127	20.2926	19.7187	19.917	20.2277	20.2154	20.113	20.1845	19.9869	20.1206	20.6308	19.9124	19.8197	19.0378	20.0439	20.0477	19.992	20.601	20.5886	21.0727	20.553	20.3845	20.2045	20.1582	20.5422	19.8692	20.3329	20.4963	19.9217	20.3619	20.7525	20.9977	19.7263	18.9358	20.8506	20.5053
APOC2	18.9923	19.2037	18.774	19.8033	19.9476	20.2385	19.5703	18.2538	19.8424	19.9494	19.6487	19.1934	20.8393	21.0687	19.9385	19.8872	20.3052	18.8548	18.9906	19.652	19.5038	19.8993	19.2379	19.9501	20.2573	19.7138	18.7258	20.3592	19.0663	19.1245	19.5296	19.2152	20.8596	19.6757	20.2074	20.0598	18.6948	19.4789	18.9296	19.8255	19.482	19.2232	19.6404	19.8975	20.4195	19.9222	19.4324	20.2534	19.9145
APOC3	19.2141	19.7315	18.8866	19.6648	18.3591	19.9492	18.3581	18.1717	19.453	19.122	19.6782	19.2864	20.4972	21.1379	20.0487	19.308	19.8694	19.2596	19.5865	19.3879	19.5547	19.8187	19.1871	19.8544	18.8663	19.5775	17.9646	19.814	18.7728	18.3766	19.2027	19.3513	20.2573	19.4357	19.992	19.8163	19.0255	19.7307	18.6351	19.4404	19.8467	19.4258	19.7606	19.2541	19.1401	19.4379	18.7891	19.4728	19.9619
APOC4	16.4606	16.6637	15.3185	17.1478	16.5379	17.0914	15.7848	15.0221	15.9366	15.5283	17.37	15.7475	17.4841	17.7685	17.0834	16.6561	16	16.8681	16.8518	17.0152	16.8749	16.6321	15.2658	17.3249	16.1529	16.2788		15.8785	15.7944	15.306	16.9468	15.2366	17.7512	16.243	17.0508	16.4232	16.5808	16.9026	16.1956	16.6433	16.6692	16.3613	16.1972	17.3998	17.275	15.9916	17.1631	17.1907	17.0907
APOD	20.2606	20.3999	20.1703	19.8971	20.3547	19.5114	20.0722	19.7259	20.2236	20.3315	19.5098	20.5035	19.6654	19.6463	19.6825	19.3453	20.1992	20.1024	19.4102	19.3436	20.5092	20.3992	20.1586	19.8105	19.8913	19.1974	19.8365	20.3688	19.9709	19.8509	19.3704	20.3014	19.2386	19.4553	19.8125	20.0925	20.174	18.9621	19.8202	19.0476	19.9089	19.7013	20.2273	19.7359	20.1637	19.3212	20.173	19.6556	19.5533
APOE	18.9934	18.9024	18.3514	19.0098	19.1872	19.4546	17.9289	18.1602	19.0487	19.0447	19.0523	19.181	19.4994	18.9759	18.7953	19.1178	18.868	18.4408	19.2216	18.6908	19.144	18.9776	18.6603	19.1284	19.6432	18.8941	17.947	19.0706	18.447	18.5031	18.7732	18.8022	18.7904	18.6682	19.3671	18.7229	18.5554	19.1018	18.5272	18.5857	19.021	19.3841	18.9825	18.993	19.5528	19.0318	18.4523	19.0524	18.5691
APOF	18.0015	18.2337	17.466	17.8526	17.8235	17.9078	18.7643	18.2831	18.8216	18.3964	18.5083	18.4645	18.4744	17.7342	17.9139	17.907	18.4944	18.1392	17.8814	18.3094	18.0465	18.4845	17.6536	18.3998	18.1889	17.5967	17.6491	18.3234	18.6125	18.6566	18.4763	18.5614	17.7988	17.7884	18.1382	18.2514	18.1096	17.2469	18.1815	17.8529	18.296	17.8622	17.5607	17.9229	18.1148	17.6068	18.2069	18.31	17.6811
APOH	19.23	18.8514	19.4494	19.1061	17.9736	19.531	19.0452	18.9316	19.0123	19.9502	19.5604	19.6358	19.2231	19.6441	19.6001	19.1638	19.7986	19.5497	19.4706	19.2956	19.2386	19.3905	19.7989	19.689	18.4299	18.9477	19.2431	19.7754	19.2606	18.9733	19.4992	19.5722	19.5439	19.7648	19.2005	19.6978	19.6921	19.793	19.2371	19.3792	19.6665	18.9701	20.1097	19.6921	18.4568	19.6517	18.6124	19.4219	19.5892
APOL1	17.5182	17.543	16.655	17.2664	17.5733	17.4365	17.2416	17.2086	17.514	17.3882	17.4132	16.9619	17.6192	17.8914	17.945	16.9845	17.8495	16.4515	17.171	17.3944	17.4263	17.4734	16.8392	17.1994	17.6209	17.2606	17.4042	17.6187	16.9193	17.0793	17.317	16.7582	17.8073	17.5983	17.386	17.8785	16.8386	17.2311	17.4239	17.2241	17.2543	17.3718	16.7743	17.0696	17.32	17.2621	17.3635	17.2672	17.6819
APOL2																									18.1791						16.3683
APOM	17.4289	17.8211	18.0764	17.9307	18.1532	17.873	18.0138	17.7029	18.2915	18.7252	18.2285	18.8294	17.8214	18.6582	18.7325	18.0124	18.3708	18.2468	18.2773	18.5546	17.9028	18.0539	18.5432	18.1889	18.629	18.1206	17.4838	18.7259	17.8699	17.8516	18.4643	18.6941	18.6029	18.4974	18.0544	18.2928	18.1426	18.0006	18.6011	18.3324	17.885	17.919	18.7297	18.0814	18.4378	18.1175	18.5879	18.6145	18.5552
APOO
APOOL																									15.8338
APP
APPL2
APRT																															18.5242
AQR
ARCN1
ARF4	16.4506			16.6511			15.0161		16.1799	16.3207	16.5752				16.0733	16.6047	15.1775																15.3496						16.8804
ARFGEF3																												18.7932
ARG1																																	14.3928
ARHGAP17										16.4342																		16.3414
ARHGAP31
ARHGAP35		18.5306
ARHGAP4
ARHGAP45
ARHGDIB									14.2262
ARHGEF10																																	15.6666
ARHGEF10L
ARHGEF15
ARHGEF40
ARHGEF6
ARID1A												21.4585			22.1561					22.7019	22.4404											21.9145											22.6754		22.5182
ARIH1																												17.1247
ARL1
ARL2	18.7174	19.0359	18.7202			19.1105	18.3398	18.89	19.3783	19.2835		19.1317			18.6943					19.0039		18.9135	18.6263	18.8621	19.0406			19.2249			19.0678			18.7481				18.7049			18.4639	18.5873	18.9911	18.6987	18.4248			18.5184	18.5085
ARL6																		16.9851
ARL6IP5																																												18.6072
ARMC1
ARMCX1																																												14.4636
ARMCX3
ARPC1B
ARPC3																																																14.4782
ARSD
ARSE																	18.4934																										17.2792
ARVCF
ASAH1															15.6782				15.2353	15.3233									15.4807				15.4151						15.4344				15.9099
ASCC2																		17.3667
ASGR2																																			16.9291							15.4965
ASL				16.8372																16.4181				17.6476							19.4876											14.9608
ASNA1																						19.0074								20.3545
ASNS											16.558																				16.1875				17.0186
ASPH
ASPN								15.7573
ASS1																17.9126
ATAD2B
ATAT1	16.5716	16.0946		16.1284			17.5417		16.5718	17.7232	16.7971	16.7165						16.902			17.1015							17.4414							17.104						17.0488						16.8758
ATG2A							17.0058										16.8682																							15.3598						16.3774
ATG5																															15.0569	16.1702								14.2425				16.6626
ATG9A
ATIC
ATL3																																	15.2789
ATP13A4
ATP1A1																		14.2093
ATP1A2
ATP5F1A									19.237																19.7029									16.2923		19.1917		19.3895			19.167						19.4336
ATP5F1B																			15.5588
ATP5F1D					14.9988																					15.7641																		16.4152
ATP5MF																16.7829
ATP5PB			15.3919
ATP5PO																																20.7692		20.2808
ATP6AP1																15.9525
ATP6V1A			20.5456
ATP6V1C1
ATP8A1
ATP8B1
ATPAF1
ATRN	16.87	16.9864	17.0871	17.1302	17.3066	17.1881	16.6458	16.7445	16.7593	17.2741	16.9529	17.1048	17.0499	17.1833	16.9944	16.573	17.0225	17.0298	16.7779	16.8707	16.8265	16.8348	16.9375	16.9515	17.2383	16.9261	16.4749	17.244	16.6266	16.2122	16.5282	16.9567	17.0981	16.9681	16.7848	16.9672	17.0138	17.0833	16.6736	17.2034	17.0753	16.9111	16.9734	16.8298	16.9932	17.2257	17.0617	17.2033	17.074
ATXN10		19.0801								18.2567																17.7305																					19.3198
AZGP1	17.3256	17.6957	17.591	17.0985	17.3433	16.8822	17.1734	17.3726	17.5678	17.8305	17.6019	18.0548	17.1019	17.3937	16.833	17.1831	17.302	17.4919	17.2529	17.0137	17.5836	17.7144	17.6912	17.0391	16.5183	16.8043	16.9505	17.5425	17.2464	17.2613	17.1639	17.5129	16.936	16.8412	17.0885	16.8786	17.4627	17.2955	16.957	16.9564	17.3206	17.1708	17.6194	16.8516	16.9352	16.8037	17.2559	17.2404	17.0933
AZU1																								17.9292				16.8547
B2M	16.8375	16.8611	16.1824	16.0749	16.2548	16.325	15.4516	16.6002	16.6123	16.663	15.9604	16.1996	15.6125	16.534	14.9926	16.9138	16.2113	15.7143	16.4559	15.735	16.4734	17.4314	16.4266	16.2775	16.2053	16.1197	16.9132	17.8103	16.3285	16.6906	16.1413	16.0734	17.0461	15.4041	17.6192	16.7115	16.5597	17.0668	14.9437	16.6423	16.4159	17.2631	16.778	16.4182	16.511	17.1404	15.9757	16.2349	15.8534
B4GALT5			13.9575				14.2381	13.7901		13.9327	13.5597			12.9977		14.0869		14.3365	12.9725	13.6475				14.0232	14.3768	14.1643	14.0024	14.65			13.3564		13.97	13.2991	14.9875	13.8041	13.9214					13.696	13.986		14.0252	13.5529			14.4065
B4GAT1													18.3501												18.033
BAG2																																		20.8329
BAG3
BAG5																		15.7556
BAG6
BAIAP2																																													16.6166
BASP1																																			13.7772
BBS1
BCAM																																														13.9215
BCAR1
BCAS1																																						18.5072
BCAT1																17.1693
BCHE	16.3239	16.5137	16.5998	16.4892	16.0312	16.5733	15.5615	16.4789	16.7223	16.3497	16.3751	16.5358	16.2062	16.8502	16.5495	16.4261	16.0997	16.7881	16.371	16.8486	16.6858	16.3831	16.6238	16.8041	16.0781	16.2326	15.2894	16.0089	16.2097	15.9456	16.3894	16.5481	16.9754	16.2497	15.9463	16.1605	16.5873	15.8501	16.7805	16.7264	16.7414	16.1231	16.8451	16.5831	16.3025	16.0794	16.848	16.6597	17.1325
BCL2L15
BCS1L		18.9456		19.2712		19.9493	17.8397		19.388	19.217	20.327					19.756					18.4935	19.5334					19.4707	19.8388	19.7825	20.4665	19.5453	19.3813			20.7035					19.8605	18.9134					19.615
BDH2
BEND3
BET1																																						14.4086
BICDL2																					17.9614																		18.1134										17.0829
BID
BIRC6																																	15.5316
BLM																				19.1483
BLMH										16.1904			16.9997															15.532
BLOC1S1				20.2408																				20.2803				16.0642					20.0647				20.2417
BLVRA
BLVRB																																				17.3759	16.3482		15.4679									16.4521	16.9855
BMPR1A		20.9766	19.8229		20.7314		21.1413	20.6903	20.6925		21.0819		20.8606	20.8206	20.6264	21.5374		20.7315		20.8702	20.4623		20.0383		20.3937				21.0418	20.9399				20.868		20.6839	20.8037	20.6773	21.3926	21.1995		21.0999	19.8778			21.0506	20.7419
BMS1																							16.5456
BNIP3																																	15.9729
BOD1																												15.7231
BOD1L1
BPGM																																																	14.6298
BPHL
BRD4					19.7266		19.6896			19.9412																			19.9126								21.0227						18.9947
BRMS1																				18.4107
BSG													19.0028									20.1225						18.7659			20.5821
BSN					18.4583					18.201					18.2442	17.9572	15.7967					17.4672			18.0066							18.2091	18.4822	18.3774	18.7672							18.5603			18.0255	18.377
BST1
BTAF1
BTD	16.2711	16.4011	16.1785	16.4642	16.3345	16.5712	16.082	16.2014	16.2999	16.2496	16.2164	16.6157	16.2422	16.7194	16.5646	15.5304	16.4354	16.6267	16.4264	16.6345	16.2865	16.3352	16.5924	16.3284	16.4221	16.5447	15.7091	16.3919	16.1961	15.6166	16.1629	16.5772	16.7816	16.2173	15.9247	16.3124	16.294	16.3379	16.41	16.4163	16.5191	16.1304	16.9754	16.3793	16.3557	16.433	16.6833	17.0863	17.256
BTF3L4
BUB1B																				23.0234						23.2973					16.7969		22.5422			22.4317	16.8991			22.7818		22.78						21.4551
BUD31
BZW2																		15.9845
C12orf10																												15.6531
C1QA	17.7998	17.6163	17.6225	17.8616	17.8338	17.5202	17.7434	18.0622	17.8803	18.4326	17.8411	18.1848	18.0797	17.9734	18.0192	17.9908	18.1468	17.5296	18.5938	18.0375	17.9623	17.8561	17.9551	18.2697	17.9644	18.0522	18.1437	18.5215	17.9256	17.8665	17.8279	18.2527	18.3025	17.9248	18.5881	18.0995	17.77	18.3278	18.388	17.7477	17.8136	17.8981	18.075	18.1982	18.2909	18.0367	18.0274	18.0079	18.054
C1QB	18.1581	17.9101	17.4728	18.1139	18.1568	17.9703	18.0197	18.3158	17.9264	18.2146	17.7849	17.9483	18.2142	18.2087	17.7808	17.9163	18.1614	17.4512	18.0818	17.731	18.1767	18.1194	17.557	18.2293	18.5153	18.1712	18.4556	18.5354	18.4175	17.9434	18.0189	18.2559	18.2394	17.6802	17.9329	18.2622	17.7811	18.4454	17.9672	17.61	18.0502	18.0215	18.2035	18.1384	18.1481	18.1329	18.0174	18.0507	17.786
C1QC	19.1932	18.9237	19.0212	19.3898	19.4332	19.2793	19.1647	19.4784	19.1339	19.4155	19.0896	19.5247	19.4807	19.6164	18.9637	18.8937	19.2187	18.8149	19.3	19.0343	19.2227	19.4322	19.1196	19.4897	19.5755	19.006	19.2621	19.8305	19.4699	19.1111	19.1805	19.5436	19.3574	19.0244	19.1137	19.4716	18.941	19.6514	19.2744	18.8394	19.4185	19.0752	19.1783	19.3743	19.3988	19.5694	19.2005	19.2939	18.9765
C1R	17.944	17.3048	17.4474	17.2476	17.76	17.4202	17.5403	17.9451	17.2418	18.1403	17.4801	17.7232	17.5049	17.7442	17.5778	17.8564	17.5318	17.2812	17.3288	17.601	17.5404	17.9783	17.6805	17.6919	17.5225	17.0265	17.9284	17.5636	18.0483	17.4609	17.834	17.4186	18.1209	17.6317	18.1332	17.9854	17.1478	18.0632	17.569	17.6284	17.5132	17.8067	17.5127	17.9292	18.0812	17.6734	17.2709	17.3935	17.5213
C1RL	16.6546	16.2529	15.6445	16.3713	16.4675	16.3	16.4056	16.4803	16.4213	16.3964	15.8661	16.5119	16.2702	16.3331	16.2077	16.6307	16.1854	16.4194	16.2405	16.1931	16.4861	16.2705	15.6287	16.0933	16.0379	16.0091	16.1602	16.4096	16.5252	16.386	16.1763	16.0211	16.365	16.4956	16.8541	16.7028	16.1447	16.3575	15.7724	16.3867	16.0451	16.1913	15.7051	16.4691	16.4878	16.8666	16.7145	16.2701	16.0555
C1S	17.701	16.9995	17.5129	18.131	17.9279	17.6279	17.5475	17.9341	17.6422	18.2267	17.6622	17.991	17.1315	17.737	17.6	17.4592	17.0074	16.4959	17.6275	17.6944	17.1491	16.7946	17.5669	17.8434	17.8711	17.0626	17.0457	17.6504	17.7519	17.0031	16.9247	17.87	17.8647	17.7626	17.9814	17.7351	17.3433	18.0294	17.6046	17.7296	17.9119	17.2143	17.6749	17.7816	17.8022	17.8345	17.7628	17.498	17.6134
C2	16.9079	17.4721	17.369	17.4785	17.7615	17.8131	17.6193	17.4479	17.4161	18.0012	17.7851	17.4244	17.5938	17.7252	17.569	18.1742	17.6692	16.3467	17.2949	17.2359	16.9993	17.8153	17.3589	17.2946	17.4995	17.7272	17.5157	18.0222	17.5184	17.6025	17.7508	17.225	17.5334	17.574	18.521	17.9411	16.4195	17.5704	17.3824	18.0544	17.0924	17.8484	17.5239	17.3926	17.6164	18.1597	17.2232	17.4007	16.6973
C20orf27										18.9347
C3	19.3402	19.5647	19.4725	19.5608	19.7597	19.7151	19.6981	19.5912	19.2886	19.6225	19.854	19.3694	19.6053	19.6267	19.7612	19.9923	19.5406	19.2255	19.6353	19.7569	19.477	19.7828	19.5549	19.584	19.9216	19.8847	19.5817	19.594	19.6736	19.3847	19.7364	19.4565	19.5091	19.9455	19.9372	19.5575	19.3546	19.8019	19.6427	19.9381	19.4891	19.788	19.6697	19.519	19.9131	19.8332	19.3229	19.4901	19.5284
C3orf38
C4A	19.0584	18.9819	19.357	19.2678	19.612	19.8022	19.5362	19.5884	19.2907	20.4245	19.855	19.466	20.002	19.2469	19.4537	20.0142	19.6707	17.1872	19.474	19.657	19.2118	19.2499	19.4532	19.2886	19.6819	19.935	19.3374	20.4111	19.7834	19.1946	19.8013	19.4644	19.1385	19.6021	20.2921	19.8183	16.9879	19.7033	19.8644	20.5698	19.1459	19.0101	19.5002	19.2459	19.7459	20.0497	19.4416	19.3072	19.4229
C4B	19.5867	19.5164	19.8809	19.7837	20.1529	20.3584	20.0007	20.1321	19.8343	20.9788	20.4093	19.9654	20.5544	19.8278	20.0337	20.5159	20.2218	17.6303	20.0161	20.1851	19.7238	19.7493	19.9699	19.8298	20.2508	20.4506	19.8456	20.9528	20.338	19.7215	20.2986	20.0149	19.68	20.1344	20.8186	20.3002	17.4345	20.2667	20.4026	21.1337	19.698	19.5664	19.9856	19.7701	20.2501	20.5686	19.9834	19.8305	19.9141
C4BPA	18.0883	18.7408	18.1944	18.5968	18.4872	18.6416	18.3261	18.54	18.8291	18.6767	18.8562	18.2534	19.0738	18.8523	18.4524	18.8883	18.9156	17.9263	18.433	18.3119	18.0806	18.8088	18.2817	18.6197	18.3512	18.5289	18.4386	18.8349	18.6175	18.5578	18.8557	18.488	18.6271	18.7516	18.9808	18.9712	17.9409	18.6469	18.5601	18.5469	18.1224	18.6108	18.1632	18.3902	18.1722	18.5806	18.2365	18.4411	18.4206
C4BPB		16.9123		16.373	16.7919	16.502	16.6599	16.9653	17.1909	17.0967	17.086	16.4797	16.9456	16.4866	17.0434	17.0501	17.0341	16.7226	16.7882	16.7853			15.9633	16.4511	16.2005	15.5857	16.3783	16.8781	16.4588	16.2379	16.6161	17.0255	16.697	16.8122	16.9778				16.788	16.4044	16.405	15.9065	16.0565	16.0184	16.3849	16.5996	16.4661	16.6656	16.7164
C5	17.2743	17.7409	17.3635	17.5489	17.7644	17.517	17.9492	17.5253	17.6993	17.929	17.9631	17.4787	17.6298	17.7338	17.6394	17.5553	17.7756	17.7367	16.5933	17.9205	17.2191	18.0082	17.4182	17.4398	17.7678	17.5745	17.6082	17.5757	17.6664	17.6681	17.5749	17.4251	17.5235	17.8952	17.6435	17.8324	17.8025	16.6935	18.0248	17.5275	17.3705	17.7841	17.5748	17.4464	17.8127	17.731	17.347	17.4211	17.2452
C6	17.0465	17.3642	17.1419	17.4976	17.4316	17.4384	17.4892	17.4498	17.4605	17.8	17.7266	17.4938	17.7061	17.2952	17.5166	17.7288	17.5898	17.3443	17.3002	17.5318	17.1088	17.6067	17.2153	17.4529	17.3631	17.5522	17.3945	17.5543	17.4397	17.6092	17.6684	17.3711	17.1489	17.4967	17.684	17.6117	17.3323	17.5233	17.6362	17.7223	17.2288	17.4896	17.2626	17.494	17.2963	17.6686	17.434	17.4635	17.0856
C7	17.1581	17.7945	17.6656	17.5548	17.9266	18.2419	18.0895	17.5899	17.5774	18.1477	17.1714	17.8742	17.1128	17.2105	17.2379	17.4153	17.6635	17.1915	17.5042	17.5511	17.3033	17.9441	17.7673	17.6808	18.0823	18.3567	18.1959	18.0596	17.6722	17.5358	17.0352	17.723	17.0909	17.1098	17.6513	17.708	17.2722	17.5059	17.7353	17.5426	17.2953	17.8123	17.8353	17.5395	18.0759	18.6064	17.6705	17.4622	16.8699
C8A	17.6035	17.8569	17.6126	17.8231	18.2203	18.0137	17.4491	17.7209	18.0914	18.4368	18.0657	18.0529	18.2231	17.6647	17.9631	18.2914	17.9358	17.6305	17.4931	17.9342	17.5861	17.8465	17.8078	17.8917	18.0695	17.843	17.2228	18.1787	17.8184	18.1462	17.9931	17.8227	17.7322	18.0208	18.246	18.0444	17.6726	18.1287	17.9253	18.1975	17.345	17.7007	17.8633	17.6804	18.0703	18.1952	17.6708	17.7236	17.693
C8B	17.1926	17.2831	17.5824	17.4618	17.7999	17.7379	17.1613	17.4916	17.8917	18.0418	17.7378	17.6395	17.9975	17.4106	17.7411	18.0024	17.656	17.533	17.2333	17.8334	17.3647	17.5474	17.6334	17.2902	17.89	17.9443	17.1057	17.9762	17.534	17.9376	17.8181	17.7109	17.6521	17.9291	18.1271	17.5021	17.4912	17.7843	17.8549	17.9759	17.3539	17.4426	17.9577	17.5892	17.8641	18.1318	17.7209	17.7647	17.831
C8G	16.9446	17.2489	17.3427	17.4374	17.5577	17.4221	16.8432	17.4145	17.3357	17.7792	17.292	17.1057	17.4224	17.1229	17.2285	17.361	17.2151	16.911	17.1463	17.5149	16.9014	17.5064	17.4953	17.4573	17.6582	17.9018	16.9788	17.7348	17.4551	17.703	17.1382	17.2906	17.0265	17.6854	17.5103	17.2278	17.1676	17.5222	17.4622	17.5897	17.047	17.4349	17.4164	17.2413	17.499	17.8367	17.1467	17.5108	17.3571
C8orf82
C9	17.8644	18.492	18.1052	18.2857	18.991	18.6419	18.9732	19.069	18.617	19.3921	19.1254	18.6124	18.9004	17.5779	18.2176	19.4004	19.0442	18.3066	18.0845	18.5076	17.7019	19.0405	18.2276	18.3466	18.6907	18.7532	18.8362	19.052	18.9345	18.976	19.0672	18.4978	17.5447	18.7642	19.5198	19.2538	18.6703	18.806	18.6698	19.3339	17.7116	18.9366	18.3142	18.3348	18.8642	18.9644	17.4382	17.3677	17.141
C9orf16																		17.8994										16.8085											18.3048
CA1	16.4782	15.2056	15.2252	15.2784	16.8929	16.2104	14.7447	15.9999	16.0691	15.1079	16.1511	17.7064	16.7301	16.155	16.7035	15.4561	16.2648	16.1905	16.1253	16.9467	15.961	16.0754	15.9812	16.8936	16.4497	15.004	15.0985	15.7883	16.0614	13.7473	14.6082	16.0351	15.8818	16.5021	14.6992	13.8976	15.8117	15.9627	17.9132	14.8869	16.7398	15.7298	15.3499	15.7325	16.2208	14.8249	16.3362	18.1247	18.7192
CA2					14.8085				14.9114			15.9863								15.2021				15.566															16.0687									16.1105	16.2104
CACNA2D1																																																	18.0306
CACYBP
CALHM5
CALML5
CALR									15.6338	16.5931	15.1297	16.5574				17.2349						15.8712			15.3216			15.8583							16.1895	15.4936		15.0127							16.319	15.4248	15.1507		15.3002
CALU
CAMK1
CAMKK2																		18.6954					16.7146					18.2394												18.1911			17.0191
CAMP		13.395		13.4595		14.6356					15.1745	13.1122	13.6876	14.7165	14.2756	13.2388	13.564	12.8659	13.5223		13.04	14.1959		14.2621			13.4823		14.6619	14.1635	14.8446	12.932	14.9083	14.5163	14.498			13.2511	12.5971	15.3913	14.1097	15.1135	13.429	13.7756	14.9595		13.883	14.6885	14.4937
CAND1										13.93													15.4694					13.3764
CANX																																									16.1513
CAP1
CAPG									16.0667	17.6395																							15.8833
CAPN1							15.8287																		14.0531			17.1009			19.8685							14.974				16.8965				14.1754
CAPNS1																13.4594												13.3993							13.5771
CAPRIN1																															17.445						17.0969
CAPS																																											20.1372					21.0891
CAPZB
CARD9								18.6725	18.0242							17.5935													18.3065																				16.8835
CARM1															14.5728			14.3413								14.2819
CARS
CARS2
CASK																																					17.983
CASP14																																							13.5123
CASP7
CASP8
CAT			15.3407		15.7458	14.8786	15.9045					15.7361	16.7185							16.4017			15.4825	15.6847											15.0364				15.2252	16.3	14.8494		16.3844				15.5744	16.3209	16.9712
CAVIN1
CAVIN2																																														14.5544
CBR1
CCDC126	14.1668	14.6283		15.0641	14.3544	14.8988	14.6643	14.0329	15.0922	15.8029	14.8235	15.5881	14.4611		15.0192	14.983	15.8544	15.4244	15.1779	14.8058	15.3565	15.2752	15.7171	15.084	14.954	14.8287	14.5053	15.22	14.1732	13.957	14.6909	15.1346	15.135	14.8178	14.9221	14.8614	14.8869	15.556	14.6986	14.991	15.0227	14.8989	15.7964	14.9684	15.1432	14.8925	14.696	15.4493	14.754
CCDC22		17.0171	16.461																						17.0435			17.2241						16.3639											15.9534	16.5096
CCDC47
CCDC50
CCDC88A																																		14.7503									15.1545
CCDC88B
CCNDBP1
CCNK																															14.5219
CCT2
CCT6A
CCT8
CD109
CD14	15.5694	15.997	15.6643	16.1869	15.8741	15.9893	16.1193	15.9251	15.7217	16.9108	15.8035	15.927	15.8731	15.4453	15.3548	16.455	16.1721	15.895	15.4137	15.7447	15.7015	16.2968	15.6236	16.2895	15.6744	16.441	16.5687	17.0417	15.934	16.3278	15.8714	16.0727	15.6302	15.5562	17.0535	16.7026	16.0843	16.0488	15.5544	16.6091	15.7946	16.6588	16.0642	16.2772	16.1616	16.7487	16.0568	15.7933	15.4554
CD163		14.9332		15.0594	15.2271		15.4296									15.3772						15.2159																		15.7259		15.0432
CD200									20.0966
CD248																												13.6746
CD2AP																																										16.8621		16.9437
CD34
CD44	16.1596	15.1763	15.9022	15.8782	14.5703	14.9774	16.1226	14.7513	15.5615	19.0233	14.6127	15.2279		15.4679	15.9532	16.0273	15.4915	15.9667	14.8352	14.4416	15.4765	16.8555	15.5724	15.0168	15.6197	15.6681	16.4782	19.83	15.71	14.5299	14.5288	15.6889	15.5549	14.8247	16.7248	14.5746	16.2748	16.2484		16.1733	14.9021	14.6406	15.2543	16.4868	14.2926	15.1752	14.8556		14.2178
CD5L	20.1481	19.698	18.7569	18.9171	20.7503	20.0053	19.779	19.6273	20.038	19.386	19.3732	20.7999	20.4215	19.9023	19.6481	20.0779	21.9954	19.7969	19.6309	19.29	20.1453	20.1695	19.1933	19.476	20.5678	19.539	19.8753	19.5516	19.6508	19.741	19.1315	20.4365	19.741	19.7815	20.0259	22.0253	19.8953	19.9668	19.6769	19.9382	20.2286	20.1779	19.0177	19.3791	20.6537	20.0595	20.224	19.8315	20.1
CD9																																							14.4595
CD93			13.5732			14.7974		15.2123		15.5799	14.4834	14.9917	14.0663			15.0308		15.2571				15.6471				14.9033	15.1565	16.0882	15.0525			14.935		15.0397	15.9401	14.7592		15.2094		14.6864		15.0796				15.7163	14.4358	14.4978
CDC37
CDC42
CDC42BPA
CDC42BPB
CDC42EP4
CDC42EP5
CDC5L						20.3114							21.4371				20.8463			20.0387	20.4139						21.5126	20.9866	17.5594		19.6904				21.0965		21.984						14.6385		21.2491
CDC73																						14.2846
CDCA7
CDCP1																																															16.0444
CDH1										16.4339						16.1801		15.4322										16.6137							17.101											16.4542
CDH13				14.8983								14.8171						14.7204				14.2842	14.5232									15.067				15.1586
CDH2																																												17.0461
CDH5	16.6693	16.3262	16.0605	16.3217	16.3457	16.0486	16.5135	16.3048	16.2674	16.7925	16.1443	16.6254	15.6572	16.4877	16.6091	15.915	16.4097	16.5288	15.8241	14.2019	16.4018	16.8665	16.0696	15.9305	15.9008	16.3103	16.1164	16.4274	16.7423	16.073	15.6269	16.1841	16.3422	15.9722	16.7657	16.6843	17.0006	15.9848	15.571	16.7008	16.9352	16.4567	16.1765	16.0467	16.7005	16.6988	15.6835	15.9538	15.7234
CDH6		14.5741																								14.1441																				15.4427
CDHR2					15.8614					15.314				15.2906		16.3183	16.1767					15.8934			16.2371	16.657		16.3807		15.1903					17.5506	15.5483						17.0153			16.6573	17.4533
CDK1
CDK4
CDKN1B
CDSN
CEACAM8															18.2847					18.6437									18.2471				18.3363											17.4523
CEBPZ																														14.6996
CEL																																													13.0133
CELA2A
CELA2B																																		14.4744
CELA3A
CELSR2
CEMIP2			17.109														20.8729				18.2732						18.1524						17.788	18.2278								18.1798			18.9465
CEP170					18.998	17.5156													17.4036						18.9729		19.2556	17.9262												18.6503					19.2856	18.7632
CEP250	23.422	23.3786	23.173	23.414	23.0235	23.0082	23.0945	22.7128	22.7675	23.0762	22.6997	23.1542	23.1953	23.0677	22.6654	22.7244	22.9385	22.8727	22.7704	23.058	22.5477	22.7188	22.4847	23.2037	22.5882	22.5391	22.388	22.5201	22.1436	22.2748	22.3962	22.9556	22.7514	22.7663	22.4837		23.2983	22.7122	22.775	23.0315	23.1132	22.4528	22.8122	22.7614	22.8158	22.8422	22.9008	22.9181	22.5951
CES1										13.8401
CETP	13.541	16.0004	14.5776	15.2263	15.202	14.8878		14.2086			14.4391	15.746	14.0141	14.4879	14.8219		15.3511		15.6463	14.4393	14.8603	16.1185		15.2297	15.5269	14.0012			14.2236	14.2293	14.7172	15.1505	15.0582	14.9847		16.1203		14.7792			14.8828	16.1663		15.9581	15.6134	14.1389	14.6905	15.3659	14.9154
CFB	18.1373	18.7945	18.6514	18.4892	19.4834	19.4866	19.1795	18.7746	18.7205	19.8071	19.4556	18.6435	18.9965	18.7485	18.9636	19.3164	19.3948	18.8364	18.5365	19.0152	18.2707	19.0554	18.8324	18.4323	19.241	19.6861	19.1535	19.9291	18.8225	19.2636	19.3817	18.7754	18.8916	19.2072	19.36	19.582	19.05	18.8026	19.0145	19.6046	18.1892	19.4808	18.8689	18.5007	19.2167	19.8002	18.5204	18.8047	18.5559
CFD	16.6059	15.1009	16.2825	15.655	15.8591	15.6289	15.7016	16.5773	15.8819	16.0392	15.3104	16.4241	15.72	15.4798	15.3797	16.2202	16.1842	16.6137	16.6628	15.7661	15.6712	16.2556	15.7668	16.3174	15.9239	15.6617	15.951	16.3615	16.1548	15.7469	15.4017	16.1004	15.3076	15.5619	15.9611	15.0131	16.2891	15.9046		15.6052	16.5984	15.8558	16.1884	16.5993	16.3152	16.0333	15.4966	15.7711	14.8054
CFH	18.5645	19.6646	19.212	19.0896	19.6338	19.578	19.5	19.4514	19.3665	19.643	19.8436	19.2824	19.6063	19.5986	19.5885	19.8382	19.8318	19.4496	19.6722	19.657	19.4537	20.1258	19.4699	19.4125	19.8578	19.7892	19.8139	19.8019	19.6302	19.5855	19.6482	19.0886	19.3078	19.8895	19.6167	19.7917	19.3345	19.6783	19.4106	19.7587	18.9265	19.9791	19.5093	19.2227	19.6647	19.7178	19.0014	19.2501	19.1167
CFHR3		15.5363	17.0913	16.7678	17.2865	17.3735	16.8462	17.6391	17.1736	17.5168	17.061	16.5765	16.7802	17.922	18.4353	18.018	17.7689	17.5386	18.2487	18.3978	17.6196	17.6834	18.7314	18.5112	18.5611	18.5457	18.7333	18.2553	18.4115	17.7658	17.8474	17.7852	18.1113	17.8586	17.1415	18.5463	17.7044	18.5149	18.0791	17.8622	17.0814	18.7804	18.2084	17.3366	18.0151	17.5814	17.1666	17.1221	16.9103
CFHR5					15.5953		16.0657	16.3657	15.8428	16.6889	16.4477				14.9267	16.4635	16.8995	15.237	14.298	15.6534		16.4616	15.5876				16.1182	16.4725	16.0628	16.4373	16.4691	15.374		15.7551	16.6987	16.6241		16.8301			15.8701	16.6133			15.127	16.2987
CFI	16.6279	17.1118	16.6842	16.9698	17.2403	16.9922	16.9537	16.9329	16.8701	17.4571	17.073	16.5845	17.0137	17.0709	16.8098	17.3863	17.0527	16.9243	16.8484	17.1333	16.6413	17.1128	16.8665	16.8602	17.1138	17.1502	17.0584	17.6633	16.986	17.1796	17.2368	16.9148	16.9006	17.1595	17.4717	17.3443	17.107	17.215	17.2074	17.4023	16.7448	17.2614	17.0629	17.0258	17.2493	17.4037	16.5618	16.886	16.7722
CFL1																																														17.8968
CFP																																	17.0795
CGREF1					14.9123			15.2049	15.0053												16.0487		16.1492								15.8406		16.3353																14.7644
CHAMP1																									16.2891
CHD4																													16.1198
CHDH
CHGA																																										15.4807
CHI3L1										15.2768						14.7247		14.5322						13.5947			15.349	16.319			13.7035				16.1157		15.2681
CHID1							17.0312																17.8456									18.18							16.5996				17.5928				17.6153
CHL1	15.1312				15.2018		15.6585			15.4407	14.5241				15.6956		15.0991	15.3952		15.1165	15.4751		14.9929				15.9712	15.693				14.8855	14.9315	15.3059		15.0672			15.0601		15.4418					14.6305
CHMP4A															16.2245
CHMP4B
CHMP4C
CHST14
CHTOP																16.378
CKAP4																											13.8412
CKAP5																											15.8182
CKB									15.052																																					15.6166
CKM			16.5879
CKMT1A
CKS2
CLASP2
CLCA1
CLEC3B	17.0575	17.1567	17.3149	17.1182	16.9141	17.016	16.7102	16.9781	17.3286	17.026	16.8041	17.6485	16.7292	17.1811	16.8421	15.9992	16.6859	17.5325	16.9829	16.946	17.3399	16.9642	17.3046	17.3671	17.2248	17.1711	16.7995	16.7008	16.5919	16.5754	16.8193	17.1517	16.962	16.8532	15.7844	16.8544	17.3249	16.6685	16.6726	16.5918	17.1868	16.3481	17.6943	17.1056	16.8142	16.7181	17.4555	17.7622	17.6928
CLGN
CLIC1
CLIC6
CLIP1														18.6629
CLPB
CLPP															21.8912									22.2402
CLTC																												12.9562
CLU	18.1156	18.399	18.3867	18.6251	18.2713	18.3773	18.1962	18.2732	18.4843	18.3056	18.2973	18.5767	18.3945	18.5232	18.3928	18.2604	18.4762	18.4386	18.2938	18.5352	18.1273	18.3933	18.629	18.5565	18.4199	18.4165	18.2008	18.1678	18.4658	18.3839	18.1953	18.2463	18.3403	18.4715	18.4252	18.4898	18.4479	17.9686	18.4656	18.1706	18.1101	18.1322	18.6351	18.517	18.1719	18.2521	18.2835	18.4118	18.2595
CLUH								16.3853																						18.8135																19.2341
CMBL
CMTR1
CNDP1	16.1311	15.6809	15.719	16.7885	15.9449	16.6457	15.2372	15.9781	16.3391	15.6494	15.6232	15.958	16.3491	17.3898	16.1736	15.772	16.5088	15.1875	16.4816	16.7479	16.3358	15.2113	16.078	17.1487	15.6398	16.5702	15.3982	15.5745	16.114	16.1166	15.6489	15.9425	16.8222	16.0284	16.2361	16.7233	15.546	16.4601	16.4594	16.1868	16.7568	15.2534	16.4435	16.8829	16.1351	16.5114	16.4998	17.5026	17.077
CNDP2
CNIH4																	15.602
CNN1
CNN2	20.206				20.7857				20.7376										19.8217												20.3363		20.7052			20.1732				20.4356	20.3162
CNN3				18.8497																		17.6663		18.4307					17.9939			19.4527		19.1444				19.5809
CNOT3	19.8431	22.0476	21.3597																		21.968	22.067												18.6187
CNOT9
CNP															15.934
CNPY3																					17.7155
CNPY4																																												13.5177
CNTN1									15.0136
CNTNAP5																									19.8146
COG2																							18.5174
COG3																							20.1658
COG4
COG5
COL12A1			19.7788	19.6089			19.2426	19.3142	20.5158				20.0812	20.1501		19.6717	19.7523		19.918	20.4511	20.3333		19.7466	19.5197	20.1063		19.0932		18.2704	19.618	19.2383		20.1825	19.7151	19.2562	19.1101		20.5472	19.0637					19.0018		19.1954	20.085	20.0099	19.8786
COL14A1
COL18A1							17.8111		14.162							13.8947			18.7141									14.7397				12.8415	15.1737		13.1103
COL1A1																								14.4887							17.929
COL1A2																																							19.402
COL3A1
COL4A2
COL5A2
COL5A3	24.6876																								25.2205																24.6538	25.2513				25.2807
COL6A1									17.0721		17.085					17.1325					18.2892						16.9652	15.9251							17.8541	19.3586
COL6A3								15.1778		15.9673					13.0622	15.747					13.4532					16.0093		15.7185			17.4784			17.434	14.2707	17.6027										16.1872
COL6A6
COL7A1	16.8803
COL8A1
COLEC10			15.8909
COLEC11						15.2786								14.7301																							15.3001							15.5691		15.3896			14.7081
COMMD3
COMMD8																														16.4481
COMP	15.9131	15.5902	16.2456	16.2722	15.7372	15.5033		15.472	15.8747	15.8065	15.296	15.8106	15.1911	15.7265		16.5733	15.6245	16.3934	15.6291	15.2158	15.8164	15.7413	16.6077	16.0374	16.3483					16.1037		15.9531		15.3107	17.2297	14.1213	16.2379	15.5871		15.2254	15.8055		16.591	15.3624	15.667	15.855	15.9662	15.9411	15.0366
COMT
COP9																													13.3171	13.4473				13.5578					13.562
COPA													16.796											15.2443																							15.0593
COPB1		17.9186														16.5999							18.8753																18.5701
COPB2
COPE															16.0969
COPG1
COPG2																								17.4782	14.1059
COPS2
COPS3																									15.278
COPS6													18.6887																		18.9313
COPS7A																																										15.2959
COPS7B
COQ5
COQ6										17.786																																			14.8168
CORO1A																					14.5962
CORO2A
CORO7
COTL1
COX18
CP	18.1094	18.1875	18.2627	18.408	18.5811	18.816	18.9273	18.9402	18.5068	18.8817	18.8019	18.1199	18.5032	18.489	18.2523	18.9694	18.9076	18.3208	18.1369	18.281	18.2855	18.6656	18.3874	18.3749	18.5643	18.7682	18.9398	19.1578	18.9086	18.7227	18.7775	18.1411	18.2728	18.3963	19.2674	19.0071	18.4576	18.6291	18.3919	18.9468	18.2518	18.7756	18.4164	18.285	18.5911	18.9049	18.0746	18.2562	17.8824
CPA1
CPA3
CPA4
CPB1
CPB2	17.3603	17.4914	17.4161	17.6896	17.4642	17.6833	17.2529	17.3929	17.7604	17.9268	17.9024	17.8585	17.5793	17.76	17.7456	17.8227	17.6645	17.4127	17.418	17.3643	17.3227	17.5739	17.5408	17.7756	17.1593	17.5571	16.9965	17.6493	17.3273	17.7154	17.5842	17.7317	17.5348	17.9853	17.8946	17.7812	17.2603	17.6666	17.571	17.6603	17.5907	17.2732	17.814	17.7985	17.2327	17.6576	17.5844	17.927	17.8936
CPE																14.4242
CPN1	16.2717	16.6084	16.6484	17.0282	17.0969	17.1416	16.5129	16.5064	16.9342	17.3542	17.4158	16.8494	17.1423	16.741	17.0874	17.6075	17.5418	16.7309	16.4753	17.0007	16.5816	17.2685	16.8958	17.2375	16.9984	17.1471	16.7916	17.4781	16.9686	17.2237	17.1778	16.9808	16.7618	17.0881	18.1215	17.6009	16.825	17.0185	17.1493	17.3932	16.3775	17.4912	16.8717	17.1305	16.9033	17.4786	16.8523	16.9459	16.9243
CPN2	17.0449	17.4749	17.3623	17.6468	17.5704	17.5497	16.9761	17.0112	17.4964	18.0543	17.8074	17.6204	17.3742	17.377	17.4025	17.7791	17.6456	17.4474	17.219	17.3551	17.2277	17.6537	17.466	17.5104	17.2335	17.6261	16.7562	17.9044	17.1254	17.0725	17.4948	17.3988	17.2465	17.443	18.1786	17.5946	17.3568	17.3739	17.4733	17.5925	17.0154	17.4892	17.5101	17.3592	17.151	17.6592	17.3287	17.3412	17.6338
CPNE2
CPS1										13.7674																				15.282															17.9282
CPSF1																											15.7845
CPSF7
CPT2
CRABP2																																									23.3602
CRAT
CRISP3								15.8449
CRK																					18.5138
CRKL
CRMP1
CRP		18.833	15.1227	16.1442	19.8876	18.6064	19.7946	21.319	18.1713	22.0199	20.2476	16.4102	19.7058	15.5142	17.2816	22.1373	18.9101	17.2228	19.0969	18.0005		20.7847		16.0375	18.7937	19.4896	21.2468	22.7542	20.9214	21.743	20.4298	15.5117	16.8893	18.9759	22.6621	20.3766	17.8585	20.6325	18.2545	21.6917		21.9617	16.2185	17.5772	19.2167	19.4772
CRTAC1	16.6697	15.8708	15.4439	16.1048	15.4393	15.6097	15.191	15.4301	16.0252	15.7559	14.872	16.715	15.3256	15.5296	15.2108	15.7669	15.5377	16.1119	15.7067	15.1282	16.54	15.6979	15.8543	16.0365	15.7536	15.1616	15.401	15.448	15.1866	15.8058		16.5906	15.9641	15.7602	15.8327	15.5746	16.0399		15.3351	15.3966	16.4599	14.8566	16.1317	15.9342	14.2127	15.7505	16.3681	16.088	15.4568
CRYM																																											15.9091
CRYZ
CS			14.1744				14.8477
CSDE1				15.211						17.2794														15.7071				17.9914
CSE1L				18.4725						18.3002				19.9454				19.6767		20.0037								16.5281							17.01									19.6158	15.3212
CSF1R			15.2297	15.19		15.7235		14.2643		15.5094				15.1998	14.7493		14.9599					16.3089			15.4948	16.6301		16.4707				14.3674													15.6556	16.0039		14.4119
CSN1S1
CSN2
CSN3					14.4882	16.6099				16.5172						15.6472								16.9908											14.8694				16.2308
CSNK2A1
CSNK2A2				14.7912
CSPG4																			17.8924	17.016	17.3021									14.3974
CSRP1
CSRP2
CST3	17.1446	17.0099	16.8756	16.5257	16.7567	16.8565	16.8074	17.2874	16.6611	16.833	16.7145	17.2415	15.7233	16.5643	16.7053	16.6459	16.5375	17.0195	16.6195	16.7157	17.8861	17.4059	17.0622	17.6863	16.5542	16.6074	16.7028	17.1143	16.5134	17.0194	15.8351	16.6896	16.4004	16.2353	17.2248	16.9695	16.5748	17.3492	16.3683	17.1368	16.7623	16.6631	17.2713	16.798	16.7421	17.2811	16.7364	16.5998	16.6799
CSTA
CSTF3																							15.7158
CTH
CTIF
CTNNB1	17.2342											16.0942																														17.9443			17.3112
CTNND1																									18.2329
CTR9
CTSB
CTSC
CTSD	16.7264	15.7494	14.6674	15.5588	15.595	17.0701	16.1169	16.087	15.5584	17.1869	15.4517		15.3418			16.3904	16.4701	16.3158	16.1052	15.5277		16.5522		16.6991	16.6689	17.078	16.8815	18.0288	16.1726		15.8307		16.152		16.9052	16.035	15.7996	15.9095	15.0019	16.5101		16.8426	15.9416	16.6122	16.5317	17.2535
CTSG
CTSH																		20.6468										14.2178
CTSL																				21.7485
CTTN	18.9824																	18.8358																				17.0747										15.8159
CTTNBP2NL
CTU1
CUL2
CUL4B																																											17.5655
CUTA													16.1389
CUTC																									17.0436
CXADR
CYB5R1
CYB5R3																																																	20.2702
CYCS
CYFIP1																																		21.18
CYGB
CYP1B1																																							15.5137						15.5177	15.7664
CYP20A1
CYP51A1													17.5423																																	17.9654
DAG1																											15.2927
DAGLA
DARS
DARS2																		19.0152
DBH					16.0313						16.1445	16.6445			16.0716	14.6321	16.6063			15.9356			15.3055		16.1003	15.9841					15.9962	16.2233		15.6834		16.1623			15.6072	16.7543					16.1705	16.5316		16.6451
DBI																					14.4928		15.6987
DBN1
DCAF6								18.5964
DCAKD																			17.5676										16.0525
DCD	16.6896	15.2138	15.1361	14.8977		15.8131		14.4775		15.9482	16.1961	14.5509	14.2927	16.167				16.038				15.422		15.4501				16.8907				15.6054	14.9845				16.7456	17.6575	16.4196	16.291	15.5643					16.6723		14.9729	15.5481
DCN																																				14.7376
DCTN1																																											22.1417
DCTN2
DCTPP1
DCXR																																								15.93
DDB1																17.2891														17.2761														16.8776	16.9157
DDHD2
DDOST
DDR1
DDT										14.9985						14.9524												14.0987							15.3497
DDX1																																					17.8857						17.7274
DDX17
DDX18
DDX23
DDX39B
DDX42	17.5649
DDX46
DDX6
DECR1		19.5115
DEGS1
DES
DFFA									15.8594																										14.2852
DHCR24
DHPS																																												14.8685
DHRS7																								15.5473																				16.0266
DHRS7B
DHTKD1																																								19.0942		18.6841
DHX15
DHX16
DHX30
DHX57
DHX9																																												14.0733
DIABLO				20.1379
DIAPH1						14.4988									14.2317									14.3358
DIAPH2
DIDO1				15.2428
DIP2B
DIPK2A		14.3749
DIS3L2															15.3912
DKC1
DLD																															17.4599
DLG1																				15.331																			15.8097
DLST																																													20.1397				19.4146
DNA	23.4031		23.8304	23.4356	24.01		23.6068	23.7747	23.5815		24.3725	23.6606	23.878	23.9961	23.5077		23.9001	23.8577	23.4418	24.0629	22.7679			23.9013	24.0052			24.2021	24.5415			23.898	24.1419			24.504			24.3233		23.6111		23.7248	23.7707	24.2947	24.5719	23.3183	23.1413	23.0356
DNAH5																																						18.0487
DNAJB11									15.9756
DNAJB6
DNAJC10																																		14.9629
DNAJC11																																19.3183	19.4063														18.2538
DNAJC13
DNAJC2
DNM1L																													14.0469
DNM2
DNMT1
DNPH1									16.0529														16.7587
DNTTIP2
DOCK1																																		18.3797
DOCK7
DOLK
DPH5
DPP3
DPP4														14.7112			15.2542								14.8196																					14.3897	15.0145
DPYD
DPYSL2									15.4062																																								20.14
DRG1																																	18.0906
DRG2											17.0935
DSC1																			16.6095			19.8043			17.5414															18.1489
DSC3													15.6976
DSG1					17.8694	17.8891						16.7973		18.2821		17.12								17.4781															17.56	17.6966
DSG2										16.6186						15.1009												17.0736							16.6724
DSP				19.5753	13.2142									15.3404						19.6163							15.2625																		14.4673
DST
DSTN
DSTYK								16.2399															15.8683						16.3962												15.3343		16.2718
DTX3L												17.1532								17.2701													17.1025														17.43
DTYMK
DUOX2
DUSP3
DUT
DYNC1H1				14.9024	15.7887							15.6832													15.429		16.6324		16.7204				14.9774	19.4083		13.989					16.3118			17.7678
DYNC1I2																	14.6925
DYNC1LI1																																											16.0129
DYNC1LI2				18.1731
DYNLL2																																							14.8035
DYSF			20.1924								18.9848																															17.6732					19.1792
E2F4
EARS2
EBI3
ECE1
ECH1
ECHDC1
ECI1																																			14.9025								15.4987			15.2383			14.3046
ECI2
ECM1	16.858	16.7688	18.0777	16.8717	17.5084	17.3048	17.1408	17.4018	17.0804	17.1356	17.0506	17.5379	16.9486	17.1575	17.1631	16.9511	16.951	17.8094	17.3	16.9441	17.1965	17.0001	17.4457	17.0932	17.2675	17.0427	17.0696	17.0458	17.1929	16.894	16.8972	17.4664	17.3715	17.3406	17.5961	16.8774	17.8002	16.9791	16.9329	17.5217	17.4806	16.7854	17.8357	17.2833	17.3534	17.6647	17.6418	17.1891	17.082
ECPAS	16.768
ECSIT
EEF1A2																									14.9073
EEF1B2
EEF1D																							16.3745
EEF1G
EEF2										14.5547																		14.1239																13.5096
EEFSEC
EFEMP1	15.5009	16.444	15.4687	15.9393	15.7919		16.392	15.8291	16.3788	16.7168	16.8017	15.9561					15.4686	16.6311	16.3024	15.3044	16.3724	16.4076	15.696	16.0123			17.0718	17.0787			16.2709	15.9423			16.4468				15.8503	15.6881	16.2782	16.3962	16.2155	16.1232	16.0738	16.874	15.8275		16.2996
EFL1																											14.188				14.1086
EFR3A
EFTUD2																																								18.8662
EGFR																											13.7667
EHD4																			16.0756											16.7907																	18.2022
EHHADH																																											15.6603
EIF2A
EIF2AK3
EIF2B3																						19.1332
EIF3A																				17.5633						14.6315
EIF3B																																												14.081
EIF3D
EIF3E																										16.7185
EIF3F																	16.4814															13.8967
EIF3I			17.1259								15.8504		15.631			16.7203															16.5844							16.9091
EIF3J					18.4576																				18.0059																		18.9623
EIF4A1							17.4089																	16.0199							17.602			14.4927
EIF4A2
EIF4A3
EIF4G1																					16.0162													14.8362				16.8148			16.1811							18.8815
EIF4H																																		16.4295
EIF5
EIF5A
EIF5B
ELAC2
ELANE
ELMO1
ELMOD2								19.3305	19.4217			19.1675																		19.7337
ELN																								16.1906
ELP3
EMC1																																											16.7325			17.7568			16.1094
EMC2
EMC8																																												16.2497
EMILIN1
EML2						13.49
EML5	14.6336
ENAH																																			14.2351
ENDOG																																17.9999
ENO1					15.5643					17.455						16.3845									16.712			16.6581							16.0572					14.0453					16.7675
ENPEP																											17.4074
ENPP2
ENPP3
EPB41L1																												15.7822
EPHX1																					17.5936																				16.9135
EPPK1									18.7908									19.1415			14.3314								18.8791					19.5134					19.5972				18.2095
EPRS
EPS8
EPS8L2																																18.7557
EPX																																						16.5611											15.6183
ERAP1				21.0777				20.8293			20.9265							21.0965				20.2598			20.8161										20.2197			19.9708				19.8624
ERAP2
ERCC5
ERGIC1														15.6955
ERGIC2	15.6664
ERMP1				15.395
ERP27
ESD		15.9796	15.2827		16.4566				16.9165						16.1178	16.6772		17.651	17.146	16.6459	17.4499		15.9845		16.0802	16.4847	15.8144	17.0978	16.0585				16.6263	16.6676		15.6231	17.8423	17.5251			17.3868
ESYT2
ETFA																								15.1897									13.8772									14.2521
ETFB
ETHE1			16.6605	16.7968	15.902	16.4586												14.9622			16.9319		16.7332
EVA1A																																												17.4702
EVL
EVPL		15.0267			18.853							19.968				17.823				18.6512					18.328		17.8165	18.1273							15.6336					15.8276			15.4461			16.3317
EXOC1
EXOC3					19.1182			19.2795		19.1192						18.6144			19.6408	19.6474				19.5293	20.2402		20.4137		21.0182					19.5498		18.9174							19.1701	19.4429		18.7007		18.6526
EXOC4
EXOC8							15.7708																				16.7639
EXOSC10									15.1319
EXOSC2
EXT2																																													15.8333
EZR							16.4665			17.067							18.0881											17.0847							18.1523											16.59
F10	18.2355	18.089	17.6305	18.1015	17.8532	18.2653	17.7283	17.9518	18.2411	17.8997	17.5467	17.978	17.7518	18.2921	18.4246	17.657	18.2763	18.5143	17.9312	18.2747	18.202	18.0996	18.1758	18.1141	17.6266	18.1615	17.7371	18.2432	18.0218	18.0973	17.8501	17.9152	18.3524	18.4598	18.1827	18.3315	18.0863	18.4143	18.1311	18.836	17.9707	18.0833	18.0846	18.0446	17.273	18.239	18.1192	18.1685	18.4412
F11	16.4759			16.7998	15.0711	15.7902		15.5085	14.8979	15.0337	15.5216	15.6126	15.5479	15.6941	15.515	15.5041	15.3038	15.7612	16.2291	15.8948	14.9368	15.6389	15.7046	16.3176	15.3021	15.8127	15.1217	15.9097	16.0703	15.6849	15.9375	15.9023	16.0051	15.9187	15.8688	16.0293	16.0279	16.6456	16.4865	16.4793	14.2284	16.2208	16.1409	16.6692	15.7574	16.412	15.7264	16.3518	16.6942
F12	15.7821	15.9933	16.9381	15.9094	16.404	17.4687	16.3674	16.5222	16.5495	15.9468	16.9325	16.589	15.996	17.2657	16.2835	16.7705	16.6674	16.7823	16.7822	15.8607	15.7516	15.9417	16.5995	16.1285	16.7033	17.5977	16.2972	16.1767	16.5194	16.4166	16.863	16.6599	16.8263	16.4774	16.959	16.6107	16.7251	16.6866	15.8997	16.9106	15.9046	15.8116	16.766	16.1137	16.8627	17.4611	16.3047	16.2843	16.8992
F13A1	16.5056	16.5009	17.1317	16.6243	16.4056	16.3	16.1185	16.115	16.6045	16.7952	16.3193	16.7914	15.5294	17.3526	16.1336	15.6581	15.9493	16.4703	16.6967	16.0503	16.4366	16.4131	16.5781	16.4877	16.4475	15.5105	15.401	16.3709	15.8963	15.9779	15.7184	16.5912	17.1879	16.0541	15.6061	16.2923	16.801	16.354	15.7655	15.9123	16.7711	16.1537	16.6267	16.3887	16.2478	16.0351	16.4638	16.4706	16.1225
F13B	15.6616	16.2093	16.5242	16.1415	15.9517	16.0178	15.2575	15.8807	16.0318	16.1531	16.3257	16.3444	15.5534	16.8182	15.9355	14.9489	15.8928	16.0566	16.2242	15.2931	15.8744	15.8567	16.3472	16.0908	15.9128	15.5927	14.6186	15.516	15.7167	15.6924	14.936	16.1935	16.1826	15.2572	15.573	16.1569	16.1153	16.4325	15.6174	15.7206	16.1079	15.9869	16.4285	15.8878	15.5329	15.7224	15.5841	15.8096	15.7326
F2	19.3134	19.3711	19.0609	19.2974	19.1526	19.3102	19.0796	19.0532	19.1284	19.2886	19.377	19.5176	19.2979	19.7189	19.2981	18.9451	19.4844	19.2523	19.2426	19.2039	19.2528	19.3005	19.2522	19.1931	19.26	19.2897	18.8044	19.0879	19.2272	19.1627	19.2555	19.3339	19.3733	19.5393	19.1334	19.03	19.1306	19.2875	19.4361	19.5903	19.0715	19.2204	19.4039	19.2683	19.3941	19.2273	19.6185	19.4726	19.3746
F5	15.6037	16.145	16.1388	16.5774	16.4364	16.3453	16.216	15.4809	16.1697	16.5784	16.4125	16.5598	16.1955	16.1805	16.3525	16.1864	16.4036	16.4952	16.1187	16.4805	16.3092	16.5091	16.5246	16.7382	16.2259	15.964	16.0154	16.4106	15.6649	16.1059	16.1487	16.6341	16.0351	16.4417	16.6816	16.4471	16.2846	16.3064	16.4914	16.1608	16.4086	16.7312	16.6029	16.5305	16.2635	16.5383	16.5457	15.8694	16.1535
F7	15.1979																									15.9311																	15.4812					16.3042
F9		17.8968	17.3778	17.7323	17.9465	18.159	17.9927	18.0534	18.0552	17.8697	17.8793	17.9005	17.7047	16.9204	17.2889	17.9019	18.0551	18.0454	17.4304	17.9533	17.7278	17.8701	17.7738	17.9048	17.6501	17.4813	17.4668	17.8276	18.1336	18.0078	17.8606	18.0005	17.6898	17.8318	16.9383	17.3758	16.0649	17.6502	18.1294	17.9376	18.8016	17.2247	17.6936	17.9501	17.1442	17.9035	17.0883	17.7792	17.7468
FABP1
FABP3			14.6957
FAF1										15.5759									14.5686
FAH						14.5228				15.7822						14.4241			13.977			14.6257				15.8284		15.2231							15.7639			14.7351				15.1959				15.6613
FAHD1																												18.7463
FAM114A1
FAM135A
FAM162A															14.4736
FAM172A
FAM185A																									15.2797
FAM3B
FAM83H
FAM91A1																																														14.4811	16.1193
FAM98C
FASN							15.7781			16.7139		16.5961						16.1697			19.2225							15.7251				15.7594									16.0418						15.7899
FAT2							20.4719		20.5469					20.9124						20.7814				20.4341										20.7569
FAU
FBLN1	16.8555	16.9239	17.2019	17.3702	17.2424	17.092	16.6231	17.1295	16.9461	17.5133	16.4577	17.3358	16.9421	16.5178	16.6352	16.7924	16.8129	17.4756	17.1753	17.1685	17.0341	17.0853	17.2253	17.4516	17.3751	16.9091	17.0383	17.0791	17.1246	16.8547	16.3251	17.1819	16.7824	17.0033	16.785	16.994	17.2103	17.0051	16.9977	16.653	17.5412	17.0859	17.6788	17.3047	16.9633	16.8294	17.4299	16.9736	16.5004
FBLN5																												14.9727	14.1113						14.6218							14.9832				13.9042
FBN1
FBP1										17.0006									15.1547										14.7394																14.1976
FBXO4
FCGBP		15.2376	15.3922	15.3378	15.7812	15.0256	16.152	14.9516	15.5823	15.8786	14.7673		15.3002		15.456	15.1183	15.3211	15.1379		14.7786		16.2173	15.0798	14.8961	15.8564	15.5275	16.8862	16.2362	14.9261	15.6935	14.7291	14.7296		15.3941	15.4683	15.0888		15.7553	14.3674		14.7316	15.2868	15.417	15.3408	15.3223	15.778	15.5094	15.3494
FCGR3A	16.218	17.0776	16.4503	17.1674	17.4102	17.9273	16.8122	17.4875		18.2463	16.7875	16.9973	16.311	16.4721	16.7638	17.4237	17.3386	16.8599	16.8987	15.6589	16.4547	18.2918	16.8436	16.6125	17.381	17.0978	17.5896	19.0437	17.9861		16.9542	16.5542	16.2145	17.0274	18.301	17.8382	17.4804	17.3884		17.1281		16.7739	16.9122	16.022	17.8872	18.7016	16.6118	16.9479	16.3306
FCGR3B		15.4232				15.5404																		15.8176		15.7309																15.6331		15.5628
FCHSD1
FCN1
FCN2			15.4501			16.1859			16.9417	16.6396		16.5654	16.6015		16.9267	16.5133	17.1257				16.3817									16.344		15.9354		16.4438	17.0389	16.154				17.5711	17.0846	15.696	15.9417				16.5257		16.8722
FCN3	16.2978	16.7713	16.7811	17.3672	17.8426	17.0118	17.279	16.3392	17.5579	17.5696	17.6649	17.1907	17.4105	17.3372	17.3302	18.2821	16.0718	17.7506	17.0099	16.5296	16.443	16.7263	17.0418	17.4629	17.7533	16.8449	17.4586	17.6753	16.3649	17.3888	17.5993	17.2936	17.6416	17.3495	18.5324	16.3021	17.8552	17.1199	17.0615	17.015	16.5838	16.7023	17.1621	17.4782	17.4508	17.3011	16.6587	17.2582	18.2886
FDFT1
FDPS											16.5843																17.2378
FDX1																																						20.823
FDXR								18.3986																																				17.6792
FERMT2
FERMT3												14.7089
FETUB	15.6451	16.4096	15.7692	16.7113	15.8988	16.5409	16.0527	16.2233	16.3524	16.2561	16.5275	16.4233	16.3749	16.8103	15.9607	16.0587	16.2579	16.4977	16.7175	16.3171	16.1339	16.6611	16.157	16.6966	15.9349	16.5757	16.0847	15.6447	16.1427	16.2465	16.1767	16.0447	16.6779	16.3664	15.2877	15.8539	16.1036	16.8717	15.862	16.6541	16.5851	16.9465	16.4856	16.6721	16.2871	16.3793	16.7434	16.638	16.651
FGA	18.8471	19.3548	19.6927	19.0864	19.6105	19.6566	19.1209	19.5857	19.1642	19.9177	19.8304	19.2226	19.3538	19.4976	19.3083	19.8873	19.443	19.3619	19.2442	19.4739	18.9561	19.7533	19.3974	19.6119	19.7484	19.8278	19.8636	19.7994	20.0934	20.2509	19.7978	19.4502	19.5227	19.8661	20.4354	20.1179	20.0548	19.8048	19.7625	19.8955	19.2698	20.3533	19.5646	19.6116	19.9632	20.0386	18.8348	18.8979	18.8926
FGB	19.0889	19.6515	20.0281	19.4763	19.9086	20.038	19.3627	19.8815	19.3909	20.147	20.0454	19.5951	19.7016	19.9203	19.5825	19.9766	19.6914	19.7801	19.6307	19.8681	19.3593	19.9567	19.5951	19.8341	19.949	20.1457	19.9265	19.9166	20.2107	20.2404	19.9916	19.6544	19.8269	20.1037	20.4984	20.1617	20.2507	20.1317	20.1162	20.1217	19.5014	20.3732	19.8815	19.7885	20.0558	20.2799	19.2679	19.3809	19.3628
FGG	20.0218	20.5483	20.8186	20.189	20.8114	20.881	20.2542	20.716	20.358	21.2133	21.0102	20.403	20.5105	20.6996	20.3773	21.1758	20.7201	20.667	20.3529	20.6887	20.1638	20.9297	20.4429	20.6584	20.8693	21.0258	20.8521	20.9502	21.1894	21.3352	21.0112	20.5521	20.665	21.089	21.5511	21.2108	21.134	20.9701	20.9238	21.0691	20.3808	21.4021	20.7459	20.7218	21.0657	21.2125	20.133	20.2925	20.1802
FGL1					15.4312		16.8488			16.8459	15.1047		15.801			17.4198						16.7525					17.0374	15.6107							16.71							15.3671
FH
FHOD1																												16.8288
FIBP																								16.2728
FKBP1A
FKBP3
FKBP4									17.6013		24.2007																																	23.8612
FKBP5
FLAD1				17.1769
FLII
FLNA															13.6473			16.642		13.3286				15.4498	15.0802		19.8504	14.8161						17.1917				15.27		14.8601	15.1112					15.3997
FLNB		15.1593		14.786				15.0528	14.4269			15.4797												19.2718	15.6959			15.6001						15.5032				15.4236			15.5099			19.8239			13.7531
FLNC	15.7031	15.0649	14.6082	15.0861	14.6906			14.8787	16.1384	15.8974	14.369	15.6736	15.2755				15.4029	15.2721	14.6339					15.1251	15.5819	14.7578		15.6973			14.4961				14.9926		16.4541	16.1432		15.6056	15.6341		15.6199		15.1653	15.19			15.5752
FLOT1																																	16.5467																15.4139
FLOT2									17.0684
FMOD		16.5547											16.2908
FN1	17.9979	17.3696	19.9536	17.533	17.6766	17.9575	17.4487	17.5029	16.8113	17.5026	18.0383	17.5889	17.1843	18.5804	18.1738	16.4122	16.0761	18.207	18.3301	18.0993	17.4517	16.9027	18.3784	18.4534	17.5667	17.7981	17.7373	16.9028	18.1459	17.7996	18.0619	18.3662	19.1419	18.8856	17.5962	18.0833	18.8577	19.4527	18.3267	18.1066	18.946	18.4318	19.4694	18.6888	18.5453	18.9931	18.3066	17.6281	18.9673
FNDC3B																																		15.1197
FRY																						16.9294
FTL									14.5258				15.435
FTSJ3									14.6301											14.292
FUBP1																																													23.469
FUBP3																														19.4427												18.9199
FUCA1					16.3595	14.9235				15.5053															16.2402	15.4089		14.4451									14.8795	13.7334			14.2806				15.3913	15.2907
FUCA2					16.3096																		16.2853												14.8694
FXR1																											19.3552													19.2451								16.4304
FYB1
Fibrinogen	20.0854	20.5346	20.6402	20.1134	20.8902	21.0306	20.3493	20.4787	20.3743	21.3165	21.1407	20.483	20.5828	20.7792	20.3298	21.4285	20.8841	20.7643	20.2236	20.891	19.9101	20.8968	20.3926	20.7666	20.9479	20.8506	20.9531	21.1153	21.3458	21.4599	21.1796	20.7673	20.8547	21.1727	21.7895	21.4211	21.2445	21.2385	21.0534	21.277	20.7133	21.3853	20.7157	20.6247	21.1632	21.4861	19.9138	20.0341	20.061
G6PD
GAA																										14.8386								15.0082
GAK							15.68
GALE	18.5071	18.7715	18.5382	19.1195	18.0613	18.5897	18.7665	18.7453	18.5775	18.4371	18.3449	18.5928	18.0331	18.8938	18.5097	18.6484	18.1259	19.4122	18.1575	18.3034		18.7454	18.5872	18.6561	17.9929	17.5547	17.7575	18.0985	18.0957	17.3597	17.9183	18.8777	18.8941	18.5843	18.3425	18.752	19.1394	18.9588	18.8142	19.3454	19.5776	18.0416	18.6358	18.4551	17.899	18.1121	19.0387	18.2588	19.1512
GALNT3
GALNT7															19.3994																								19.5829
GAN
GANAB						15.8197				16.6554															15.9194			16.0343
GAPDH					16.1899					17.3559																		17.3524				16.0354																	16.3973
GAPVD1												17.1092		16.179											17.3745
GAR1
GARS1
GAS6		19.4745		19.459			19.2911	19.2357	19.4587	19.1124	19.0599	19.4886		19.3717	19.6976	19.4867	19.5673					18.7622		18.0218											19.5945	19.0151		19.2977	19.0625
GATM																														14.8145
GBA
GBE1
GBF1												19.6111													19.5536												19.4098
GBP6
GC	19.4083	19.5731	19.3771	19.285	19.3075	19.4335	19.1738	19.5018	19.4671	19.5563	19.5077	19.5768	19.3358	19.4663	19.2786	19.5663	19.4035	19.2822	19.4893	19.6313	19.2259	19.4944	19.3899	19.2597	19.221	19.276	18.9866	19.2582	19.3004	19.1957	19.3758	19.4034	19.4305	19.2806	19.3171	19.1202	19.3644	19.4228	19.3425	19.3197	19.1612	19.0853	19.4707	19.1127	19.2652	19.2691	19.3378	19.4928	19.4248
GCA																																																	17.2324
GCC1
GCLC
GCLM
GCN1															14.4578
GCNT3
GDA
GDI1															17.9424							16.8767		17.0912																				17.9123
GDI2
GEMIN4																	15.7105
GFAP								19.4185										13.7151																	18.6164
GFM1																											20.3958
GFPT1							19.3514
GGH	14.4476	15.6729	15.0338	15.3586	15.7342	15.8351	16.1651	14.8216	15.4336	15.7291	14.8973	14.192	14.9482	14.9052	15.8289	15.0348	15.9772	16.4791	15.1794	15.2978	15.4156	14.9331	15.8085	14.9477	15.3844	16.1565	15.9572	15.9466	15.0209	16.0309	15.3573	14.5949	15.642	15.9431		15.1524	14.9705	15.6607		15.9148	15.1771	15.6395	15.3926	15.4396	15.275	15.6415	15.1905		15.282
GID8
GIMAP1		14.0949
GIT1											17.3309		17.4108
GLB1
GLG1	16.4489
GLO1
GLOD4					15.9281
GLRX5																								16.6406																				16.432
GLUD1
GLUD2
GLUL
GLYAT
GLYR1
GM2A												17.3855							16.9867
GMEB1																																						17.7347
GMEB2
GMFB
GMFG
GMPS		19.9298	20.3774					20.1629						19.798						20.3386	19.6814							19.5344												20.349			20.2789			20.1976	20.2966
GNAI2																																14.3937
GNAQ
GNL1																																											14.5638
GOLGA3
GOLGB1																15.7979															15.705				16.6734
GOLM1
GORASP2
GOSR2																16.7468
GP1BA	15.7374	15.691	15.61	15.5417	15.1045	15.3587	15.8369	14.9454	15.6705	15.9082	15.0856	16.3061	14.6702	14.9561	15.1333	15.8152	15.9638	14.7721		15.0664	16.0114	15.5103	15.8499	15.4323	14.8478	15.4209	15.4652	16.385	15.5415	14.7733	14.7565	16.2255	15.2257	15.18	16.7331	15.2487	14.9416				16.7261	15.6684	15.8671	15.2738	14.9827	14.9599	15.0667	16.0199	15.2993
GPC1
GPD1
GPD2																														20.9475
GPI			15.547					16.7397		16.9948	16.9294					14.8355								16.5977				16.6628							16.2645											15.7142
GPLD1	17.2814	17.6302	16.9135	17.0916	17.0194	16.9566	16.7171	16.3732	17.0569	17.0387	16.7169	17.6232	16.5576	17.5101	16.7081	16.5442	17.4776	17.2896	16.7456	17.0419	17.5058	17.3414	17.2685	17.1376	17.1873	16.7362	15.9521	16.416	16.5982	16.2986	16.3144	17.3409	17.3186	16.4253	16.2901	17.3534	17.176	16.6188	16.8247	16.8182	17.4808	17.507	17.4019	16.9306	16.914	16.7434	17.0279	17.5488	17.4674
GPN3																																			15.8855
GPNMB								15.1496		16.6049		16.0128			14.7738							15.0683	15.3966	15.3524		15.2569		17.2958
GPX1																																												16.9877
GPX2																																										15.2146
GPX3	17.8894	18.056	17.7961	18.5363	18.4468	18.1655	18.2331	18.1035	18.3726	18.9176	17.7776	18.3176	18.2301	18.0628	18.3234	17.3403	18.5594	18.5788	17.5313	18.6237	18.0945	18.0632	17.9653	18.4866	18.3092	18.3474	17.8776	18.7812	18.0373	18.5845	17.865	18.1796	18.0503	18.5821	17.3676	18.6474	18.3684	17.573	18.739	17.8267	18.1426	18.3087	18.0601	18.4591	18.2928	18.4921	18.4501	18.3847	17.7415
GRHPR
GRK2
GSN	18.0205	17.5805	17.9943	18.1045	17.6281	17.3366	17.0851	17.5944	17.6086	18.541	17.213	18.2338	17.2661	17.774	17.4465	16.757	17.232	18.072	17.6563	16.9454	17.9589	17.5703	18.0922	17.8882	17.6072	17.0063	16.7735	18.5521	16.9992	16.9765	16.9823	17.9314	17.5245	17.3067	16.5237	17.2674	17.9983	17.3603	16.6742	17.2833	17.9794	17.1745	18.1393	17.8767	17.4072	17.1934	18.0404	17.9244	17.6353
GSR																									16.1115	16.4474					16.8359
GSS										16.016																									15.2792
GSTA4
GSTM3																																												16.7168
GSTO1					14.6445					14.7265					14.8427										14.7384			15.0263												14.1089								14.4291
GSTP1										15.9285																																							15.9452
GTF2H4
GTF2I																											22.2024																22.3468
GTF3C4
GTPBP1																																		13.2854
GTPBP4																																					16.8563
GUSB					19.52			20.4855																			17.9938		20.1845													17.9009
H1-0			20.1752
H1-5
H3-3A												14.8884			17.5583			14.9094														14.5211
H4C1			14.6113							17.3612																	16.7815						16.8818		16.2043													16.131
H6PD																																															15.0609
HAAO
HABP2	14.7397	15.2519	15.1787	15.3446	15.0068	15.5338	15.4952	15.5801	15.7801	15.1434	15.4827	15.7367	15.3201	15.4345	15.8227	15.5042	15.2959	14.8035	15.2075	15.9778	14.4863	15.8451	15.0766	15.799	16.2709	15.4383	15.6152	14.4125	15.7108	15.7331	15.3763	15.7085	15.6432	15.5888	15.6638	15.5265	15.381	15.9521	15.5746	15.4691	15.2058	15.7452	15.0689	15.5639	15.5215	15.6301	15.4269	15.6235	15.1116
HADH
HADHA																																14.3929
HARS2
HBA1	20.4341	18.8945	19.5037	19.0205	20.3146	19.4837	18.4991	19.7417	20.0331	19.1353	19.4298	21.6857	20.2954	19.8552	20.7329	19.1836	20.3699	19.9022	19.6395	20.4964	20.0603	19.6477	19.6944	20.2584	20.0014	18.0758	19.3109	19.6397	19.8259	18.5512	17.9719	20.1512	19.4043	20.2694	18.3092	17.943	19.5061	19.4556	21.2602	19.2242	20.6056	19.6228	19.1047	19.2517	19.4697	18.4899	20.3331	22.3358	22.4836
HBB	20.1973	18.6467	19.3382	18.933	20.4282	19.2851	18.523	19.5404	19.8785	18.9885	19.3815	21.7116	19.8021	19.6791	20.59	19.1335	20.1788	19.7125	18.9329	20.2941	19.806	19.3586	19.3636	20.0529	19.6682	17.6998	18.9508	19.3995	19.5235	18.135	17.5251	19.9981	19.2395	20.0438	18.2464	17.7999	19.2351	19.1593	20.8341	18.9449	20.5187	19.3487	18.6697	18.9401	19.3538	18.2575	20.0071	22.2211	22.3425
HBD	19.0024	17.2672	18.2313	17.9635	19.1979	18.3031	17.5111	18.0248	18.7736	18.1733	18.2196	20.4804	19	18.7715	19.3588	17.8399	19.0679	18.7125	18.004	19.2118	18.4135	18.2869	18.3958	19.0124	18.7533	16.6467	17.6319	18.1814	18.1996	17.0842	16.1617	18.947	18.2091	18.8999	17.1568	16.7199	18.233	17.9938	19.9223	17.8405	19.2508	18.2343	17.9419	18.2898	18.3303	17.2027	19.0646	20.9365	20.8872
HBG1						17.755			17.3108				17.4818					17.281	17.9609	18.2347						16.2685												17.7377	17.7328
HBG2						17.8326					16.442		17.7709																				16.3119						18.2794
HBS1L
HCCS
HCK
HDAC1
HDAC4																											16.974
HDGF																13.2744
HDGFL3														19.4288							20.353					17.7011												19.4356		18.1539	18.5756
HDHD2		17.5046																			17.6962	16.7403																									18.1491
HDHD5				16.9148																														19.5946
HDLBP																																							17.4567
HEBP1		19.1428											18.4161				18.0794				19.0138													17.9951			19.5863
HEBP2
HECTD1																																		13.8829
HECTD3
HELZ2		19.5952
HERC1
HERC4
HES7	18.9516	19.1316	17.2874	18.1366	19.4866	18.3862	18.4882	18.8076	19.3195	18.6099	18.7173	20.0977	19.6797	18.6808	18.1285	16.6457	23.1639	18.6744	19.2446	19.0204	19.0657	19.3828	17.411	18.6324	20.2319	19.8692	19.5914	18.2938	18.0889	18.7883	18.7272	19.0235	17.0487	18.7578	18.769	22.4343	18.6952	19.1656	19.0517	18.6043	18.6212	19.06	18.14	18.8299	19.9838	18.9559	19.8631		19.9063
HEXA																																												15.7319
HEXB		15.9009									18.236				17.873						15.9533		16.35		18.6686
HGFAC	16.5403	16.7823	16.8864	17.0181	16.7091	16.5942	17.0181	16.6893	16.4502	16.7839	16.4929	15.9962	16.4015	16.7313	16.5931	15.7635	15.8833	16.7167	16.6497	16.3332	16.4086	16.6466	16.7404	16.7702	16.7789	16.4688	16.3619	16.6352	16.155	16.0362	15.7737	15.7545	16.1125	16.3418	16.1668	15.4325	16.5081	16.3697	16.2127	16.3614	16.4939	15.7953	16.9494	16.3564	16.4368	16.6246	16.7873	16.7639	16.3577
HIBADH	18.2387	18.5379	18.5448		19.5114				19.3686	18.7744	18.8472		18.7951	19.274				19.1754	20.1016	19.1485	19.6596		19.0482	18.448	18.9879								19.4622	15.1875									19.7758		19.7983		18.886	19.7837
HIP1																																	15.839
HIP1R
HIRIP3																																						16.2256
HK2
HK3														18.0793
HLA-A	14.6494					15.0268	16.4262	14.9647	14.9909	14.9907		16.6616	16.4725	16.2446		15.5666		17.0661	15.1278							15.7429	16.9383	14.7275		14.9968	13.995	16.3921	16.1631		16.3879		16.6416				14.9863	15.4805			17.0155	16.2162			17.0089
HLA-B
HLA-C																																								15.5209
HLA-DMA
HLA-DQB1																																												19.4288
HLA-F
HLA-G																											14.7231						14.29
HM13
HMCN1
HMGA2
HMGB1																			16.7615
HMGB3
HMGCS2																				16.2086																							14.8595
HMOX1
HMOX2																															14.5111
HNF4A													16.0707					17.8844	16.6104				16.4513				17.7572												17.8971	16.7111							15.9792
HNRNPA0
HNRNPA1
HNRNPA2B1			17.653
HNRNPA3
HNRNPAB
HNRNPC
HNRNPDL																															15.2697
HNRNPF
HNRNPH1
HNRNPH2
HNRNPH3																											17.9039
HNRNPK								17.6827
HNRNPL
HNRNPM																																																	18.0021
HNRNPR																																												20.027
HNRNPU								15.0436
HNRNPUL1
HNRNPUL2																									17.2522
HOMER3
HOOK3																16.3518
HP	21.4203	22.3043	20.6717	21.9377	20.9873	21.9454	22.4715	22.7324	22.5289	21.9883	23.1075	15.5798	22.4364	21.5837	22.0332	22.1858	23.4138	20.8667	21.288	21.7497	21.3606	23.0077	20.8089	21.9877	20.4993	22.1472	22.5115	22.151	22.7883	23.2904	23.0871	15.4476	21.057	22.4205	20.9624	23.2922	21.4792	22.6543	22.2834	21.4993	21.0888	22.9215	20.7029	22.1369	20.646	22.2968	20.4601	20.6088	20.3495
HP1BP3
HPD								17.4503
HPR	19.363	19.5632	17.7161	18.7217	19.1581	18.5507	20.0166	19.0688	19.8452	19.8958	19.8563	18.6174	19.1373	19.7637	20.0624	18.5625	19.8445	18.4412	18.3985	19.4331	19.2874	19.7598	16.9699	18.7483	19.1334	18.8457	19.9121	20.0488	18.8477	19.7366	19.5261	18.4352	19.6931	20.1213	18.0896	19.7096	18.3869	18.6847	19.6314	18.2286	19.1087	19.3207	17.2605	18.529	18.6923	18.7313	18.9744	18.686	19.2874
HPRT1
HPX	19.9682	20.2964	20.1564	20.3674	20.3308	20.479	20.4153	20.3589	20.2617	20.3824	20.5927	20.2744	20.1632	20.2064	19.8412	20.4277	20.4014	20.3462	20.1319	19.9633	19.9788	20.3285	20.183	20.3241	20.1213	20.4886	20.5782	20.4857	20.2902	20.3971	20.5543	20.0844	19.9634	20.0466	20.5881	20.4095	20.4706	20.1036	20.154	20.5232	19.8778	20.3632	20.244	20.2844	20.2603	20.5799	20.0678	20.1066	20.0412
HRAS			18.1488
HRG	18.586	18.3493	18.1931	18.2769	17.8168	18.0678	18.3835	17.6017	17.7913	18.2817	17.8164	18.1198	17.8518	18.5488	17.8054	17.3344	18.0354	18.4261	17.5025	17.878	18.5682	18.0678	18.1294	17.9642	17.8064	17.801	18.032	17.896	17.4219	17.182	17.4826	17.8748	18.4215	17.6752	16.9304	17.431	18.0764	17.2551	17.3617	18.138	18.3244	17.6307	18.1281	17.8186	17.6825	17.9667	18.0617	18.3133	17.0912
HRNR																				14.5503
HSD17B10																									16.7072
HSD17B4
HSP90AA1										17.5846																		17.3226							15.5424
HSP90AB1																																																	19.5761
HSP90B1										15.8337		17.7386																14.75																		15.6252
HSPA12A																									18.7829																19.4726					19.1816
HSPA13
HSPA4															16.6738					17.1855																	16.366										16.9823
HSPA5					15.2562	15.5979				15.639	16.0483	15.3047		15.2946	15.6838	15.257		15.9771						15.4416	15.7377	16.1207		16.1569				14.9696	15.4759	15.7307	16.5531		15.8824	15.2979						15.7279	15.3505	15.852	14.2661		15.3922
HSPA8										16.0012																		15.6283																	17.3719
HSPA9
HSPB1
HSPD1													16.7557					14.9592
HSPE1										15.5625
HSPG2	16.7724	15.7369			15.4809	15.7899	15.5572	14.7927	15.2079	16.2411	15.4044	15.1639	15.3872	14.777	15.3369	15.5854	15.5076	16.0324	15.4654	15.8279	14.6393	15.4814	15.0428	15.129	15.3553	15.9053	15.911	16.2492	14.919	15.2253	15.2244	14.9724	15.2941	15.0698	16.0631	15.6097	15.4066	15.8867	15.2834	14.9677	15.4362	16.4537	15.4165	15.5718	15.2123	16.704	15.6674	15.4573	15.128
HSPH1																												19.4675						20.3471
HTRA1										14.0258						14.3446												13.7714							14.589
HUWE1
HYI
HYOU1										14.5874
IARS																																						15.885
IARS2
IBA57
ICAM1		14.6026	14.4254	15.0665	15.048	15.7524	15.2818	15.4846	14.8029	15.9531	14.7525	14.43	14.5074	13.9596	14.8423	15.7482	15.7504	15.0897	14.6606	15.055	15.0303	16.1402	15.1148	14.7739	15.9549	16.5207	14.9568	17.1312	15.1138	15.179	14.0484	15.1853	15.0935		16.4473	15.4493	14.5911	14.6078	14.7432	15.4062	14.6974	16.698		15.1134	16.2088	16.7714
ICAM2	14.8711	16.2686	15.9381	15.5846	15.0455	16.0761	16.4021	15.9417	16.1242	16.416	15.4212	16.2407	15.9211	15.69	15.7715	16.1619	16.5156	16.5067	16.0013	15.2706	15.5985	15.8968	15.3679	15.3872	14.9282	15.6493	16.6305	16.3331	16.2153	16.0306	15.5919	15.533	15.4913	14.7655	16.1791		15.8903	15.7044	14.9166	16.0603	15.6235	15.9653	15.6277	15.7796	15.4834	16.0943	15.9352	15.6407	14.6938
ICOSLG	15.5625			15.7003	14.8024	15.097		14.0965	14.9656	14.3139	14.5534	14.5846	14.8374	15.2185	15.0417	14.389	15.1208	15.8663	14.6094	14.3071		13.9667	15	14.528	14.9906		13.9756	15.3758	13.8533			14.8941		15.2608		14.9299	16.0256			15.1591		15.2745	14.637	15.4865	14.7344	15.5107	14.9014	15.1264
IDE
IDH1																						14.4995		15.3226
IDH3G			20.6802
IFI16																																										15.1628
IFI44																																			18.1141
IFIT1																																	16.6061
IGBP1											18.1001				17.3185										17.5685
IGF1
IGF2BP1	18.184
IGFALS	16.9018	17.414	16.8408	16.891	17.4143	17.7746	16.3159	17.3331	17.4176	16.1032	17.5196	17.3827	17.2529	17.5654	17.609	16.9357	17.6937	16.5768	17.2079	17.4709	17.2313	17.3388	17.0982	17.0946	17.4193	17.62	15.9083	15.9994	17.3418	16.9976	17.3976	17.059	17.384	17.528	16.2452	17.5054	16.349	17.4551	17.2103	17.4925	17.3374	17.1477	17.2713	16.8596	17.4979	17.563	17.4205	17.7981	17.8916
IGFBP2	15.5648		15.3487	14.4686			16.4011	14.9696	15.7596	17.0286	15.6648	15.8982	14.9634			16.367	15.1494					16.1933	14.9192		15.5489	15.7563	16.013	16.1249	16.1226		16.3158	16.337			17.9296		15.2839		15.1206		15.3787	15.271	15.2962			15.6945
IGFBP3					17.04	18.5406			18.3703		17.9672	17.9829			14.9723	18.6858	17.1225				17.8504	17.1744			16.4023	18.6608					16.3352	18.4082						17.3056			16.6528					17.72
IGFBP5												18.218												18.3553															18.5846
IGFBP6	14.2886	14.4885	14.1239		13.8092																13.296	14.4674										14.5097									14.8013		14.3509			13.183	12.8922
IGHA1	22.9089	21.6301	22.44	20.9521	21.8989	21.568	22.2553	21.9678	22.7307	22.3017	21.9326	22.5498	21.5765	21.8649	21.9078	21.956	21.8526	22.1255	21.7185	22.1792	22.7713	22.0697	22.3827	21.0838	22.1713	21.5099	22.3809	22.4387	22.0315	23.0152	21.848	22.4506	21.8221	22.2031	22.1935	22.1435	22.4902	22.1071	22.0551	21.1014	22.9131	21.9314	22.4511	21.2433	22.124	22.0698	21.1848	21.3713	21.6421
IGHA2	21.2887	21.1743	20.4287	21.1358	21.6173	20.795	22.0679	21.2358	22.3408	21.7704	21.2885	21.9807	20.9812	21.5738	21.5928	21.4657	21.5245	21.1934	21.0748	21.6203	21.8362	21.7838	20.4088	20.9523	21.83	21.0606	22.1693	22.0995	21.0064	22.6815	21.0987	21.73	21.4296	21.8765	21.6107	21.6601	21.5682	21.481	21.5766	21.0792	21.8207	21.3497	20.4439	21.1027	21.7271	21.5029	20.8342	21.1368	21.2817
IGHD	15.957	19.001		16.3428		16.1808	17.4865	16.4076	19.5435	18.0748	15.0866	15.8843	18.28	16.5234	20.3261	17.4929		17.9378	17.9265	15.3975	16.4028	19.1408		16.4366		17.1139	17.1445	17.926	16.5528	20.7296	14.6075	15.8512	16.5393	20.1379	17.3691		18.053	17.6768	15.0243	18.0296	16.8069	18.78		16.4231		17.3613		18.2771	14.5707
IGHE		14.4039						14.1974	14.9653					14.7583							14.1087	14.8555					13.8431		13.9438	15.2203			14.3756				14.804			14.636	14.9828	14.698
IGHG1	20.3615	20.3214	19.7313	20.2798	19.9769	20.0065	20.1146	20.5321	20.8025	20.3312	20.1739	20.3188	20.4979	20.5484	20.0047	20.5678	20.1554	21.0194	20.878	20.3775	20.412	20.6352	19.8121	20.3399	20.2148	20.1423	20.2404	20.5449	20.2862	20.6575	20.236	20.4394	20.4474	19.8632	20.5889	20.2611	21.2037	21.0855	20.2509	19.7012	20.6886	20.3681	19.6947	20.106	20.0842	20.4252	20.7067	20.3684	19.8841
IGHG2	21.1516	20.585	20.4713	20.6101	20.7212	20.6764	20.7561	21.8256	21.7046	21.4202	20.9107	20.7544	20.7378	20.7899	19.8136	20.0482	20.923	21.6929	21.0522	20.8318	21.6859	21.1769	20.8356	20.8343	21.2239	21.176	21.3389	21.8667	21.9146	22.2193	20.505	20.2758	20.8178	19.9257	20.3908	21.033	21.7437	20.9982	20.8155	20.8306	21.4854	21.1724	20.853	21.0436	21.0732	21.5704	21.2166	20.8865	20.2165
IGHG3	20.5975	19.8963	19.9541	19.9202	19.9547	19.8333	20.2732	20.9824	20.7375	21.0119	20.6171	20.2189	20.493	20.0711	18.8116	18.3582	20.8912	20.6613	20.9082	19.8447	21.139	20.8021	20.4653	20.352	20.4691	20.3384	21.0651	21.4865	21.4557	21.1491	20.8182	19.5518	20.1379	19.1597	18.9547	20.8689	20.5657	21.2264	19.6274	19.7273	20.9365	20.6021	20.4029	20.4319	20.2923	20.6994	20.1559	20.5848	19.2072
IGHG4	19.4175	23.2536	21.2693	19.7308	21.633	19.0774	23.1824	21.4979	21.6153	21.6981	20.7251	21.7526	20.1507	21.9343	21.4982	23.3002	20.2771	22.2192	22.7101	20.9173	20.3038	23.459	21.5454	20.1949	22.2025	19.4561	23.1296	22.1607	21.3316	22.1231	21.0119	21.5816	21.9395	21.5979	23.0092	19.3139	22.6445	22.9163	21.1299	20.7913	20.4717	23.3765	21.8333	20.633	22.5959	19.9958	19.851	23.943	20.3678
IGHM	20.8465	20.9482	19.7996	19.9296	21.3132	20.636	20.679	20.4284	21.0688	20.2474	20.3267	21.4843	21.2618	20.5984	20.2921	20.6052	23.5478	20.7969	20.5177	20.2738	21.0113	21.0623	19.8357	20.0427	21.4875	20.804	20.8388	20.5563	20.3487	20.9476	20.2947	21.3062	20.6072	20.5778	20.5876	23.3649	20.8709	20.5262	20.3357	20.583	20.7725	20.7955	19.8167	20.0905	21.1839	20.9277	21.0982	20.6624	20.7141
IGHV1-18	17.7877	18.4033	17.6086	18.57	18.2168	17.7459	19.3614	17.5939	18.6969	17.9992	18.3267	17.621	17.6908	17.8584	17.0838	18.3107	18.7094	18.8277	18.4105	18.6092	18.2604	19.1674	16.9727	18.2235	18.598	17.147	19.2052	18.3204	17.3345	18.9756	18.2697	18.4191	18.0956	17.5863	18.2116	18.5157	19.1248	18.8961	18.3415	17.8634	18.4326	18.3636	18.1358	18.3901	18.408	18.3079	18.506	18.1707	18.6311
IGHV1-2	17.9157		17.728	17.7998			20.0813	20.0882	18.8879	19.776	17.5591	19.3011	18.9624	19.1338	17.8817		18.3506	19.4012	20.4867				18.066				20.1376	18.2303	21.5182	18.0597	17.7023	19.2883	19.4511	18.2345		18.5117	19.7146	21.1863	18.1519				18.6295	18.6313			18.8414		20.1588
IGHV1-24	16.8807	17.0878	15.8617	17.8167	16.8972	16.126	18.5758	17.7949	17.4112	15.5961	17.2426	17.7769	15.933	16.8463	17.2458	16.9526	16.4457	16.9611	18.0063	17.1139	17.5966	17.6723		17.774	16.954	15.8982	18.4716	15.5976	17.5308	17.2469	17.3442	16.9597	17.176	17.4294	16.7097	16.6278	18.6784	18.3116	17.4375	15.8525	17.3548	17.3794	15.8381	17.1204	17.1547	14.9774		17.5193	16.9346
IGHV1-3	18.7227	19.2834	17.4199	18.6656	19.6272	18.8947	19.9439	17.5536	20.1527	18.2078	19.6618	18.625	18.1262	18.6785	18.9148	19.7953	19.2021	19.2262	19.4767	19.1924	19.1115	20.7539	18.4702	19.179	19.8473	18.8667	19.1504	19.45	17.4507	20.084	19.7138	18.699	18.8459	18.6737	19.8194	19.9822	19.2574	19.9486	19.5002	19.0472	19.2344	20.412	18.7332	19.1653	19.9607	18.6829	19.1598	19.3105
IGHV1-46	18.0068	17.1367	17.8651	18.1648	18.5453	17.6725	19.0549	17.7519	18.2232	17.9272	18.2979	17.3945	17.6933	17.814	17.5552	17.5372	17.7329	18.2952	17.7307	17.3855	18.0512	18.1539	17.5326	18.3143	18.873	17.9923	19.1662	17.8675	17.0947	18.2095	18.1066	17.8959	17.4213	17.8039	17.7463	17.4144	18.6948	18.3811	17.9284	18.4912	18.229	17.7808	17.9677	18.1095	19.1525	18.42	18.039	17.3633	17.218
IGHV1-58							17.6531													19.5808																			19.3262										17.6102
IGHV1-69	17.2323	18.6745	17.1569	16.8604	17.6909	19.4687	16.9285		19.2026	19.2777	17.8018	17.6862	18.4051	16.2587	16.9896	18.9297	18.6537	20.2055	19.0177	18.0965	17.244	20.0951	17.7269	16.7186	18.0928	18.7669		19.3519		19.3492	17.6174	18.0595	17.83	17.8015	18.703	18.9146	20.4725	19.8347	18.1858	17.002	17.3222	19.9434	17.7886	18.6968	18.2866	19.3671		18.2457	18.176
IGHV1-69-2	16.7994	16.7941		17.8933	17.0489		19.5971	18.762	17.4948	16.6892	17.164	17.8506		16.6852	16.9892	17.5415	16.4746	17.4729	18.0712	17.1257	17.4296			17.535	17.2926		19.4581		17.5067	17.7194	17.4724	17.6971	17.5332	17.258	17.5602	16.5044	15.5403	18.094	18.0399		17.2051		15.8115	17.1663	18.0157		18.548		16.8927
IGHV1-69D	16.7206		15.9524	18.3619	17.4591		20.3879	18.7132	18.6648	17.3733	17.4954	16.5648	17.8552	17.6692	15.3324	17.881	18.0819		19.1077	17.693	17.888		16.7381	18.4296	17.8264		20.1074	17.4542	18.4839	17.6855	18.0522	16.8303	17.8559	17.0762	18.031	17.9923		19.2949	17.7652	15.4423	17.9082		16.6369	16.8143	17.6475		17.9229		17.828
IGHV1-8	15.6417	16.7387	17.614	16.5557	17.4684	17.9047	18.1845	17.527	18.8791			17.7743	16.7341	18.0484	16.4559	18.0998	17.9536	18.6185	17.6946	17.5524	17.7686	18.5722	17.8069	15.6725	17.8926	17.9271			17.3726	18.692		18.8775	18.1132	16.4184	18.326	18.2152	18.6855	17.9726	17.2074		18.1143	18.0529	17.7051	16.9045	17.878	18.3042	17.7424	17.8736	17.3677
IGHV2-26			15.693	18.1123	16.7204	15.8113	18.0429	16.4292	16.57	15.8099	17.2314	16.7609	16.0314	16.5593	16.0359	15.6141	16.8147	15.8152	17.4626	16.7279	15.4187		16.0982	17.625	16.7768	17.0244	18.1645	15.8736	17.168	17.4021	16.3053	16.2532	16.9229	16.5435	16.4854	16.871	17.0206	17.1117	16.0219	16.4431	16.3208		16.4567	17.5748	16.9774	15.5352	16.7931	16.2963
IGHV2-5																			14.8787		14.5517				14.2878		14.8926		16.5185	16.5026	15.0546	15.1359		14.487	15.7507		16.8864	16.7042	16.0485	15.1498	16.3164	15.9202	15.389	15.8155	16.8053	15.9379	15.9203	15.8231	15.9315
IGHV2-70
IGHV2-70D	20.1111		18.824		20.9266	19.9981	15.6765	20.0683	20.8822	20.8965	20.7535	20.2734	21.7086		20.4641	16.9405	20.4431	21.0239	20.4699		20.5799	16.7489	19.2609		21.2886	20.234		21.1964	19.7025	21.108	20.7983	20.0924		20.6234	16.6282	20.5044	21.0588	20.4209		20.3043	20.557	16.4212	19.2006		21.4212	20.551		20.1636	20.5046
IGHV3-15	20.5368	19.4321	19.5233	20.0907	19.6293	20.58	20.5362	19.6811	20.0919	20.0267	20.8409	19.404	19.9629	19.9092	19.3972	19.2693	20.0378	20.6975	20.638	20.5133	20.7745	20.1282	19.5716	19.5991	19.8677	18.9801	20.4456	19.8284	20.4495	19.6123	19.687	20.2444	20.0655	18.6207	20.025	19.7778	21.5366	21.9079	20.4427	19.8859	21.0013	19.7122	19.3512	19.3952	19.7507	20.0511	20.4212	18.7851	18.7178
IGHV3-23							20.3066	20.4308			19.833					19.4496	19.6759			18.7084					19.2868		19.5866	19.6998	19.3836	19.883					19.8708	20.369		19.8525
IGHV3-38	19.7839	19.4514	19.7143	20.4787	19.9648	19.9324	20.6232	20.8514	20.6404	20.6975	20.3713	20.106	20.5054	20.1723	18.8204	19.6563	20.2508	20.7003	19.443	19.5329	19.8968	18.1988	19.3435	20.1924	19.5046	19.7365	20.0595	20.4641	20.2301	20.228	19.9304	19.2663	19.252	19.4585	19.95	20.1167	21.5867	21.0601	19.3535	18.553	20.0291	18.4603	18.406	20.0673	19.6398	20.2862	19.2615	19.808	19.8958
IGHV3-49	19.4819	19.179	17.6258	19.3082	19.3347	18.9794	18.2703	18.2088	18.7728	17.4403	19.2889	18.0477	19.4513	18.6703	17.9969	18.6967	18.1206	19.0237	19.0423	17.8907	19.5339	19.5685	17.8399	19.2922	19.3786	18.7509	17.9428	17.8514	18.1866	18.7529	19.2416	18.2977	18.6163	18.2334	19.0631	18.4083	19.4792	19.7871	18.332	18.354	19.7558	19.2771	17.2772	19.0711	19.3497	19.3048	17.9676	18.0213	17.8745
IGHV3-53																	16.5845																													19.1084
IGHV3-64	17.6758	16.6639	18.1007	18.0244	18.9193	17.6355	17.4156	18.7391	18.8731	18.3073	18.6968	18.1006	18.1992	18.0832	17.8069	19.0566	18.7097	19.2367	18.5033	17.6068	18.9825	18.044	17.8281	17.7762	18.9361	17.3512	17.5356	18.5865		19.0193	18.5944	18.1438	18.7392	18.3921	18.8667	18.6454	19.5522	18.4842	17.9504		18.3863	16.756	18.1809	17.8703	18.6071	18.9514	18.7189		18.018
IGHV3-64D	20.7926	20.4812	20.1359	20.7801	19.7941	20.1131	21.1081	21.1733	20.3007	21.104	21.2106	20.6733	21.2732	19.6672	20.4687	20.2448	20.7216	21.1686	21.1	20.8728	21.114	20.8407	20.3626	20.6696	20.17	20.1267	20.9573	21.1576	21.1092	20.244	21.079	20.7937	19.8895	20.4272	20.2607	20.7282	21.2677	21.3645	20.7963	20.8709	21.0443	20.2214	20.3693	20.9918	20.1377	20.5855	21.3256	20.9109	20.7277
IGHV3-7	21.0247	19.9555	20.3041	21.6416	21.1753	20.5916	20.4203	21.094	21.4055	20.6233	20.1408	21.3042	21.2949	21.1528	19.5626	21.2231	21.2184	22.0014	21.4662	20.8467	20.7173	20.2912	20.5354	19.9412	21.5671	20.1802	20.2869	20.4325	20.4935	20.8625	20.08	21.2286	21.263	20.6154	21.337	21.262	22.0488	21.7016	20.7783	19.8872	21.2872	20.0556	20.146	20.8607	21.7084	21.3464	21.279	20.4769	21.4451
IGHV3-72					19.0726		19.5698	19.2184	16.6597	19.6028	19.177			17.5016															18.9573		19.2823													19.2049	19.7193
IGHV3-74	19.7931	18.8158	18.197	19.3953	19.405	19.2298	19.9955	20.6845	19.2597	19.8704	19.6725	19.2546	19.6811	18.9085	18.7942	19.5274	20.3481	19.7991	20.0398	18.971	19.7697	19.1865	18.669	19.3549	19.7579	19.4352	19.5216	20.4395	20.6467	19.4557	19.7059	19.2415	18.762	18.8957	19.505	20.4386	20.134	20.4061	19.048	19.1976	19.6399	19.1481	18.681	19.1425	19.4364	19.9371	19.719	19.2733	19.1226
IGHV3-9	16.6313		16.1568	16.6319	16.9164	16.8316		16.571	18.1497			17.4411	16.6858	16.6086	16.6863	17.2717	17.1139	18.1697	17.4987	16.2093			16.2904	15.4985	17.4057	15.6473			16.2151			17.2753	17.2739	16.5018	17.2128	15.8554	18.67	18.0837	15.6021		16.5573			15.6921	16.868	16.8271	17.0137		16.3119
IGHV4-28	15.8275	16.6586	19.9451		20.7076	20.3689	18.6247	19.3896	20.5751		16.584	20.58	19.2428	21.2484	19.9536	17.9796	18.7383	20.175	20.9205		18.8341	19.3236	20.0787		21.5436	18.5021	19.8003	19.1717	20.5259		19.0449	21.0268	21.6351	20.3521	18.4028	20.8849		21.9614		20.3314	21.0705	21.308	20.4958	21.2893	20.7169	20.8087	20.6077	21.4278	20.8935
IGHV4-30-2
IGHV4-34							19.1969				19.1038																19.3794				19.1566
IGHV4-39																			20.5362
IGHV4-4	17.9109					16.7144		18.7531		18.1773	19.3393		18.608		17.6274		17.8673		18.0009		18.5109					18.2967		17.798	18.8285		18.6126		17.8968	17.873		18.1819		17.8464								17.8676	17.689
IGHV5-10-1		18.9476		19.61		18.713	21.2202	19.8938	19.314	21.0786	20.9504	18.3709	19.8336		19.5536	18.4686	21.4649	18.4518	20.2829	20.0243		19.232		19.3827		18.254	21.4028	21.3573	20.6234	18.6786	21.1143	18.1957		20.3913	18.5278	21.5011	19.1466	20.8543	20.2882	19.9002		19.8324		19.7929		18.8447	19.9961	19.7655	20.1483
IGHV5-51	19.8345	20.3187	19.0768	20.1429	20.5389	18.991	20.7603	20.9938	21.3588	20.6196	20.3508	20.0779	20.3187	19.0428	20.0836	20.3065	21.4147	19.8645	20.6639	20.3479	20.1644	20.8516	19.1484	20.0263	20.7027	18.8593	20.6814	20.8828	20.7924	21.2453	20.4309	20.0975	19.1655	20.1519	20.3056	21.3127	20.0085	20.9612	20.1391	19.8711	20.3652	20.4887	19.1055	20.0647	20.3584	19.0591	19.9377	20.0844	20.4422
IGHV6-1	17.9258		16.9856	18.1324	17.6036		19.2525	18.8901		18.8483	19.5016	18.4883	19.7316	17.5871	17.3411		20.1784	17.3048	18.7261	17.7389	17.9257	19.0886	17.514	17.3469	18.2538	17.0721	18.5387	19.1562	19.0559		19.5725	19.1243	18.1438	18.3267		20.4208	18.6323	16.8434	18.0285	18.2646	18.3256	18.8059	17.1042	17.7368	18.786	19.1457	17.6049		18.1026
IGHV7-4-1																						17.0952					15.7222
IGKC	21.6341	21.4739	20.9971	21.0621	21.2496	21.1476	21.5941	21.4437	22.0985	21.4328	21.1517	21.4042	21.4619	21.3343	20.9205	21.3243	21.1556	22.112	21.4966	21.2707	21.6787	21.4747	21.0372	21.0352	21.4507	21.2158	21.6942	21.6828	21.4254	21.9971	21.0431	21.2745	21.2937	20.9481	21.3895	21.311	22.2493	21.6653	21.184	20.6237	21.8396	21.3434	20.985	20.984	21.3434	21.5289	21.539	21.2701	20.8262
IGKV1-16	16.578	17.5467	17.9868	17.4846	17.7487	17.0867	18.0153	18.1031	17.8555	17.262	17.7211	17.6915	18.0186	18.1479	16.527	17.89	18.2296	19.1328	17.8737	17.2648	16.6804	18.1154	17.7503	17.1661	17.8221	17.1617	17.9205	17.1665	17.4824	17.9998	17.7037	17.3389	18.0504	16.6495	18.1442	18.0933	18.9254	18.0771	17.2733	16.9551	16.9403	17.5523	18.0305	17.316	17.8798	17.2238	18.0839	17.1311	16.9716
IGKV1-17	18.5363	17.8683	16.6898	17.0977	16.8971	16.9302	17.1864	15.9281	17.6887	17.3205	17.1337	17.4479	17.1683	17.5798	17.7323	17.0225	17.0369	18.3	17.9209	17.7373	17.4646	16.834	17.7673	17.119	17.0727	17.9539	18.0753	17.2711	16.7568	16.7436	17.2154	17.7535	17.7358	17.023	17.0495	17.1988	18.7371	18.2283	18.2346	16.8043	18.2833	18.036	16.7791	16.6904	17.0977	17.2842	17.4274	17.8922	17.1267
IGKV1-27		18.727	18.0958			18.1906	18.8931	19.8549	19.2716	18.9435	18.6417		18.8155	17.4774	17.9559	18.7128	18.9963	19.1689	19.9423	18.3807	19.6184	19.9426	17.8454			18.3775	19.1388	18.7473	19.7975	19.386	19.0362	18.7489			18.9668	19.206	19.4811		18.2663		18.8662	19.0744			17.7892	18.4081
IGKV1-5	19.5821	19.3311	19.0162	19.6248	19.5829	19.2371	20.1704	19.6116	19.8079	19.7145	19.3288	19.2605	19.5999	19.1179	19.1689	19.7793	19.7239	20.2417	19.7996	19.4939	19.8583	20.0898	19.0798	19.6244	20.0465	19.8578	20.275	20.1074	19.46	20.5531	19.5509	19.4128	19.3251	19.3425	20.1794	20.0565	20.3503	20.022	19.5283	18.9593	20.0814	18.0273	18.9905	19.392	19.7073	19.8103	19.4194	19.0081	19.325
IGKV1-6											19.8385				18.6325													19.8039	19.5968							20.4279	20.4626
IGKV1-8	17.0155	17.8132	17.6618	16.9764		16.6255	18.8901			17.3416	17.3981	18.2	17.3969	16.6823	18.1751			21.0563	18.0776	16.6924	17.5339	18.3382	17.6362	17.3377			18.5541	17.6386			17.7343	17.9748	17.1521	18.4995		18.1774	20.9325	18.4925	16.8331	17.1322	17.563	18.0742	18.097	17.711		17.1456		18.0657	17.8775
IGKV1D-16	16.5224	18.0546	16.9294	17.7233	18.158	18.0627	18.2719	16.7811	18.3304	18.2928	17.7423	18.3182	19.2191		17.705	18.2451	18.6181	16.2999	18.4755	17.9814	17.3041	17.6299	17.6371	17.5784	18.6144	18.0159	17.1754	18.4239	17.2882	18.964	17.9222	18.4665	16.2434	18.2143	18.7131	18.7076	18.8924	18.2866	17.8683	17.9064	17.8076	17.9258	17.287	17.3422	18.5294	18.2528	18.2135	17.7726	17.5288
IGKV1D-8					17.6533	15.5119	19.4823	17.0596	16.9333	16.6728	17.0339	17.6989	16.5106	16.7179		16.1474	16.589	17.7916	17.2578	16.3052	17.3967	16.1844			18.2002	17.0504		16.2943	17.9611	18.5259	15.6552	17.885	17.1363			16.6206	17.853	16.9259	16.8989		16.5733	16.0354		15.9105	17.0428	17.3065	17.386		16.3088
IGKV2-29					19.846		20.1303		20.3027		19.8413			19.3766		19.9247	19.786									19.6739	20.316			20.3293						19.7576				19.27	20.1015					19.8467	20.7339
IGKV2-30		19.2806	18.8351	18.9234	19.5599	19.1154	19.6321	19.8477	18.7854	19.1305	19.4346	18.8002	19.2435		18.8832	19.271	19.6449	19.8988			19.2126	20.5655	19.32	19.4543	20.4395	19.6254	19.9636	19.8315	20.1928	20.0183	19.4572			18.8374	19.6325	19.8289				20.0082		20.0815	19.6182	20.0965	20.097	19.8841		19.2086
IGKV3-20	21.1096	20.7933	20.3686	20.9589	21.0838	21.1245	21.557	21.5866	21.6129	21.1976	21.1307	20.7407	21.5516	21.0838	20.3197	21.1251	21.3294	21.3867	21.53	20.925	21.0844	21.4059	20.3261	20.7028	21.3722	21.119	21.6577	21.2184	21.2521	21.6535	20.9981	20.728	21.2447	20.6099	21.4507	21.5441	21.8364	21.7853	20.8915	20.5653	21.2824	21.1502	20.4677	20.9758	21.2157	21.2328	21.115	21.049	20.6532
IGKV3-7	22.006	21.6133	21.2269	21.4455	21.6264	21.6357	22.1525	21.943	22.2223	21.7782	21.4233	21.5346	21.9899	21.8285	21.0011	22.0552	21.9074	22.5429	22.0196	21.6429	22.0575	21.7926	21.2391	21.8504	22.0551	21.5659	21.87	21.9439	21.8242	22.17	21.4212	21.5109	21.7746	21.2564	22.2363	21.8334	22.6793	22.3666	21.6009	21.2166	22.3271	21.6384	21.5619	21.6527	21.8336	21.9996	21.8202	21.3288	21.3033
IGKV3D-15	18.4503	18.1081	18.0592	18.6727	18.1494	19.1489	19.2201	19.5971	19.4922	18.8466	18.3148	18.7149	18.6522	18.8363	18.2153	19.5658	19.5202	19.4824	19.565	18.5909	18.7668	18.7716	18.2363	18.6442	19.0806	19.5605	19.7634	19.2955	19.8869	19.8991	18.7043	18.5918	19.172	18.3143	19.4137	19.746	19.6892	19.7162	18.3796	18.1114	18.3062	18.3058	18.0429	18.8315	18.4938	19.2743	18.7207	18.318	18.4376
IGKV3D-20	22.6052	22.5211	21.8545	22.5005	20.1552	22.3617	22.8402	22.6813	22.9997	22.6471	22.421	22.3643	23.1595	22.3375	21.8381	22.4935	22.4773	23.1563	22.7414	22.2803	22.7543	22.9753	21.6495	22.179	23.0528	22.2132	22.7168	22.7288	22.4591	23.0613	22.3731	22.1332	22.4864	22.0656	22.7316	22.5745	23.4955	22.9641	22.2621	22.1322	22.8079	22.7553	21.7777	22.3042	22.6521	22.6234	22.6094	22.27	21.9768
IGKV4-1	19.7113	19.3642	19.7234	19.2553	19.8218	19.7348	20.4452	19.7903	20.4632	20.0747	19.8756	19.2302	20.3155	19.8372	19.3157	20.0034	20.4258	20.4768	19.9664	19.6567	20.0416	20.0716	19.4615	19.2272	20.255	20.0594	20.8996	20.5238	19.927	21.0109	20.2697	19.3924	19.9648	19.7002	20.3097	20.0419	20.9996	20.3494	19.7744	18.991	20.4087	19.8776	19.8566	19.6494	20.2391	20.5089	20.1547	20.2538	19.9309
IGKV6-21			18.1807			16.7813			16.5665	17.1588	16.9911	17.1702	17.0611	17.9663	16.1593		16.7674	18.889	17.1656	15.91		16.1933	18.1742	16.565		17.0551	17.5681	18.0099		15.2053	16.8761	16.8723	18.5639	16.4583		16.6746	19.453	17.7572	15.8228	16.1494	16.8872	16.125	18.1418	16.7134		17.4648		18.2558	15.5258
IGLC7	19.4625	22.5409	21.5481	22.3885	19.7697	21.9783	21.9809	22.4525	22.5903	22.5702	22.3431	22.5607	22.278		22.1677	22.4406	22.5669	22.41	22.5522	22.2483	22.5086	22.5862	21.4792	22.3914	22.3309	22.1326	22.218	22.7263	22.2961	22.6841	22.2187	22.2403		22.0001	22.5271	22.703	22.8229	22.5449	22.0254		22.643	22.7284	22.008	22.5518	22.066	22.4514	22.4305	22.5919	22.0143
IGLL1	19.7544	19.8754	19.3276	19.9376	18.9905	19.6916	18.9752	20.2996	20.0945	20.0665	19.5504	19.8468	19.6218	20.0923	19.5928	20.2552	20.2773	20.1302	19.9537	19.6585	20.1926	20.5478	19.6314	20.3025	20.0965	20.2596	20.2567	20.6534	20.4338	20.549	19.9694	19.9067	20.1392	19.3354	20.2509	20.5064	20.3594	20.1735	19.8478	19.8902	19.9554	20.7384	19.0465	19.8678	19.4248	20.2293	19.9257	19.9819	19.1801
IGLL5	21.377	21.1487	19.9881	21.2593	20.9021	20.416	20.4762	21.0946	21.1287	21.0208	20.6092	21.1989	20.9453	20.7285	20.5525	20.8096	20.8344	20.4881	21.1401	20.4689	21.2837	21.2424	19.8444	20.8134	21.0816	20.5515	20.6821	21.2412	20.713	20.9596	20.5175	20.8434	20.6383	20.4902	21.0319	20.9486	21.1271	21.318	20.4523	20.1214	21.0094	21.1301	20.0022	21.0133	20.8102	20.9412	20.9306	21.1042	20.0581
IGLV1-36			16.9918	18.5815	16.5791	19.0318	19.189	16.9373	18.4461	18.8448	19.1108	18.3419	17.8501	16.5248	19.9458	19.9482	18.7199	19.5894	18.5022	17.9012			17.351	18.6898	16.4488	18.3293	18.8483	18.321	17.3691	18.7045	19.3972	17.6964	17.0704	19.2622	19.7153	18.1815	19.6533	18.7042	17.8507	18.2144	17.1353	16.9359	15.911	18.0427	16.2847	18.4904	18.06	16.9161	16.7816
IGLV1-40	17.8314	18.3523	17.5985	18.2503	16.9034	17.078	18.257	19.4791	18.2509	18.3939	18.6265	17.679	18.6134	17.4573	16.8489	18.0689	19.5833	18.5649	17.0471	17.4965	18.0598	19.584	17.7281	18.8222	18.3173	17.948	19.5061	19.1113	17.9751	19.2077	18.6095	17.0176	17.5599	16.3562	18.3079	19.085	17.4517	18.2044	18.004		16.9511	19.2477	16.8018	18.09	17.3746	17.0169	15.0939	16.815	16.605
IGLV1-47	19.8092	19.8164	18.8409	19.3144	19.8293	19.8799	19.8637	20.2788	20.1052	19.3456	19.9237	19.6301	19.8825	19.3794	18.9375	20.4103	20.1843	20.3385	20.5231	19.3189	19.8224	20.3976	19.1962	19.3524	20.1202	19.8544	20.161	19.9564	20.3583	20.1924	20.1918	19.5059	19.7147	18.6881	20.78	20.2823	20.3819	20.7659	19.3568	19.6302	19.6968	20.1367	18.9392	19.5707	19.8952	19.8458	19.7026	19.833	19.4997
IGLV1-51	19.8916	19.4258	18.834	19.4116	19.0123	19.1194	18.172	19.5341	19.7443	19.8307	19.5619	19.3486	18.8909	19.1474	19.2042	19.3369	19.2716	19.0206	19.6022	19.6629	19.0553	19.3989	18.6291	19.2086	19.0125	18.0861	19.1705	19.3069	19.2878	19.5505	19.2252	19.6721	19.4407	19.0707	19.7313	19.9736	20.0027	19.9247	19.2193	18.8256	19.7441	19.8877	18.7474	19.4343	19.3054	19.7558	19.4714	19.6504	18.746
IGLV2-11	17.2584	18.7111	17.5577	21.6301	19.3471	18.0236	19.6677	19.329	19.1054	20.718	19.0529	18.6999	18.96	17.7788	19.7235	18.8093	19.4325	18.6934	18.1697	18.7922	17.1932	18.7518	18.1043	21.0691	19.4413	17.9763	20.2928	20.9407	18.6203	19.3726	19.1277	18.7697	17.5141	20.1753	18.9857	19.3806	18.5192	19.3285	18.8253	18.349	17.1882	18.3471	17.698	21.2017	19.251	18.1497	19.6393	17.8849	18.5668
IGLV2-14	17.6881	16.8039	17.2594	15.4338		19.1458		18.5102		17.9868	18.1393	19.0251	19.5499	16.5475		16.9126	18.8393	18.0522	17.9689	17.2666	17.4667	16.6933			17.9457	18.0289		18.3948	18.2731		17.8799	18.3996	17.9595		18.069	18.4615		17.1953	18.0481		17.5742	17.3809	17.7797		18.1184		17.2232	18.2326	17.6784
IGLV2-18	18.2027	17.2994	17.119	19.458	18.3032	17.6591	19.2995	18.2917	18.3669	17.6757	17.725	18.6021	17.4942	18.1019	17.5105	18.2284	18.3255	18.5386	18.041	17.7448	18.6219	18.248	17.1711	19.2247	18.4955	17.8254	19.1135	18.0353	17.9139	18.1926	17.6342	18.5329	17.9466	17.0757	18.2946	18.4959	18.6009	19.8557	17.7905	17.3138	18.3189	17.6787	17.302	19.6627	18.3856	18.0259	17.5592	17.4794	17.9377
IGLV2-23																	18.6256										18.7075
IGLV2-8		18.4588				18.8388	19.3043					19.9371						18.3294	19.0409			18.5796		19.8537		19.3248			18.6808				17.5401				18.2897	20.0759		18.6673	18.0168	18.1783				18.6557
IGLV3-10					19.6107						18.7202	20.0294					19.2929		19.7343	19.7254							18.9867	19.9813														18.1339			18.4211		16.8294
IGLV3-19		17.2409		18.6325	17.2232		18.3323	18.0398	17.6386	17.1177	17.35	16.3672	17.3269	17.6152		19.0806		17.5243	18.0141	16.249		16.8561		18.4267	17.8591	17.6771	18.5388	17.5866	17.7871	17.7978	17.2621	17.1681	17.6462	16.8724	19.1087	17.9535	17.5694	19.029	17.0865	18.2236	16.0162	17.8071		18.0325	17.5817	18.174
IGLV3-21	20.7854	20.9674	19.6259	20.1335	20.3058	20.6089	19.8595	21.8782	21.3949	20.0773	20.3101	20.9257	20.0627	20.0446	19.2712	19.5223	20.2898	19.8137	21.5723	20.5166	20.9164	21.4764	18.8414	20.2303	19.8535	20.8348	19.0565	21.4036	21.6732	20.4115	19.0473	19.7207	20.1926	19.2611	20.7441	20.3286	21.3312	21.7265	19.2031	20.2041	20.9001	20.4095	19.7565	20.151	20.7058	20.3228	19.5901	21.2018	20.4476
IGLV3-25				18.1246																				18.273			19.3626	18.9967	17.9292		18.1532				19.2654	18.4125	18.8671	18.9782						18.1065
IGLV3-27								18.408			15.2385								17.394			15.374					15.7048		18.9721		17.2934							17.2476
IGLV3-9	19.383	19.9239	18.7435		19.4405	19.1572	19.2216	20.7107	20.1772	20.1051	18.9929	19.3964		17.2782	19.0396	19.1781	19.6877	19.1088	20.1598	18.7305	19.785	20.4422	18.3288		19.4534	17.7366	19.9856	20.0928	19.9485	19.3738	19.0323	18.4027	18.6515	19.024	19.9378	18.6009	20.0388	20.2843	19.1411	18.9515	19.4897	20.2358	18.4223	18.5565	18.8848	19.7789	19.0241	19.5876	18.6963
IGLV4-69		17.4059	17.2932	15.9808	16.9717	17.2846	17.6653	16.8462	15.4012	17.4811	17.0394	18.4315	15.5917	16.6237	16.4772	16.8522	16.3903	17.1197	16.6419	16.2517		17.0667	16.6837	14.2561	16.7437	17.6544	17.6069	17.6453			15.7568	16.51	16.2468	15.3657	14.8938	17.1028	18.7201	17.6785	16.1153	18.5663	16.1833	17.0507	16.2076	15.6065	16.7405	18.3831	16.819	17.4926	15.9364
IGLV5-37
IGLV5-45							17.5738			17.3713							16.775										17.3778	17.7519							14.613		17.0498	17.1488										17.3581
IGLV6-57	17.9002	18.2407	16.949	19.1109	18.4997	17.8246	18.3541	20.1019	18.6475	19.0503	18.6044	17.3796	17.3619	18.0934	18.0397	19.3947	18.7139	18.6092	18.9545	18.176	18.1733	18.3998	16.8714	18.7657	18.7223	18.1455	18.368	19.1024	19.6223	18.5586	18.6581	17.0427	17.9997	18.032	19.2507	18.6294	18.2804	19.1525	18.3039	16.6789	18.1204	18.3404	17.2787	18.2177	18.7998	18.1418	19.0009	17.494	18.3611
IGLV8-61	19.0653	17.3642	17.4064	17.9248	19.2011	17.1949	17.6289	20.0753	19.3372	19.3282		19.6952		17.5979	16.5286		19.7723	17.4437	19.2732	17.6595	19.2562	18.0343	17.6945	18.1051	19.2493	16.9342	17.7493	19.8424	19.5961	19.1556		19.4047	17.5155	16.7472		19.9568	17.8977	19.649	17.4726	19.032	19.27	17.7832	17.8106	18.1953	19.1642	17.7101	19.3382	18.8526	17.2134
IGLV9-49			18.4302						19.0798	19.1527						19.3607	19.6264	19.2957			18.7877	18.599	18.4109			18.9236		18.9656		19.382		19.3751		18.3713	19.0305	19.7524	19.9212				18.4036		17.7371			18.0704	19.1808	19.2087
IGSF8																	15.2105												16.1674
IKBKB																															16.9904
IL16																		16.915
IL1RAP										15.826	15.3317		15.3953										15.1932					15.4502								15.1058
IL1RN			18.1924
IL4I1
IL6ST																			15.8608
ILF2										13.711																		14.1642
ILF3
IMMT							14.3147									15.6998															14.9568			15.7109							15.0488
IMP3																					17.3944
IMPDH2
INF2																																															12.8603
INHBC															12.8082		13.5741	13.3711							13.3208						13.8131			12.656	14.0251													14.2617
INO80		16.1781		16.395							17.188								17.2163		15.8714										16.9438		18.1971																15.3988
INPP5F																																15.9692
INPP5K	16.2804	16.4645	16.7412	16.4717	14.3409	16.6042	15.4579	16.103	16.731		16.7257	16.6416	15.9561	16.6958	16.3247		15.5299		16.0601		17.0151	16.1616		16.7185								14.9386							15.4999		15.9683
INTS10
INTS2
INTS4
INTS9
IPO4
IPO5																																															16.3173
IPO9																									16.3432									17.0081
IQGAP1												18.4044		17.6595					15.061	14.3288	13.4914				16.131
IQGAP2																																									17.3948
IQSEC1	15.9241
IRGQ					18.3912			19.3251							18.8479	18.2817	19.6152	19.1844	18.4692	19.665		18.6945		19.2352			19.9946					19.9176		18.9496		19.8134						18.9328		19.0188			18.4962
ISLR																																														16.1025
ISOC1
IST1
ITGA1
ITGA3																				18.7473
ITGAV	17.2604		17								18.8448												18.1348								19.163			17.9997
ITGB1
ITGB2	17.7567																	19.5825			18.726		19.5222									19.6455
ITGB4
ITIH1	18.3753	18.7306	18.3064	18.7312	18.3447	18.594	18.1954	18.1632	18.5198	18.6156	18.222	18.6156	18.7374	18.7588	19.0025	18.036	18.4677	18.4228	18.4732	18.8076	18.4488	18.7373	18.3545	18.5453	18.5689	18.3175	17.8365	18.1812	18.3216	18.0231	18.0038	18.4634	18.5034	18.8676	17.8808	18.2377	18.1605	18.6394	18.7591	18.5118	18.3189	18.3603	18.4803	18.5664	18.4842	18.2264	18.6915	18.7313	18.6525
ITIH2	18.5491	18.7106	18.5502	19.0318	18.4923	18.815	18.341	18.2003	18.7045	18.83	18.3892	18.767	18.6696	18.7973	19.0787	17.9971	18.4777	18.4041	18.5002	18.8899	18.599	18.7825	18.6611	18.9182	18.8094	18.611	18.0944	18.3083	18.4504	18.0314	18.0913	18.642	18.6994	18.9608	17.9003	18.3593	18.4067	18.6855	18.7495	18.6187	18.4954	18.5585	18.7652	18.9401	18.7721	18.5443	18.8704	18.8472	18.6223
ITIH3	17.4594	17.5385	16.9907	17.1047	18.031	18.0264	17.9072	17.9054	17.0284	18.8784	17.4139	17.2972	17.8155	16.5462	17.1689	18.3664	18.3584	17.5688	16.888	17.1922	17.3902	18.0945	17.0293	17.042	17.8574	18.18	18.0999	18.9851	17.9912	17.6865	17.5176	17.3924	16.5215	17.3421	19.0042	18.404	17.6462	17.1594	17.3616	18.0809	17.2462	18.1285	17.1235	17.0406	17.9002	18.4971	17.0503	16.642	16.0592
ITIH4	18.4544	18.7332	18.0636	18.6076	18.6726	18.8928	18.8322	18.931	18.7277	19.1099	19.1319	18.7836	18.8914	18.5883	18.7792	19.1714	18.7765	18.7742	18.6613	18.9392	18.5662	19.1687	18.2598	18.6223	18.559	18.8424	18.8187	18.9586	19.2357	19.0166	19.0523	18.8246	18.5022	19.0195	19.6773	18.7996	18.732	18.7492	19.2347	19.275	18.5306	19.125	18.3734	18.7551	18.7458	18.9971	18.9286	18.8461	18.5556
ITIH5
ITM2B										14.1829							14.7249	14.5422	13.5516		14.601	14.5817						14.4538		14.2584			14.1743			14.398		14.4987	13.7584		14.0673					13.939
ITPKC
ITPR1																																													19.2295
ITPR3																																												15.6458
ITPRID2
ITSN1		16.2842															15.5108
JCHAIN	21.5006	20.8468	19.7838	20.4566	21.2362	20.7072	21.2246	20.5581	20.7745	20.9604	20.6335	21.7957	21.388	21.1025	20.8716	20.5358	22.045	20.8268	20.5166	20.1176	21.0026	21.5439	19.8157	20.9811	21.6155	20.549	21.33	21.4957	20.4805	20.6485	20.1919	21.7035	20.9	20.9068	20.8116	22.4644	21.6424	21.0312	20.3987	20.9888	21.7634	21.1735	19.8074	20.5558	21.3813	21.2467	20.4799	19.9077	20.6914
JMJD7
JUP																									16.7312
KANK2					16.9049	15.4343					14.6754										16.1949
KAT7
KBTBD11		20.3558														20.5377	20.6688					18.8403
KHSRP													16.4536																				18.7906								27.8836
KIAA0513
KIAA1217
KIAA1522
KIF2A																								16.5368
KIF5B												16.0542
KIF5C
KIN
KLC1																						16.9758										16.778						17.4739						14.4813			15.2747
KLC4																												17.7763
KLKB1	17.3551	16.8872	17.2033	17.6509	17.4099	17.7819	17.3256	17.6279	17.5124	17.148	17.6072	17.0702	17.5152	17.7796	17.504	16.9056	17.43	16.9646	17.1302	17.3288	17.2323	16.7996	17.461	17.6811	17.2032	17.2662	16.6091	16.9597	17.6946	17.0746	17.4443	17.1382	17.4199	17.449	17.1015	17.5494	17.0887	17.4474	17.4522	17.6004	17.2579	16.4828	17.3751	17.563	17.2905	17.5963	16.8678	18.0715	17.7291
KNG1	18.8614	19.2501	18.9395	19.3201	18.8993	19.4281	18.9614	19.01	18.9976	19.2254	19.3381	19.1923	19.0619	19.2762	19.1771	19.0601	19.235	19.2068	19.0171	18.8662	19.0077	19.4167	19.1691	19.3584	18.8754	19.4522	19.019	19.236	19.1147	18.9558	19.0973	18.9263	19.1295	19.2124	19.1394	19.0862	19.1416	19.2668	18.7993	19.258	18.8305	19.6077	19.1705	19.2869	18.9475	19.3958	17.9495	19.4107	19.0949
KPNA2																																																	12.1621
KPNB1
KRT1	17.628	14.9635	15.5222	16.7722	16.3231	15.492	15.0803	15.6255	15.2741	16.7781	15.2697	15.449	16.4142	17.1662	15.8495	15.6123	16.6197	15.6244	15.0209	16.1472	15.3872	17.2996	15.5386	17.2243	16.0602	15.5019	15.2574	16.2292	15.7873	15.8478	15.6576	16.7102	15.6937	17.2021	15.4021	15.7798	17.291	17.4929	16.67	16.0194	17.5159	15.839	16.5053	16.1195	16.9827	17.5788	16.3616	16.7799	16.2522
KRT10	16.7793		16.38	16.034	16.7414		16.9967	16.0601	16.4077	16.2833	16.9782	16.8928	16.4066	16.2301	15.8897	16.5555	16.1444	16.6474	16.1541	16.2995		16.4251		17.2392	16.7273		17.0314	16.3778		16.7918	16.338			16.3997	17.5103	16.0679	17.9676	17.4183	16.8293	17.7311	16.5185	16.683	17.8895	16.195	16.8598	17.0364	16.6673	16.4341	16.1547
KRT13		21.3679
KRT14								14.8117														16.7873					15.575													16.5255			17.2821
KRT16																				18.0419		17.5098																		17.0382
KRT17				15.1418																																		16.2168		16.3596			16.3769
KRT18			17.1958					15.4705	14.8462	17.807					16.7206						16.307	17.6179							17.2936				15.1489							15.7748
KRT19																15.5631												16.2681							14.3164
KRT2	15.3401				15.3601	14.887	15.3438		15.5612	15.1827						14.88	15.1913					16.7547		16.4244	14.7761		14.3525			15.5776		14.2865	13.2379	14.213		14.8618	17.0739	16.8127	16.4616	16.8587	16.2878		16.4946		15.8418	15.9701
KRT20				15.9791													15.1801					16.3131		16.2252										15.8528			18.4613	17.3861		18.0647	16.5051		18.211		16.5001	16.4063		16.3695	15.9974
KRT27																																						17.4573
KRT4																					19.0272																												16.3952
KRT5					14.8751				14.4589		15.7803		15.6427											15.9435		14.7032											17.8882	18.4277	16.1468	17.0305	16.2096	15.6959	17.3942		16.0557			15.2719
KRT6A
KRT7	17.3474				15.3232									16.7282						15.902		17.4337		17.6748			15.8265			15.4544				15.8351		15.8028		16.6008	17.9175	18.1137	16.5791		18.5924	15.3165	15.8933	17.5807		17.4937
KRT73	17.2828		15.6838	16.2312		14.9512		15.3796		16.3948			15.7689	16.5774	15.7467	15.1966	16.6441				15.6122	16.5704		14.9669	15.4223			15.8827	15.643		15.2917			17.7248			19.0958	18.2329	16.7603	18.3732	17.614	16.2678	18.1941	14.7355	16.4542	17.5854	16.7258	17.9383
KRT77	18.1042		15.4944	16.6972	16.2072	15.5351	15.1861	16.131		16.6367		16.0472	16.3334	17.0004		15.2929	15.9453		15.5476	15.6796	15.0928	17.8568		17.8686	16.0545		16.1986		15.8352	16.6498				16.7569		16.4957	19.4967	18.2199	17.1212	19.0434	17.4904	16.2616	19.3083	15.9236	16.4514	16.7436	16.6153	18.1383	16.493
KRT78	16.7164									16.6665																											18.8854	17.8078		18.3565			18.4172			16.0591		17.6083
KRT8																				19.3376		16.6206	19.4026		18.1727										16.8768					18.2639			17.3499	19.6394	17.4723
KRT85							17.2166
KRT9	16.5745		15.2237	15.7542	16.6587	15.7778	17.3737	15.5281	15.3076	16.3451	15.856	15.6835	15.7935	16.8029	14.71	15.1548	15.0675		15.4562	15.5728	14.1481	16.7347	16.2049	17.3285	16.1343		15.49	15.3973	15.7012	16.2764	14.0603			16.0421	15.6597	15.823	18.1473	17.8405	17.3155	17.1502	16.4549	15.9091	17.7952	15.3772	15.9156	15.7592	15.752	17.3566	15.336
KTN1									18.0976																				18.6921							18.8578
L1CAM	19.5038																					18.8557																19.2027				19.2725
L2HGDH
LACTB
LAGE3
LAMA2																																							18.6322
LAMA3																													16.2565
LAMA4
LAMA5		16.055														13.9616	16.3694
LAMB1
LAMB2																								18.6128				15.1554
LAMB3
LAMC1
LAMP2					14.878	15.4056	14.9535		14.8519	16.0521	14.1728		14.4478	15.5152		13.9165	14.8295			15.5649		14.3985	15.4338	14.4937		15.5874	14.4946	14.0678	15.1849	14.3833		13.709		15.0358	14.2302					13.541		14.5112		14.5146	14.4636	16.0744	16.1235	14.5687
LAMTOR3
LAMTOR5
LAP3																							16.4202
LARP1																									21.3769
LARP7	17.0873						18.8563																											17.5213
LARS																																																16.6882
LASP1
LBP	16.4975	17.6026	16.9224	17.093	17.87	18.2036	18.2997	18.0219	17.4314	18.8815	18.1059	17.5194	17.8005	16.7798	17.2493	18.9557	18.4419	17.4061	17.204	17.5764	16.5858	18.4785	17.3058	17.0094	17.7143	18.3452	18.5936	18.9608	17.9684	18.7442	18.507	17.1707	16.9538	17.4171	19.0365	18.6062	17.418	17.7228	17.6138	19.1574	16.9174	19.1598	17.5408	17.3697	18.2904	18.5197	16.6399	16.7642	16.7676
LBR									15.5875													14.9128		15.5603
LCAT	17.1523	16.7607	17.0042	17.6745	17.0705	17.5653	17.1603	16.1878	17.1269	16.7809	17.4052	17.5935	17.1526	17.7155	17.3896	17.6787	17.3893	15.3167	16.8905	17.5732	16.8243	17.4038	17.254	17.5539	17.2787	16.9441	16.3159	16.4948	16.9301	16.6567	17.0356	17.4242	17.5788	17.4899	17.4989	17.7093	16.2017	17.5881	17.5045	17.4014	17.5364	17.1918	17.3649	17.3816	17.4816	17.335	17.4646	17.6609	17.5956
LCN2
LCP1	15.5073	15.6288	14.8882	16.0607	16.4165	16.0758	15.3755	15.5873	15.9688	16.9373	15.4206	15.5	15.2175	15.7107	15.2285	16.1454	15.6554	15.8594	16.0289	15.9868	15.6393	16.3955	15.2562	16.2534	16.6391	16.2235	16.7167	17.162	15.766	15.8478	15.2783	15.405	15.8981	15.5577	17.6967	15.3488	16.0328	15.7615	15.5469	15.8109	15.8383	15.7667	15.28	16.1134	16.673	16.5117	15.7925	15.7846	15.0677
LCP2
LDHA		14.0105		14.4397	15.0091	14.6983	16.3954			17.0712	13.9553		16.7371	14.1059	15.3226	15.2462				14.9191	15.5028	15.1407	14.1037	15.0799	16.3273	15.7518	14.9512	16.8283			14.363			15.4428	16.0017			14.3128	14.9376	13.9442		14.2159		14.5154	16.6446	16.2622		14.8575
LDHB	15.5765	17.659			15.947	15.0945				17.5094			15.1525	15.4483	15.5814	15.5932			15.0184	15.6084	15.6681	16.4384		15.2406	16.3077	16.0175		17.7615			14.5002		14.8563	14.7692	16.1548				15.7639		15.4717				16.465	16.3792	15.3835		15.1947
LEMD2
LENG9																			16.319
LETM1																	15.0986
LGALS1
LGALS3
LGALS3BP	15.4652	16.3865	17.2879	17.5725	17.3974	17.6561	17.212	16.7496	16.5725	17.7268	17.4483	16.09	16.138	16.7657	17.3608	18.7634	16.9186	17.1876	16.1736	17.4615	15.7922	17.0534	17.3486	17.5116	17.4131	18.0825	17.29	17.8313	16.853	16.3235	17.6138	16.2437	16.9715	17.5692	19.3913	17.1129	16.9163	16.6943	17.2806	16.6517	16.0351	17.1737	17.638	17.3321	17.279	18.6609	17.1694	16.6815	16.3251
LGALS4
LGALS9																											16.7772
LGALSL
LGI3
LIG1
LIMD1
LIPE																											16.3051
LIPF																											16.3211
LLGL1					17.3903																															16.788												17.1535
LMAN2
LMF2
LMNA					15.0932				15.9114	17.6909													16.7393				15.9913										17.2644				17.4346					16.151
LMNB1
LMNB2																	18.8479		17.2502	17.3634						16.4716			16.742				16.9523	16.6065		17.6152				17.9355			16.7603	17.0814		17.2251
LMO7																								14.7485																	15.7039
LMOD1
LNPK
LONP1													19.0945
LPA	18.637	18.6544	18.6871	16.3511	18.6608	16.7122	19.0368	17.9315	18.7541	17.687	18.4659	17.9221	14.924	15.6897	20.205	18.3497	19.3278	18.659	17.7878	19.6816	20.1285	18.0856	19.8975	16.145	18.9226	16.389	17.2508	16.2159	19.0931	19.7364	19.8753	17.76	17.5389	18.0399	16.6097	20.5299	19.9962	17.0761	18.8157	18.8626	19.718	16.8497	19.3621	16.3358	18.3608	16.7399	17.095	20.8944	18.5309
LPGAT1															14.3777
LPL													14.8401												14.9912			13.5798
LPXN
LRBA
LRG1	18.6976	19.2125	18.5532	18.9471	19.652	19.2257	20.7461	19.7241	18.8571	20.6933	20.1245	19.0516	19.506	18.0505	18.2532	20.7654	20.1426	19.0963	18.7095	19.3331	18.6646	19.8779	18.7371	18.8202	19.1028	19.4304	21.006	20.6153	19.5807	20.197	20.2598	18.7703	17.9365	18.7626	20.6517	20.2981	19.1886	18.8831	19.3852	20.4423	18.6013	20.2129	18.8474	19.0601	19.3515	19.6583	18.7463	18.0433	17.8807
LRMP		17.9452							19.2171				19.1844		19.9367		19.3567											18.6454														18.6639		18.1295					21.5554
LRP1	19.7524						15.8363										14.8843											15.397											15.6853								14.8517	16.5792	16.7459
LRPAP1								15.9765
LRPPRC							13.6269											17.5862						14.9406		13.6146													14.1484								14.8249
LRRC1
LRRC40																				16.7235
LRRC47																								15.1335										19.8325
LRRC59
LRRFIP1													15.7174
LRRK1																																									18.2022
LSM14B
LSM6													16.5767
LSR																																								15.9334
LSS																																					17.2256
LTA4H																																			16.1968
LTF						17.6558			14.762					18.7039	16.9797							17.574							15.754					15.0496									14.2065	15.7652			18.7737
LTV1																																									14.0392
LUC7L																					14.8572
LUC7L3
LUM	17.9383	17.9773	18.1252	18.6096	18.351	18.395	18.1717	18.1757	17.6241	18.3158	17.4219	18.414	17.4791	18.0935	17.8103	18.5109	17.3559	18.6609	17.6788	17.8414	17.7544	18.2069	18.3331	18.4247	18.3145	18.4092	18.1856	18.2888	17.7299	17.1585	17.2837	18.0329	17.9555	17.8358	18.6344	17.5205	18.511	17.6657	17.5951	17.5783	18.0818	17.5548	18.4282	18.3616	18.1882	19.0869	17.7782	17.5587	17.9321
LYN																																																	18.1056
LYVE1		15.5246	15.217		16.263			16.0125	15.5297	15.9485	14.3598	15.6392		15.1063	14.4304	15.4685		15.564	15.296			15.5352	15.2804		16.1366		15.5857	16.3541	15.7318	15.4194	14.6638	15.4144	15.6023		15.5317	13.9533	15.8503	15.4233		15.3553	15.2526	15.8783	13.7444	13.926	15.9624
LYZ	16.9569	16.8987	16.0389	16.5781	16.6288	17.8488	15.7879	17.3176	16.9518	17.0865	16.7469	16.7996	17.0508	16.6291	16.7407	17.6796	16.7223				16.7134	17.5591		17.1048	16.4154	15.6043	16.6366	17.8531	16.9041	16.1005	16.8114	17.3259	16.41	16.3462	17.34	16.7864	16.3323	16.8445	15.5602	16.3733	16.2825	17.6708	16.7746	16.7678	16.8419	16.859		16.071
LZTFL1																												14.3292
MACF1		17.2703																																17.9894
MADCAM1
MADD
MAG
MAIP1
MAN1A1		14.6159	14.7472	15.5767	14.5936	15.2888		14.9056	15.1858	15.3855	14.9801	15.1305	15.3439	14.6817	15.6221	15.0943	14.9319	15.6735	15.5726	15.0255				15.3762		15.052		15.9461	14.8078			15.0134		14.4331	15.0555		14.9552	15.9315	15.233	16.16	15.4611	15.1578	15.0589		14.9549		15.5631
MAN2A1	19.745									20.23													19.5653					19.3061															19.6764	19.5616	16.9664		19.29
MAN2B1																																																	16.8699
MAN2B2																												15.6961
MAN2C1
MANBA				17.622	17.243	17.2367			17.8779		17.0725	17.8004		16.9437	16.8658												14.7539
MAOB		17.7008																																												15.988
MAP1A
MAP1B	18.0781	18.6496									18.7617						18.57
MAP2K7			18.1252	18.829		16.9583	18.1501		17.5504	17.6911	17.4162	18.2394	18.1349	17.8768	18.4467	18.428	17.7913	19.1286	18.3373	17.8122	18.1768	18.2148	16.1149	19.2605	18.9513	17.7344	18.9488	17.6896	18.8315	17.7927	17.7246	18.0756	17.8548	17.0546	18.3512	17.1225	19.3024	17.6704		17.3948	17.1325	18.3937	17.5063	19.3904	18.4134	16.6989	18.7206	17.7313	18.0029
MAP3K20																																						16.4532
MAP3K5
MAP4																																														14.1299
MAPK1			16.554		15.9716																														16.0613														16.7848
MAPK3	15.4789														14.3263
MAPK8IP3			14.6056
45353													15.1876
MARK4
MARS
MARS2
MASP1	16.5484	16.4667	16.2343	16.7034	16.5255	16.5519	16.8342	16.6179	16.6084	17.0604	16.6662	17.1427	16.8584	16.6135	16.8327	16.9066	16.5378	16.7435	16.3666	16.4561	16.7593	16.6284	16.823	16.8518	16.053	16.3644	16.2437	16.6957	16.5889	16.3206	16.5002	16.7455	17.0015	16.8693	17.4361	16.3945	16.7074	16.6278	16.9073	16.8707	16.6729	16.0739	16.8483	16.5463	16.3092	16.671	16.8714	16.5733	16.8054
MASP2	16.9668	16.6928	16.7282	16.4941	16.3044	16.3317	16.2089	16.4962	17.1302	17.5043	16.9946	16.9525	16.8965	17.113	17.0393	17.2134	16.6585	17.2371	16.8137	16.2208	17.2363	16.5038	17.004	16.8095	16.2408	16.6621	16.3804	17.8495	16.8987	16.5734	17.0168	16.6675	16.7882	16.9075	17.9957	16.8152	16.9176	17.4791	16.1622	16.0011	16.5162	17.1887	16.9317	15.9925	16.8218	16.8212	16.4463	16.3369	17.6383
MAT2A															17.5483								17.9775										17.0969																17.4023
MAT2B	19.3294		18.9389				17.9758		19.9147	19.2402		18.49	19.3468		20.1145			19.1396			19.7471						17.4241		18.6066		19.2593			18.3684	18.7555			18.7989		18.4584	18.3748	18.6264				18.7366
MATR3																				17.4321													17.7165
MBD3														16.8041																	18.8435			18.0711										18.1589		19.0956
MBL2	17.0141	16.8267	15.2916	16.4511	17.2972	15.6571	16.8214	15.8747	17.1899	15.2512	17.4226	15.4864	16.1438	15.7681	16.3267	16.9453	17.4967	15.9707		17.1323	16.934	17.0046	15.1651	16.3569	16.8129	15.9361	16.3156		16.1195	17.2488	17.0518	15.5825	15.7774	17.4133	17.1802	17.2656	16.3304	16.0612	16.8719	16.8881	17.5414	17.4877	15.6983	16.6132	16.6836	15.7447		16.1049	15.2943
MCAM		15.1187						14.858	15.6737	15.3334	15.4319	16.3421			19.4132		15.8965	15.5864		19.3808	15.323	15.4764	15.4186		15.1513	15.1021	15.8784	16.3666			14.1042			15.0471	14.997	15.1789		15.4012			15.6594			14.981		15.9602	15.2378
MCAT												15.1066
MCCC1																																											14.6442
MCF2L
MCM2																																21.3204
MCM3																									14.1985
MCM4																				19.3551					19.1491					14.4865			19.1063				19.6819		19.2946			14.2943							17.9825
MCM5
MCM7																																												18.2476
MDH1										15.1696
MDH2																												19.0675
MDN1																													19.7219				19.4846
ME2							18.6382
MECP2																																	15.1077												14.4081
MED11
MED23
MED30
MEF2D							19.2427	17.3443		19.9235	19.6928		19.5111		19.4918		19.9679	19.6608		19.1986				19.8097				20.1446			19.694	19.5533	19.5822	19.949	19.9626	20.1063	19.6963	19.6899	19.4466	20.2832				18.9177	19.6248	20.2695
MESD								15.4308
MEST																			18.0239
METAP1																																													16.5241
METAP2
METTL3																									15.2004
METTL7A
MFAP1																												18.9786
MFGE8
MFN1
MFN2																									15.514
MGAT1																																	14.7517
MGAT2																		16.7862																													18.315
MGLL				13.5775																			18.5038									14.1233							17.6865
MGP
MIA3			17.6405						17.3478			16.5318		17.284			17.4358							17.179								16.7439	17.9005	16.2002	16.6962		17.1316	17.5248		16.3612			15.9576
MIEF1																16.2786																			17.5791
MIEN1							16.1867
MIF
MINPP1		14.8452	15.2276	15.2812		15.8841	15.4929	14.899		15.2458	15.2239			14.2113	14.9451	15.2221	15.2264	16.3892	15.6131	15.0382	15.1026		15.6807	15.788	15.1861	15.4735	15.2603	16.0349		14.7115	15.4369	15.2288	15.7918	15.2415	15.8773	15.0095		15.4896	14.9955	14.3888	15.2054	15.3477	15.6403	15.2282	15.3	15.4126	14.9597	15.4211	15.3308
MIPEP																17.9923
MISP																								17.3698
MME
MMP10							18.8224						16.6591							17.6997		19.442								18.2918	18.693		18.0344	18.4485		20.9396				18.0303							18.0072
MMP14																														19.6859
MMP2					15.743																									15.5586															15.8471
MMP8
MMP9
MMRN1
MMRN2															15.4712				14.6257		15.7838							16.4585						14.856				15.5506					15.2679	15.3223		15.4037			14.8819
MMS19
MNAT1
MNDA							19.0364																			18.5256			18.3899													18.0362
MOGS
MORC3
MOV10
MPEG1																											15.5208
MPHOSPH8
MPI																													15.4803
MPO																																		13.4149
MPP3
MPP6	16.3645
MPZL2
MRC1																											16.834	16.4629						15.6114								15.8488			16.7191		17.2663
MRPL1																																											16.2911				15.7167
MRPL2				21.2279
MRPL23																																									19.3858
MRPL44															14.4042
MRPL48									15.9911				16.5908			16.0354																							15.4247
MRPL49																																	17.2881
MRPL50
MRPL52
MRPS15								17.5469															16.8301					17.5974	18.8809		16.9475								15.7386	19.0864							19.3448
MRPS16
MRPS18B	22.2108																		22.8574																												21.4412
MRPS25
MRPS31													20.6776
MRPS36
MRPS5																		19.4458
MRPS6
MRPS9																				19.0143																											19.3929
MSH2	20.4645	20.36	19.9875						20.2529							19.8069	20.1679		19.733		20.2761	19.5566	19.7728		19.6262		19.1272	19.6379	19.0779				19.4417	19.5249										19.8514			20.0815	19.5461	20.042
MSH3																																				17.2691
MSH6
MSL1	21.9088				22.273			21.0616	21.5304		20.9908				22.3213	20.9498	21.7435	21.467		22.0011		20.9781	21.1799	21.7493			20.3929		21.342		19.4287	21.6928		21.9693	20.1784			21.0127			22.3284	21.2968	20.3295		21.4192	20.1414	21.8043		23.779
MSN
MST1																16.2165												17.3631	16.8975				16.9399				16.7174			16.1471			16.1595	16.7543			16.405
MT-CO2
MT-ND1							16.7872
MTA2												18.8089			18.5608		18.2873		19.2358												18.087											19.1498		18.9453		19.6066		19.9379	18.7599
MTDH
MTG1
MTHFD1	16.1585						21.7467															16.9528			20.8594						15.3046
MTHFR
MTM1
MTMR3
MTOR					14.2746	14.0304	15.1112	17.2119				14.4276	14.3673	15.1246	15.2425	14.6575	14.5569		15.0857	15.585				14.0985	14.3856	13.7331	14.3263	14.0052		14.3028	14.7486	15.0908	15.4619	14.8015	13.8306						15.992	13.9294	13.8949		13.6135		14.4631		14.623
MTPN
MTR																																							19.8183
MTREX																			19.5598		19.3247		18.8817																									19.1906
MTSS1
MUC1						15.901										15.8348										15.75									16.3822											17.2158
MUC2
MUC5AC									17.2939
MUC6
MVB12B
MVD									17.3051																														16.9333									16.9455
MVP																									17.7477			16.3092
MX1		21.1635												21.4851
MXRA5
MYCBP2
MYD88																					19.6967													18.8556
MYH10				20.1626										17.1729	18.9861		19.2678				19.1079			18.8401				17.8513									18.5665	14.4824					18.2568
MYH11							18.2122																					17.6732																					16.1745
MYH14																		17.3075
MYH9										15.596															19.1259																21.6771	18.5867
MYL4
MYL6
MYLK
MYO15B									23.9717		24.0516
MYO1C
MYO1D
MYO1F
MYO5B
MYOF																		15.8591							16.249													15.8584
NAA15
NAA35
NAA50
NADK2
NAE1														15.311									18.2629
NAGA													17.0887	16.8422
NAGK																					15.1995
NAGLU	20.8508	20.8838	20.526		21.4468	21.4379		20.9102	20.6808	20.9628	21.2985	20.7188		21.1542		21.5762		20.7013		21.235	21.1044	21.2093	21.1342	20.9959		21.7011	21.1795		21.3935			20.6085	20.8547		21.9332	20.9315		21.1783			20.7238	21.4813			21.77		20.7374	20.9571	20.9048
NAMPT
NANS																					15.5013
NARS1															17.333
NARS2
NASP
NAT10																																				16.4134
NAXD
NBAS
NBEAL2
NBN
NCAM1																				14.382																			16.3142
NCCRP1												18.4382
NCEH1																	15.7979
NCF2
NCKAP1																																					19.2548
NCL		21.0913																																			17.965			15.1358					20.7555			20.6517
NCLN
NCOA5
NDRG1																												16.7915
NDUFA10
NDUFA11
NDUFA2																																				15.6635
NDUFA5
NDUFA8													18.2821
NDUFAF3																																	18.6106
NDUFB10
NDUFB4
NDUFS1				16.8359												15.7592								16.1027								15.7488		15.0764										16.2476
NECAP1																																				16.5126
NEDD1
NFIA																		15.8267
NFYC																																															20.5504
NHLRC3
NID1	18.5958																			19.2597																											19.6308	19.7154
NID2																15.7522			15.7021																											17.5548
NIF3L1																																			14.7511
NIPBL																																				17.0201
NIPSNAP1																																															16.5559
NIT2
NLN
NLRX1
NME6
NMT1
NNMT		17.4752	18.5966	17.1437	16.8577	16.7372	17.6032	17.3441	17.1544	16.5457	16.6719	17.5228	17.3851	17.8954	17.38	16.486		19.2982	17.8625	17.9106	17.869	16.9811	17.2796	16.1527	16.6745	15.4566	16.5612	16.4715	18.3616	16.5819	15.9555	17.5981	17.3888	16.991			17.9253	17.2718	17.8048	17.2461	17.5854	15.9109	17.1524	16.8085	16.3944	16.2779	17.2435	17.3757	17.7879
NNT						19.7376								19.3943														18.8629											19.2113						19.7682
NOC3L										14.4055																									14.4071
NOL11																													20.836
NONO																																	17.4449
NOP58									18.3114													16.1235
NPLOC4															17.91
NPM1																																						14.602
NPM3
NRP1	15.0394	14.3408	13.31	14.8023	15.0329	15.1633	14.9967	14.6376	14.9897	15.2452	14.3216	14.8805	14.8968			15.1255	15.3794	14.5972	14.0505		15.365	15.6988	15.0505	14.0252	14.9653	14.8033	15.501	15.6102	14.5029	14.8968	13.4949	14.2734		13.8546	14.9831	15.367	14.9858		14.6781	14.713	15.1447	14.2483	14.2261		15.0378	15.2252	14.6137
NRP2
NRXN2
NSDHL																				15.4984
NSF													19.4219																												15.5916
NSFL1C
NSUN2																										15.3565		16.9658
NT5C3B
NT5E																																							15.4429
NTAN1
NTMT1
NUB1
NUCB1
NUCB2				17.3809			22.814			21.9342								21.8947											21.4938	19.4879		21.5277				21.4424		19.6147	21.2196	21.6492			21.4686	18.9663
NUDC
NUDT12		16.6867												16.327								16.5681
NUFIP2																					19.0356				19.7589
NUMA1					18.8477						17.1664				18.1418										16.4331	18.9907
NUP133								15.0795		16.4869			16.6753		16.9686		16.318	16.3785	16.0779	16.6944			16.2599		15.9822	16.6852		16.151	16.4139		16.0771				16.3194	15.9946			16.8234				16.1742		16.911	16.6852	16.9321
NUP155																																	16.6699
NUP160
NUP205
NUP214
NUP50																												17.0054
NUP85
NUP88
NUP93																																												19.2862
NUP98	18.1266	15.6993	18.1359	18.3956	15.4962	17.4605	18.926	17.4233	18.3699	17.0721	17.8947	17.118	18.2481	18.2913	18.1876	16.3224	18.4502	17.7556	16.6106	17.8227	18.0092	17.6498	17.5389	18.1181	18.9045	17.9056	17.1217	18.381	17.9377	18.0546	18.5688	17.4581	18.2338	19.0208	17.5082	20.9476	17.8863	17.8137	17.3889	18.6256	18.1861	17.386	17.3667	18.5281	18.2683	18.2037	17.9428	17.5801	17.0019
NXF1								24.442												24.0719		24.5747																											22.8749
OAF		14.9052		15.2934		15.4623	15.4568			15.3593		14.2053				16.1109		15.5262	14.3037					14.9914	14.4956	15.3401		16.1141	15.5804	15.6372			15.0976		16.0825							15.774	15.1074	15.3769	15.3533	14.9056		14.7288
OAS3																				14.7648
OASL
ODF2
OGA
OGDH				15.4863
OGN								15.5112		16.4462		16.2795	15.6155				16.3781		16.2412			16.3828	15.4782	15.3015		17.6435	17.6159		15.7596						15.6279					15.0358	15.9951			15.0296			15.651
OGT
OIT3																														19.4308
OLA1					14.7796
OLFM1		16.2768			16.3039	16.8604	16.4958	16.7773	16.8852	16.0138	16.6719			15.8754			17.2713	16.3919	16.1434	15.4024						17.0789									16.82			15.9805			15.1742				15.5988
OLFML1																				16.4225
OLFML3
OMD																		17.8822
OPA1																										15.8242																				16.1881
ORM1	19.5113	19.982	19.8158	19.2206	20.2488	20.4765	21.2653	21.3887	20.4281	20.327	20.6047	19.9038	19.8358	19.8057	20.2956	21.9444	20.3614	20.4116	20.592	21.1629	19.829	20.9328	19.9312	19.2854	19.6396	19.9123	21.6867	21.2599	21.3715	21.5052	21.4593	20.6308	20.636	21.1707	21.7683	20.5448	20.7807	20.6816	21.2185	21.1459	20.1599	20.4869	20.0634	19.2808	20.3461	20.4816	20.1482	20.3565	19.9972
ORM2	18.6322	19.1692	18.3037	18.4998	19.2364	19.5544	19.6645	20.1433	19.6755	19.4357	20.6918	18.8637	19.1893	19.2706	19.7347	19.3535	19.4885	19.2963	19.6839	19.8021	19.4314	19.7635	18.6933	18.5631	18.905	19.3588	20.2827	19.9665	19.9281	20.311	20.6575	19.4625	19.5931	20.2314	19.4362	19.3638	19.7157	19.696	19.9061	19.7859	19.4518	19.2737	18.7278	18.1941	19.3783	19.46	19.0998	19.4595	19.3125
OSBP
OSBPL10
OTUB1									16.706
OTUD4
OVCA2
OXCT1																																																	17.9022
P2RX3
P4HB			18.9206		19.7575		20.6513			20.1758	19.7216		19.9657	19.099	19.5494	20.1686			19.7713	19.6721			19.3733		19.916			20.4432		20.234		19.8508		20.0137	18.8898			19.5603			19.0737	19.1665	17.4139		19.8551	18.2399	19.4838	19.6346
PABPN1
PACSIN2																																												16.9815
PADI4									17.5127								18.1155	17.3823										17.4835										17.2136
PAF1																				14.7539
PAFAH1B2
PAICS
PAK2										15.9504
PALLD
PANK4
PAPLN																															16.888											16.784
PAPOLA																																													16.3336
PAPSS1																			17.064									16.4353
PARD6B
PARK7	16.6889																					16.9371																						15.9906
PARN																												15.1694
PARP1																					19.0803
PARP14
PARVB
PASK																																	15.6894
PCBP1																																													14.0481
PCCB																			18.2107
PCDH1
PCDH12																																											14.2785
PCIF1																																																	18.1618
PCMTD1																									15.9463
PCNA																																			14.4536
PCOLCE		15.2758	15.199								14.6492	14.8954		14.5952		13.7821	14.8323	15.4274	14.3524	15.0682	14.9408	15.6014	15.3422			15.3557					14.4679	15.9861		14.5708				16.3564	15.7342	14.912	15.945		15.6994	14.8101	15.5366	15.6798		15.6356	14.2581
PCSK9															13.3742	13.9791				13.1841															14.6497	18.719			13.7143										18.0872
PCYOX1	15.4637	15.7508	15.7941	15.7158	16.2333	15.6449	15.4003	15.3773	15.8633	16.0575	15.6744	16.062	16.1823	16.5916	16.3649	15.5751	15.7458	15.615	16.0039	16.3664	16.0211	15.3149	16.2165	16.2528	16.5217	15.7846		15.8565	15.5704	15.12	15.628	16.3616	16.4667	15.6271	15.6866	15.8264	15.2979	15.1329	16.3486	16.0548	16.1518	15.2022	16.4058	16.2741	16.4677	15.5298	16.6081	17.0301	16.5114
PCYOX1L
PCYT1A																																	18.0575																18.7465
PDCD2
PDCD5
PDCD6																																													15.9709
PDCD6IP
PDE3A																																												16.3026
PDGFRB																										19.5094							19.3336	19.254					19.9751
PDHB		16.3531		16.3698				15.0642	16.5168	15.9616	16.653	15.6645		16.9486	16.9759		16.6904	16.4387	16.0758	16.9075	16.0709	16.8778		16.6845	16.7348			15.2596	16.8216	16.692	16.6799		16.1111	17.7983	15.5834	16.6762		16.3549	16.597	16.5174		15.722		17.6856	16.475	16.7767			16.4841
PDIA2
PDIA3																																			18.5554
PDIA4
PDIA5
PDIA6
PDPR		15.0871																										18.3957																			16.9811
PDS5B
PDXK
PDZK1IP1							16.5378			17.3779		17.7526	16.6547					16.8336								17.8536	18.3092	16.8465				16.8676					17.9372				17.7871	17.3502
PEA15
PEBP1					16.1553		18.4568									18.0208		18.2648																					17.4432
PEBP4			14.1746																																						14.7202
PECAM1																																	17.0449
PELP1																							16.1378																		15.6302
PEPD		14.7798			14.8822				14.2411	15.1091		14.931					14.5681				15.5518	16.3648			15.8846			16.3658							15.7773	14.1597			13.8644			16.1627	15.7092			15.2649
PEX19
PFAS
PFDN5																																		14.5097
PFKFB2
PFKL																																15.0974
PFKM								19.6204
PFN1						15.8175				16.9885					20.4259	17.1066					16.2621	20.0658								16.0991										16.3709
PGAM1
PGC																																		14.0208
PGD										17.2105									16.9871						16.6606						16.6127		17.0765	16.9012		16.9455			16.6865	16.6438									17.2618
PGK1
PGLYRP2	17.2265	16.762	17.0453	17.5013	17.0232	17.0789	17.1757	16.4346	16.8696	16.7166	17.0524	17.2616	16.8354	17.1811	17.0117	16.0166	16.5952	17.1403	17.0157	16.9094	17.492	16.824	17.3827	17.3213	17.1539	17.02	16.8949	16.2354	16.5506	16.448	16.8466	16.9828	17.0898	17.0248	15.911	16.1771	16.8443	16.7909	16.8937	16.8407	17.1915	16.2337	17.2523	17.2724	17.1196	16.9137	17.3746	17.2021	16.5605
PGM1								18.0842		18.2756									17.5338					16.3435
PGM2											18.0802																			17.2963					17.9323	17.9055
PGM3
PGM5
PGP
PGPEP1		16.1939																										17.7125					17.1344								16.9248
PGRMC1
PHC2																							17.1913									16.93				14.8509
PHF6							15.9039					17.6001					17.091						16.6063											16.9589
PHGDH
PHKA2
PI16	16.5484	15.7665	16.9584	16.7694	16.3659	14.9997	15.3588	15.8116	16.0081	16.0524	15.5409	16.6596	15.7134	16.0023	15.2647	15.8497	15.8559	16.6189	15.7033	15.9067	16.4464	16.4776	17.1468	16.1791	16.2182		15.2061	16.2703	14.6969	13.9586	15.1737	16.0918	15.4383	14.9502		15.3732	15.8298	15.872		15.7698	16.6978	15.8901	16.7391	16.3173	15.4189	13.9636	16.2771	15.0688	15.434
PI4KA
PIBF1		20.0521										20.7576					20.1192				20.339		20.247									20.2971											20.3916						19.2981
PIEZO1			18.1456
PIGO							16.4162
PIGR		15.947	16.4326	16.2826	16.5713	16.3557	15.8239	14.9348	15.7147	17.6461	15.8253			16.2771	15.9896	16.8321	18.0586	16.3418	15.6695	16.2899	15.1712	17.101	16.1727	16.552	17.8977	18.1032	16.4282	18.3281	15.5696	15.7138	15.7467		16.8316	16.0076	17.2047	18.0306	15.7744	15.1125	15.8862	16.6159	15.9962	18.1632	16.5195	15.3299	18.2146	18.358	15.5939	15.5362
PIK3CB
PIK3IP1																																													17.4465
PIN1																					21.0114
PIP																												16.6338
PIR
PJA2
PKHD1L1																	16.8822
PKM								15.3408		16.6421						14.9897				20.4816					14.5475		16.5995	14.5249	16.8004						15.5583												14.4538
PKN2
PKP1
PKP2
PLA2G7																																13.6916													15.1342
PLBD1	18.7001							18.9501	18.2802		19.1219		18.6879			18.997						19.2167	19.2684									19.0934
PLBD2			17.173			17.514			17.8006	16.1611					17.7773								17.1119		19.1938			17.4552		18.6857	19.0325		19.6055	19.4331		21.7988	17.2954										18.6347	17.2537	18.0275
PLCD1																															14.5942
PLCH1	17.3415			18.1386		18.9541															17.3331							18.5293						18.3495								18.3921				18.744		18.1837
PLD2																																										18.2215
PLD3																			14.6027
PLEC							16.0849					16.309						16.5563								22.2506	16.7516									19.0506			17.2457			17.2055
PLEK																													16.9729
PLEKHA2
PLEKHA4
PLEKHA7																																										15.3056
PLEKHO2
PLG	18.9576	18.7098	19.0638	18.8803	18.7796	19.1084	18.7162	18.7641	18.9501	19.0001	19.1723	18.9427	18.9801	19.0777	19.0808	18.8521	18.9682	19.0228	18.8489	19.2854	18.8859	19.0394	19.2006	19.0006	18.888	19.0018	18.6301	18.5429	18.9855	18.9743	19.0109	18.8301	18.9623	19.3011	18.8548	19.1674	19.0416	18.9418	18.9888	18.8719	18.7811	18.9623	19.2511	18.9641	18.8576	18.9328	19.1264	19.1671	19.0149
PLIN2
PLIN3
PLIN4
PLOD1					14.9523
PLOD3
PLS1
PLTP	16.8633	16.7369	16.5276	17.1617	16.9776	16.6341	16.7143	16.5122	16.8629	17.1696	16.1397	17.0358	16.343	16.5384	16.8394	16.5036	17.1383	17.5681	16.6611	16.5756	16.687	17.1728	16.915	17.0045	17.1466	16.7879	16.9338	17.5679	16.4417	16.6012	16.0728	16.3138	16.5978	16.544	16.7904	17.1412	17.1061	16.1126	16.2315	16.5649	16.7577	17.3139	16.764	17.1037	16.7315	17.1507	16.9268	16.7226	16.5923
PLXDC1																																																14.0893
PLXDC2				15.2194		15.2921		15.8671	15.279																15.7468	14.8523	15.4027					15.4164			16.3935										15.1996	16.0554			14.7294
PLXNA4											20.0238	19.0864	19.5085				19.9569			19.6981			19.3932	19.7348	19.0574	19.1637		19.4399			20.003		19.6869	20.3616	18.7312	19.7999		19.8655			19.1835		19.2369	19.6228		19.2123			19.5985
PLXNB2																																											16.8866
PLXNB3
PLXNC1
PNKP																																						14.7119
PNLIP																						19.9509
PNP							17.5446						16.9871		17.592										17.1547													17.5654						17.3562			17.8962	14.6701	15.6296
PNPO
PNPT1																																										18.5695
POF1B																				19.1098									18.2393					18.5686					18.1987			17.9692					17.2351
POFUT2																						14.6656																			14.6134
POGLUT3
POGZ
POLA1																																																	15.6106
POLD1
POLE
POLR2A									16.5069		18.7301
POLR2B
POLR2C																																	18.2812
POMK
PON1	18.7967	18.6034	18.666	19.7104	18.7119	18.7661	18.4409	18.4278	18.8007	19.0265	18.9177	19.412	18.9132	19.0954	19.4828	18.3008	18.6785	18.8442	18.6652	19.4727	18.8474	18.4346	18.7734	19.5276	18.7863	18.6244	17.7154	18.5299	18.5913	18.1968	18.6777	19.1174	18.9066	18.9502	17.905	18.302	18.6242	18.5606	19.053	18.6325	18.8552	18.3825	18.8884	19.4506	18.5899	18.5819	19.1792	18.9241	19.1489
PON2																						20.1488				20.3021
PON3	15.736	16.1573	17.1208	16.8104	15.706			15.7185	16.0702	17.4002	15.4794	17.5652	17.096	16.7039	16.7341		16.6727	17.1291	16.8019	16.8935	16.2607	16.1994	17.4161	17.3189	17.1337						14.7676	17.4066	16.9217						16.8835	16.6576			16.4871	17.4458			17.7686	17.3278
POR															14.753
POSTN		15.0278		15.6193	15.8199	16.0182	14.8212	15.3063	14.5698	17.2958	14.7596			15.2246	14.9851	16.885		15.4261	20.2376	14.9475		15.2268		16.1742	15.7307	16.4887	16.1175	17.7595	15.6763		15.4392			15.2614	17.7774		15.8589		15.6219	16.7437		14.5974	15.0228	15.3023	16.0229	17.6543	16.6014
POU2AF1													17.7608
PPA1
PPBP				16.9901	16.2699										15.1446	16.8746	18.5244						16.382	17.623	14.872	16.0947				17.1925				15.9859	16.5112	16.9756				17.3321			17.5104		17.3494		15.8153	16.4423	17.5158
PPFIBP1																																								16.5895
PPIA					14.4521							13.2728				15.3946						16.8322		16.2409				15.9127							15.5051			14.379						15.2541		14.7788
PPIB
PPIL4																					17.7063								17.7422
PPL			16.3973																																										16.5174
PPM1A			15.3434						23.7703								22.7049										23.0934
PPM1F
PPM1G
PPM1H
PPP1R12B
PPP1R13L
PPP1R1B				17.4904											18.8333					18.8678					17.4601			17.5821				18.3544							18.7378				16.3984	17.909
PPP1R7
PPP1R9B		20.8521																											21.4012																		20.0322
PPP2CA																																									16.5664
PPP2R2A																		15.7018
PPP2R5A																									15.2439
PPP4C																		16.9838
PPP4R1
PPP6R3													14.3767
PRB3
PRCP																											13.2702	14.4231
PRDX2	16.2478	14.1123	15.0038	15.39	16.8506	15.5178	14.7213	15.7674	16.3712	15.5192	15.5952	17.9186	16.1735	15.9546	16.5826	15.3659	16.1274	15.6739	15.5679	16.5317	15.4941	15.7426	15.3549	16.5922	16.0629	14.1856	15.1477	15.5837	15.798	14.0586	13.6996	16.2426	15.7209	16.5196	14.8349	13.5252	15.6103	15.4936	17.258	15.1795	16.6548	15.9913	14.5636	15.4048	15.7617	14.6511	16.409	18.2264	18.4888
PRDX4			14.9479
PRDX5	16.6775																						14.6912
PRDX6										15.0401		16.4266			15.3434					15.9341				14.192															15.6788					18.0776	15.0326			16.8818	16.3214
PREB
PRELP																						18.1024
PREP								15.942															15.4099	14.9333
PREX1																																												14.261
PRG4	15.1014	16.6469	16.024	16.5149	15.6074	17.1909	16.3896	15.8352	16.6072	16.8369	16.8269	15.8209	16.7322	16.7362	16.8824	16.5115	16.2422	16.11	16.945	16.0093	15.8797	16.9061	16.4816	16.483	15.5067	17.1903	16.1392	16.1148	15.6954	16.9696	16.6306	15.8276	16.5181	17.0207	16.7529	16.3562	15.9831	17.9936	16.1541	16.3637	15.6042	16.5219	16.6754	16.5358	15.6024	17.0728	15.6603	17.237	16.8533
PRH1																																										16.8793
PRKACB
PRKAG1
PRKCA									16.8869
PRKCD
PRKD2
PRKDC	17.3257			16.0056	17.9856	17.7902			17.912	16.1531	16.8647	16.1276	14.3449	17.8853	17.8566	17.3266		16.8304	17.1797	16.926	18.1624		17.8576		18.0186	16.3009	15.3066	15.812	17.0304	17.1622	17.0949	16.6403	18.4855	16.173	16.3924	16.249	17.6236	16.4291	16.7544	16.8662		16.3532	17.0471		18.1628	16.6239	18.0543	17.7627	16.7309
PRKRA
PRMT1		18.193
PRMT5																												14.5707
PROC	16.0727	16.4807	15.7622	16.8032	16.3832	16.526	15.6087	16.0245	16.3035	16.4351	16.5584	16.9364	16.6078	16.9201	16.6597	15.9264	16.2744	16.0507	16.5776	15.9797	15.896	16.3489	16.5081	16.6505	16.4368	15.5252	15.0495	16.3859	16.2523	15.7703	16.2759	16.6774	16.7874	16.616	16.4844	16.5581	16.337	16.5689	16.5196	16.3828	16.4684	16.1791	16.4393	16.7179	16.1875	16.5832	16.5295	17.0125	16.7403
PROCR		15.1114	14.6532	14.4911	14.7763	13.8718	14.923	14.7332		15.5568	13.6246	15.9981	19.6377	14.0694		14.7656	14.9042	15.4963	13.3237			15.4869	15.2146	15.5371	14.6939	14.6632	15.3231	15.6747	14.1793			15.6856		14.029		14.4081			14.054				14.8652		14.1049	15.4026			13.6313
PROS1	18.1683	17.9913	17.7137	18.1131	18.1512	18.1514	17.9037	18.0676	18.1709	18.0715	18.305	17.9617	18.3508	18.0554	18.1935	18.3183	18.0922	17.6971	17.7554	17.798	17.9615	18.3608	17.6702	17.8885	18.1719	17.9812	17.8088	17.954	18.1678	17.9813	17.9932	18.0116	17.8434	18.2894	18.3448	18.1685	17.2258	18.0061	17.8504	18.1127	17.6554	17.797	17.7689	17.7391	17.9805	18.2987	17.9598	18.0092	18.0866
PROZ	15.0755	15.9142	15.6293	15.7477	15.7266	14.8222		15.4408	16.1013	16.3998	15.6971		15.145		16.1989		16.1468	15.5799	15.6931	16.1127	15.4792	15.9021	16.0733	15.4377	14.8856		14.8435	16.5225	15.3121	15.3557	15.7854	14.7359	14.7507	16.2987	16.1501	16.1945	16.0095	15.903	16.2646	16.1551	15.7783	15.4989	15.8664	15.7625	14.9893		14.8352	15.9023	16.5894
PRPF4																																						15.4468
PRPF4B																															15.431
PRPF8																	15.6239						17.1395																			14.2014	17.4981
PRPH
PRPSAP2
PRR14L																		17.0603
PRRC2C																																														15.041
PRSS1	19.5065										17.9009																					18.897							18.4857
PRSS2
PRSS3		23.1587	23.2098	23.3914	22.8203		23.4566				22.9763	22.5643	22.9232	22.4484	22.8775	22.5132	23.1892	23.3615			23.3115	23.4768				23.5858			23.0106			23.405	22.9443	22.9704	22.2304			23.0558		23.0954	23.2479			22.154		21.89			21.8578
PRTN3
PRXL2B																											15.816
PSAP
PSIP1
PSMA3																																			16.3355
PSMA4																																			15.7667
PSMA6																																															18.5761
PSMA7																																			15.0147
PSMB1																																			15.0734
PSMB10
PSMB2								13.5449		14.2795			16.8053																						15.5029
PSMB3																																			15.6258
PSMB4																																			14.2016
PSMB5
PSMB6																																		15.0325	13.7875
PSMB7																																			14.352												19.7037
PSMB8																15.4499																				19.7002
PSMB9
PSMC1																						15.6183	15.0433																					14.19
PSMC2
PSMC4
PSMC5																												18.4111
PSMD1
PSMD10
PSMD12								18.7772															17.1367
PSMD2																																														14.466
PSMD3		17.189
PSMD4																									15.5441
PSMD5
PSMD8	18.3789					17.0986											17.5741											17.7097			18.7908				18.1527			18.6214	18.7243			18.5257					17.8812
PSME1			20.8101																21.0132								20.2251									21.3476												21.4965
PSME3
PSMG4															15.8907													14.8975
PTBP1																			15.3201
PTBP3		18.7878																			19.5171							16.2255
PTCD3
PTGDS	16.8697	16.5557	16.796			16.1284	15.8671	16.6073	16.1513	17.0659		15.8766	15.4929			16.6733					16.7426	17.695	16.5623			16.394	16.4707	16.9743		16.2945		15.9641				15.4949	16.6682	17.2023				16.528	16.8574				15.608
PTGES2																																												19.5622
PTGFRN																																														24.9677
PTGR2
PTK2
PTK2B
PTK6
PTMA																												16.3529
PTPN12						18.267															18.3799													14.2405
PTPN23																												17.1926
PTPN6																15.9847							18.6166														17.6737	16.5045	18.4871
PTPRE																		16.76
PTPRF																			16.9327									15.4938							14.6356											16.3336
PTPRG										15.0982		15.3475			14.0079			15.2484			15.5379			14.5418			15.252	15.6708										14.9907			15.3058			14.2539	14.0683	15.8589	14.747
PTPRJ																				16.185																											16.5312
PTPRM
PTPRS				21.4771	21.968					21.3868					21.6926							21.9743		21.7006	21.7581			21.2593				21.6926	21.198									21.6377			21.6874	21.5388
PURB
PUS7																																														13.6909
PVR																																			17.1877														16.3228
PXDN											20.4606
PXN																																												16.7569
PYCR2
PZP		14.7593	15.5381			17.2065	16.3594	17.2473	16.5947	17.7958	17.5996	16.5783	18.3362	18.7314		17.6499		14.969	17.2253	17.6114			15.6069		20.8737	16.7895	16.282	17.0646	16.7696	16.6256	17.4425	17.0984			17.2864	17.1416	16.8919	18.28	17.4432	15.9618	15.8761		15.7891			16.8428	16.643	17.5397
Protein		20.7732	20.1299	20.1044	20.9186		19.9577		20.2756		20.6325		20.2423	20.9002	20.7007		20.2739			20.3387	20.7752		21.1647	20.3971	20.2563	20.2777	19.4139				20.3534	19.4814		20.1138	20.5021	20.3913			20.4372	20.6826		20.3448			21.4133	20.1114
Putative
QRICH1
QSOX1	15.7794	15.6936	15.1949	15.9101	15.632	15.9483	15.1983	15.7255	15.6566	16.0253	15.2444	15.8571	15.5489	15.5582	15.5064	15.0403	15.5528	16.1948	15.7651	15.2902	15.6417	15.8814	15.6855	15.6212	15.8532	15.9319	15.4618	16.0786	15.7731	15.6422	15.2877	15.3702	15.6357	15.1425	15.8816	15.2973	15.9224	15.459	15.2658	15.3675	15.1928	15.4596	15.616	15.6113	16.1724	16.4216	15.4231	15.4158	15.1431
R3HDM2																				20.9132
RAB10										13.5428																		21.7143													15.1853
RAB11B
RAB14								19.0513
RAB1A																								16.2871
RAB23
RAB25																17.5373
RAB27B																																			16.8326
RAB2A
RAB31																							15.5938
RAB32																												16.6227
RAB3GAP2
RAB44
RAB4A																																						14.7606
RAB5A
RAB5C
RAB6A								15.0278																							16.888
RAB6B
RAB7A
RAB7B
RAB8A
RABL3	22.0155						19.4815		21.2147			22.4525						20.2539		21.268	20.8524							20.3118						21.1575					22.3303		21.7463						21.1682
RABL6
RACK1
RAD23B																																				15.0449
RAD50
RAI1
RAN											18.7151
RANBP2
RAPGEF1
RARRES2				14.7902																																		15.8225
RARS																																			15.2695
RARS2																																	16.1796
RASAL1																				16.2855
RASIP1
RAVER1
RBBP5																				23.0818																													22.3972
RBM10																																			14.8434												15.5596
RBM12
RBM12B																												16.1804																		16.7923
RBM14
RBM19
RBM25
RBM39
RBM47
RBM5									21.1134																																20.5739
RBP1
RBP4	19.0625	19.2712	19.6441	19.5136	18.4675	19.6022	17.6386	18.8929	19.4593	18.5777	19.2598	20.0494	19.091	19.9607	19.3105	18.2936	19.1117	19.1325	19.4218	19.1027	19.476	18.854	20.025	19.4613	18.1946	19.2286	16.5155	17.7819	19.2162	18.1291	18.7736	19.1341	19.4798	19.3248	18.6276	18.897	18.6684	19.0372	18.7016	18.8105	19.4305	18.0713	20.1665	19.2922	18.6654	19.054	18.7556	19.8344	19.9686
RCN1	17.4959	18.4033			18.0459		19.3681	18.5764	19.5906	19.5749	20.693		20.2679		18.85	19.1649	18.7468		19.2046	17.5011		18.5432		19.567	17.3441		19.5272	19.4008	17.3128	18.2607	20.6595		18.936	19.3943	21.4791	19.2178		19.3806	17.8576	19.3158		18.9975	19.1339	19.8216	19.3574	17.6987	19.3389		18.4968
RCOR1
RCOR2
RDX
RECK
RECQL																												18.0551
REG4
REL
RETSAT																	14.9981
RFC1
RFC5
RFX5												16.0485
RGN																																											17.8006
RHOG
RHOT1											16.3179
RHOT2															17.2947
RIMS1
RIMS3																																										17.6791
RIPK1																																											14.6169
RIPOR1																													15.8333
RMDN2
RMDN3																								15.9842
RMND5A															14.1018
RNASEH2A
RNASEH2C
RNF20																																			18.0341
RNF213
RNH1																																				22.4116
RNPEP							21.6598	20.9636							20.2119			20.9813	20.3293	20.4801			20.5012	20.2902	21.0206	20.0132	21.7017		20.7152		20.9772	20.7718	20.0897	20.8986		20.9595			20.3766	21.0868	21.2066		20.0924	20.2894	21.2713	20.9135	20.3223	20.1142	19.8741
RNPS1
ROCK2
RPA1																	16.293
RPL11
RPL12
RPL13
RPL15																																		18.3604
RPL17			15.9075																	14.7934
RPL23
RPL27A
RPL29
RPL30																													15.3221
RPL31
RPL34
RPL35A
RPL37A																											16.1983
RPL4
RPL5
RPL6
RPL7
RPL7A
RPN1											19.0278							19.2311					19.1279				18.1224														17.436		18.8175
RPN2
RPRD1B			16.3098							16.753	16.2079					16.3783												16.2824							16.645
RPS11
RPS12
RPS14
RPS15																17.8631														16.952										17.0312
RPS15A
RPS18
RPS19
RPS23		22.1555	22.4022				21.8238		21.6532		22.6773				22.68		21.8461	21.6729		22.7834			21.7203	22.1225		21.7346	21.9421	22.2481			22.8068			22.6738		22.679			22.4565				22.3461
RPS25			14.7956
RPS26								16.3905
RPS28
RPS3						15.297																																15.3967						16.3351
RPS3A																																14.1277
RPS6KA1
RPS6KA4																																	14.5507
RPS7
RPS8																																						15.504
RPSA			17.9527																																								19.0844			16.8417
RPTOR																	15.2962																						16.5511
RPUSD2
RRBP1																							18.4204
RSU1
RTCB									17.3558																							15.4321					16.5154
RTN4
RTN4IP1
RUFY2
RUVBL1										16.9787																														16.131
RUVBL2								15.6773																				15.1109
RYR2																																																	15.3412
Rab3															23.973
S100A11																																			15.2231			16.0231
S100A12																																			14.8179
S100A4					14.3565							15.264																																					16.1652
S100A6																																																	15.844
S100A7																												13.6528											13.8307	14.8174			16.7049		15.337	15.3265
S100A8						16.3274	14.9953	14.9335	15.4199	15.582						17.8669									17.0898	14.5175	16.3653	14.9865	15.1361	17.743	14.9689				21.0133	13.6375				15.1327				13.1334	16.3138	15.9323
S100A9		14.6806		14.2875	15.8491	16.8859	15.7804	15.3487	16.1564	16.1736	15.2793	14.357	14.7867	14.4594	14.8599	18.3578	14.9545	15.2823	14.7454	14.8142		15.149		15.1022	16.7415	15.3991	17.3134	15.694	15.8119	17.8749	15.6988	14.0182	15.0189	15.0526	20.6678	16.2634	15.8046	15.1769	15.4134	16.1851	14.638	15.0359		15.2441	16.8452	16.9077	14.7056	15.5558	15.0705
S100P
SAA1	16.3794	17.7864	16.3996	18.886	18.6068	17.5417	20.4974	20.5118	17.9481	21.7634	21.0055	18.9844	18.5973		17.1079	23.041	21.8745	17.8531	19.876	20.4423	17.4783	19.6734	17.5606	19.8432	19.2808	18.9355	22.5666	22.6306	20.4948	21.8741	21.0232	17.9813	16.5666	18.066	22.3371	23.1752	18.2603	19.9485	21.2731	21.8714	17.7709	22.6126	17.8404	20.3958	18.5235	18.5575		17.2094	16.1428
SAA2					14.8566	14.6133	18.3144	18.0955		18.9216	19.0463		16.6179			21.0027	18.1517					17.3496				16.2947	18.755	19.8134	16.9553	19.8857	18.5681				20.4267	19.9627				19.4864		20.77			16.0136	16.4625		21.7462
SAA4	18.9622	19.211	18.4815	18.995	19.8316	19.1742	19.476	19.4459	18.8863	19.749	19.8725	19.22	19.2353	19.0268	18.9367	19.8757	19.9538	18.5547	19.0083	19.5265	19.0452	19.83	19.0373	19.2646	19.6932	19.268	19.0905	19.6196	19.4762	19.3519	19.8362	18.844	18.9427	19.0363	19.976	20.0455	19.0283	19.439	19.7822	19.8654	18.8082	19.5127	18.9863	19.3074	19.6581	19.4428	18.7832	19.0497	18.6731
SACM1L																												18.8157
SAE1
SAMD9L			14.6829																				15.624																					15.7299
SAMHD1									19.1277				16.5067																									18.3381
SAP18
SAR1B										17.8577
SARM1
SARS															14.7227
SARS2								15.3105
SART1																																								14.9579
SART3	17.5066
SBF1																																				12.7664
SBSN
SCAF11
SCAMP3
SCARB2								16.4219																					15.7835				15.1781
SCFD1
SCFD2
SCG3	18.5899
SCIN	17.2512																				15.6343																						16.7761
SCLY							14.1946
SCN7A												15.8554							18.2565
SCP2																						16.1489
SCPEP1
SCRIB
SCRN1
SCYL1																	17.515
SDCBP
SDF4																		14.2136
SDHB
SDSL																																	14.4487
SEC13
SEC16A																																						13.6423
SEC22B																												15.6794
SEC23IP
SEC24B
SEC24C																						17.6117														19.2964
SEC31A
[truncated: 458 more rows]
[truncated: 88 more columns]
