# Supplementary material for: Plasma proteome profiling reveals dynamic of cholesterol marker after dual blocker therapy
Source: Nat Commun. 2024 May 8;15:3860. doi: 10.1038/s41467-024-47835-y (PMC11078984; doi:10.1038/s41467-024-47835-y)
Supplement: Supplementary file 6 — Supplementary Data 2 [file 41467_2024_47835_MOESM6_ESM.xlsx]

## Sheet: Description
Sheet	Description
2a	The z-score value of the proteome data
2b	The statistic table of proteome data among healthy control group, before DBT group and its matched 1st DBT group
2c	The gene set enrichment results for the different protein clusters
2b
Columns	Description
Genes	Gene symbol
mean (healthy control)	Mean value of protein expression in healthy control group
mean (pre DBT)	Mean value of protein expression in before DBT group
mean (1st DBT)	Mean value of protein expression in 1st DBT group
kruskal-wallis test FDR	P-value derived from kruskal-wallis test
label	Protein cluster label
HPA tissue specific	HPA tissue specific label
2c
Columns	Description
label	Protein cluster label
source	Gene set database
name	Gene set name
FDR	Significance of the enrichment
description	The description of the gene set
intersection_size	Proteins number
intersections	The protein in the gene set

## Sheet: 2a
Exp	Exp111003	Exp111004	Exp111005	Exp111006	Exp111007	Exp111008	Exp111009	Exp111010	Exp111011	Exp111012	Exp111013	Exp111014	Exp111015	Exp111016	Exp111017	Exp111018	Exp111019	Exp111020	Exp111021	Exp111022	Exp111053	Exp111054	Exp111055	Exp111056	Exp110952	Exp110964	Exp110962	Exp110963	Exp110965	Exp110966	Exp110967	Exp110968	Exp110969	Exp110954	Exp110970	Exp110971	Exp110972	Exp110973	Exp110974	Exp111104	Exp111105	Exp110955	Exp110957	Exp110958	Exp110959	Exp110960	Exp110977	Exp110984	Exp110985
label	Healthy control	Healthy control	Healthy control	Healthy control	Healthy control	Healthy control	Healthy control	Healthy control	Healthy control	Healthy control	Healthy control	Healthy control	Healthy control	Healthy control	Healthy control	Healthy control	Healthy control	Healthy control	Healthy control	Healthy control	Healthy control	Healthy control	Healthy control	Healthy control	pre DBT	pre DBT	pre DBT	pre DBT	pre DBT	pre DBT	pre DBT	pre DBT	pre DBT	pre DBT	pre DBT	pre DBT	pre DBT	pre DBT	pre DBT	pre DBT	pre DBT	pre DBT	pre DBT	pre DBT	pre DBT	pre DBT	1st DBT	1st DBT	1st DBT
Symbol
A1BG	-0.864005	-0.153683	-2.08094	-0.555293	-0.0979498	-0.855367	-0.302087	-0.241282	-0.205273	-0.312542	0.297963	-0.408755	-0.38575	0.810772	-0.491516	0.190517	-0.958927	0.544232	-0.921181	-0.144142	-1.37451	-1.02578	0.5768	0.302766	-1.67774	2.68914	-1.37826	-0.350323	1.5827	-0.312117	0.774344	-0.268089	-0.0586498	0.269716	1.03275	0.714885	0.078987	-0.969936	0.236527	-0.326111	-1.95899	-0.269414	-0.101609	1.17832	1.33894	0.777909	-0.971939	2.277	-1.14814
A2M	1.13945	-0.720232	-0.667049	-0.236937	0.637382	0.170061	0.0656185	0.653401	-0.310197	0.80587	-0.693997	-0.687402	0.553542	-0.513075	0.341942	0.504237	-0.431976	-0.193919	-1.39894	-0.905104	1.92156	1.99151	-0.349028	-0.720821	0.282142	0.758311	-0.574749	-0.0764588	-0.545943	0.727857	0.290603	-1.27403	-0.613422	-0.24923	0.102049	-1.0502	2.61505	-0.4044	-0.69874	-0.460417	-1.27336	-0.25131	2.52417	0.141723	-0.647535	1.36902	0.409634	0.19536	-0.525822
ADGRB3	0.672488	0.860951	0.697291	-0.189028	1.00933	-0.488016	0.657746	-3.65988	0.104554	0.228999	0.775544	1.53709	0.387953	1.60127	0.901363	0.876777	0.741292	1.21492	-0.329006	1.29326	0.676884	0.762794	-1.02712	0.423072	-0.0688744	0.152596	-0.372887	0.142178	-0.807091	0.604079	-0.327073	0.424434	-0.669133	0.0414147	-1.19599	-0.327913	0.610803	0.157294	0.489296	0.460418	-0.580267	0.232349	0.525101	-0.214255	-0.0486661	0.342289	1.28645	0.388994	-1.45834
ADIPOQ	1.44591	0.346156	-0.658935	0.832345	-1.16784	-0.105939	-0.636265	-0.0205011	-0.163903	0.183485	0.274577	1.29319	2.34551	0.837406	2.43077	1.40638	-1.00773	-0.320746	-0.162336	-0.401341	-0.971347	0.0710822	-0.469861	-0.537755	-0.304208	2.53595	-0.56605	0.693692	-0.358661	0.535985	-1.67627	-2.01415	-2.37774	-0.447716	-0.637928	0.27467	1.40794	0.256807	-0.706899	-1.07821		-0.570861	0.0239683	0.209672	-0.625887	0.735328	0.465232	2.81076	-0.883315
AFM	-0.331035	1.15083	1.34379	0.784174	0.734651	-0.561961	1.32932	0.159546	0.186128	-2.99003	0.190134	0.675704	0.163857	0.06161	0.000307387	0.624403	0.524972	1.03841	-0.256186	1.35253	0.734174	-0.138361	-2.71138	-1.06702	-0.709004	-0.237895	-0.913403	0.635498	-0.682933	-0.0749723	-0.299608	1.20744	0.661328	-0.0100376	-1.98155	-0.110485	0.64589	0.571457	0.93868	-0.391828	0.499661	0.171567	1.42074	1.34414	0.883023	-0.746504	0.459886	0.0519979	-1.07944
AGT	-0.0610076	1.07493	1.80924	-0.689741	1.25103	-1.1617	0.306424	-0.172087	0.107799	0.0864643	0.348951	1.07456	-0.340836	1.33117	-0.532639	0.769947	0.434714	1.39365	0.0106931	1.19042	0.684226	0.254671	-0.697422	0.540682	-0.713911	0.61421	0.291009	0.166641	-0.955263	-0.208288	0.412735	-0.748092	-1.22714	0.352337	0.636693	-1.7037	0.289983	-0.189322	-0.282478	-1.27296	-1.3965	-0.0953729	1.27314	-1.36214	-0.40858	-0.648965	0.131057	1.58464	-0.61239
AHSG	1.49043	0.392151	0.241039	0.634852	-0.0601922	0.72464	0.812197	-0.089646	-0.53438	-0.66861	-0.72684	0.92089	0.390365	-0.458402	0.290748	1.05459	-0.516037	0.748219	0.339179	0.362537	0.0829232	-0.424384	-4.16719	-1.30889	1.79338	0.360776	-0.922781	-0.350267	0.136288	0.746757	-0.678683	0.251805	0.890769	0.580453	-2.53954	-0.177548	0.639657	0.747847	-0.130524	-1.10196	0.381768	0.96934	1.0912	-0.327339	0.959848	-0.397943	1.52378	-0.0060284	-1.2438
ALB	0.714793	0.681943	0.874235	0.0195827	1.22737	-0.110131	0.732735	0.244764	0.118515	0.790066	0.780179	1.10945	0.639982	1.14296	0.832824	0.821124	0.903501	1.17906	0.41083	0.885155	0.907244	0.892707	-1.40292	0.379383	-2.26815	-0.243055	-0.793696	-0.525679	-1.44727	0.195538	-1.10947	0.305989	-0.302734	2.89774	-2.28384	-0.360391	0.355354	0.340921	0.0937578	0.325779	-2.13395	-0.963429	-1.49217	-0.964245	-1.16726	0.18264	-1.66853	-0.217214	-0.517819
AMBP	-1.7313	-0.884079	0.828849	0.291423	-0.898023	0.00659211	0.651892	-0.00104968	0.781336	0.690246	-0.566137	0.135852	-0.32945	2.20984	-0.242336	0.975371	0.236128	-0.0871088	1.14785	0.0601183	-1.28673	0.0215803	-2.25437	0.940275	2.0141	1.43466	0.141008	-0.413977	0.890781	1.77481	-0.329748	-0.453592	-0.163498	1.22042	-0.144486	-0.376616	0.989965	-0.346882	0.162896	0.17501	0.717252	0.273344	-1.34918	-1.56892	0.158203	-0.676484	1.54025	-0.109485	0.164938
ANXA6	-0.938658	-1.23843	-0.827947	-0.856464	-0.620414	-0.0632984	-1.01131	-0.13783	-1.04023	-0.229155	-0.505367	0.413307	-0.725477	-0.301439	-0.575155	0.908346	-0.515772	-1.44447	-1.92019	-0.91846	0.0903022	0.241032	0.158848	0.538755	-0.972023	1.69707	0.394591	0.416362	1.18459	0.356503	0.0557071	0.83072	0.416113	0.445496	0.70568	1.97711	0.787785	-2.18992	1.18008	-2.43276	-1.67303	-0.857587	0.231782	1.2292	0.141617	1.31007	-0.667953	0.261549	1.4315
APCS	-1.48533	-0.358167	0.923047	-0.151843	-1.00423	-0.416407	-0.305678	-1.61061	0.156526	0.0449831	-0.480039	-0.0651141	-1.423	-0.331151	-1.56547	0.552818	-0.832336	-1.15293	-1.11299	-1.55041	-0.0819727	-2.01509	1.11578	1.05575	-1.51234	0.237943	1.33381	0.796802	1.59241	0.998514	1.38018	0.231775	0.713366	0.375518	1.64485	1.65991	-0.602112	-0.372442	0.36015	0.318748	-0.577697	-0.768037	-0.208285	-0.100226	-0.755149	-0.0260472	-1.58721	-1.13675	1.16374
APMAP	-0.182987	0.802118	-2.71604	0.650824	-1.90169	0.574759	0.576965	0.920174	-0.13523	0.0902289		1.452	0.438992	0.799801	-0.342136	-0.270906	0.670559	0.570752	0.243667	1.12408	0.424708	0.0262599		0.405789	-0.0510646	1.32115	-1.56752	-2.13439	1.56895	0.346629	0.690913	-0.703678	-0.768276	0.0758969	1.10699	-2.39198	0.902929	-0.371519	-0.52792	-0.380887		-0.672598	0.0441095	-1.53692	-0.95298	0.906886	0.467887	1.62006	-0.440883
APOA1	0.51284	0.427405	-0.041809	1.07826	1.08123	1.19442	0.454018	-0.0114941	0.00239044	-0.473615	0.582133	0.766753	0.526409	0.213905	0.457222	1.2978	0.0757155	1.67432	-0.289642	0.502413	0.0403154	-0.758582	-2.60151	-0.227641	0.791616	-0.123373	-2.04413	0.460539	0.264443	2.53564	-0.987878	0.194581	0.894524	0.741842	-1.06084	0.994622	0.863608	0.594325	0.0926877	-1.46819	-1.83912	0.125215	1.34307	-0.607569	-0.555342	-0.75107	0.595008	-0.0774657	-2.26532
APOA2	1.60078	1.51433	1.17035	0.899623	1.48545	0.634628	0.486033	0.790956	0.172643	0.667702	0.872637	1.36705	0.584981	0.990682	-0.0332685	1.06598	0.764683	0.646206	0.459663	0.483939	-0.824562	-0.370492	-3.90947	-0.354561	0.283126	0.564276	-0.911279	0.0540805	-0.981928	0.478914	-1.35978	-0.355334	1.35115	-1.40845	-0.376429	-0.525033	0.897859	0.0459005	1.06932	-1.07958	-1.00462	0.239092	0.125577	-0.441504	0.097101	-0.446547	-0.0147691	-0.20228	-0.75215
APOA4	-0.196045	-0.452521	-0.0269485	1.08682	0.394759	0.712333	0.302718	0.0473989	-0.159853	-0.421282	-0.816332	0.117212	0.448365	0.893865	0.319916	1.24986	0.0733489	1.32289	1.73658	0.483537	0.122518	-0.297219	-0.876328	0.0834457	1.02361	0.143666	-0.411	0.415745	0.00334266	2.14832	-0.580862	0.573888	-0.397901	1.46103	-2.40139	0.472291	0.511493	0.843759	-1.0442	-1.76208	0.023646	1.47052	-0.17608	-1.90702	-0.0916283	-1.70763	1.41544	-0.203951	-1.37595
APOB	0.609964	1.86212	0.464252	0.414607	-0.302215	-1.20449	-1.30705	0.723624	1.61555	-0.687896	0.204821	0.927552	-0.595945	0.891738	-0.633262	-0.0386662	-0.217527	1.04982	-2.81179	0.10903	-1.38619	-1.85247	-0.763167	-0.728862	-0.589166	-0.0843238	-0.708264	1.4476	0.443117	-0.396978	0.291472	0.855967	1.35254	0.900439	-0.128317	-0.0669226	-1.13494	0.86487	-0.424554	-0.780094	0.338384	0.616325	-0.181624	2.0563	0.855519	-1.4697	1.04183	-0.104046	-0.380416
APOC1	-2.54076	1.39515	0.685451	1.21917	0.162836	0.164181	0.582615	1.36934	0.237284	0.71139	0.792237	-1.04723	0.229719	0.993836	-0.260696	0.644934	0.367597	1.42144	-0.519361	1.31106	0.422072	-0.0158206	-2.4886	-0.320764	-1.02306	-2.60551	-2.1878	0.168345	0.803741	0.575779	1.00109	1.7284	0.248097	-1.45334	-0.931566	-0.523917	0.114791	0.0893915	-0.120983	-0.247275	0.244026	-1.38292	-0.427068	-0.618398	0.540031	-0.835926	0.0259646	-0.263143	-0.255247
APOC2	-0.130961	1.09861	0.591037	0.85879	-1.13512	-1.56933	-0.00713663	1.15	0.20766	-0.850715	0.0695952	-0.932266	-0.420803	0.76724	-0.470846	0.0942895	-0.0717466	1.12029	-1.01024	1.1404	-1.21541	-1.59259	-2.65052	-2.18559	-0.790137	0.643313	-1.89617	0.483078	0.192954	-0.488923	1.97617	2.31971	0.627006	-0.473523	0.550069	1.17616	-0.99613	-0.792654	0.197878	-0.292751	0.739686	-1.11719	0.42441	0.640544	1.07621	0.075519	-0.0241446	1.25705	-0.6794
APOC3	-1.03404	0.121334	0.947941	1.27474	-0.639628	-0.378224	-0.0329696	0.564798	0.345778	-0.656756	0.770423	-0.851968	0.251205	1.36091	0.163867	-0.595685	0.659979	1.40978	-1.2159	1.06559	0.454742	-0.666503	-1.97829	-0.737613	-0.315826	-0.471501	-2.07735	0.0879199	0.468503	-0.193672	1.85263	2.93526	1.09468	0.558568	-0.157093	0.791546	-0.238935	0.313584	-0.0221621	-0.71762	0.782507	-0.869343	0.445866	-1.7608	0.926504	-1.76248	0.25974	0.697986	-1.06163
APOC4	0.895225	0.9381	0.782789	0.717098	-0.567295	-1.35037	-0.0609414	1.11301	0.272368	0.0612088	0.355952	-0.787853	0.139572	1.21308	0.312425	0.196515	-0.146506	1.32171	-0.0894288	1.26516	1.21027	-0.0700512	-1.01345	-0.00132976	-0.195881	-1.64381	-2.42993	-1.00975	1.21648	-1.30334	1.39383	1.83541	0.771389	0.119577	0.107836	-0.911184	0.43704	0.411799	0.665579	0.453108	0.702655	-1.96973	0.871386	-0.0757849	0.783778	-1.24545	0.447606	-1.09988	-1.23051
APOD	0.822529	-0.372588	-0.60886	1.2622	0.789942	-0.120466	0.879261	-0.403215	-0.416853	-0.389404	-0.719932	1.46613	-0.225531	0.724342	0.0455188	1.18578	0.936939	0.470434	-1.95015	-1.6608	-0.515451	-0.282429	-1.14206	-0.683361	1.02478	1.18858	-0.210056	0.939416	-0.709224	1.58572	-0.349828	-0.393918	-0.310359	1.3465	-1.08922	0.883026	0.65937	-0.939266	-1.0931	-0.672018	-2.91881	0.816131	0.185256	1.24202	-0.705448	0.589725	1.59888	1.2747	0.35569
APOE	-0.679463	0.806699	-0.390127	0.679184	-0.496743	-0.755813	-1.15891	-0.414896	-0.319995	0.0376195	-0.0182983	-1.52608	-0.446274	-0.867053	-0.483421	-1.83377	-1.64417	-0.231854	-2.38418	1.23134	-0.693569	-1.53823	0.729113	-0.691279	0.660649	0.787671	-1.4028	0.79769	0.806681	1.12523	1.91389	0.617425	0.17014	0.435326	0.968768	0.350088	-0.708046	1.22593	-0.0886377	-0.668204	0.957928	-0.929342	0.701293	1.14078	1.8029	-1.97568	1.0337	0.851999	-0.692673
APOF	0.425174	0.660357	-0.775001	0.636951	0.455032	-0.512206	-0.616261	-0.0202542	-1.37648	-0.577588	-0.819657	1.27374	0.110548	0.683173	1.23211	0.0591002	-0.189318	-0.523322	-0.922624	-3.78378	-0.445548	-0.661598	-1.71825	0.53996	-0.0437765	0.857597	0.599122	1.82805	1.11298	1.01318	1.03575	-0.653725	-0.243643	0.486276	-0.259373	1.08144	0.27063	-0.317786	0.659042	-1.37	-2.19208	-1.26581	-0.383462	-0.449974	-0.257644	1.69739	0.0589933	0.691002	1.35078
APOH	-2.03128	0.145437	0.595183	0.853663	0.614515	0.128871	1.00834	-0.641925	0.873793	0.877197	1.49838	-0.190129	0.429968	-0.00561324	-0.63153	-0.930806	0.262236	-0.924616	1.26532	-0.151545	0.121178	0.664329	-0.421295	1.29765	-0.370624	1.56605	-1.17319	-0.955961	0.517688	0.720549	-0.389362	0.742822	0.624551	-1.3888	-0.54876	1.15829	0.488992	0.276343	-0.194233	-1.8736	-1.31649	0.219349	-0.703773	-3.74905	0.438794	-0.867482	-0.347437	1.09587	-0.288318
APOL1	0.346883	0.0743861	1.2481	-0.543133	0.31796	0.125528	0.616326	-2.87658	0.097857	-0.673156	-0.0139758	0.791272	-1.38349	-0.904414	-0.761789	-0.651482	-0.567116	-1.22595	-0.216407	0.236729	-0.875188	-2.2893	0.164056	0.297704	0.784685	0.416757	-0.0916459	0.773032	0.487554	-0.790021	1.0707	1.84119	1.9931	0.85486	-0.725984	1.72273	-2.23481	-0.198113	0.434467	-1.41443	-0.371445	-1.65888	0.0719075	0.940655	0.553463	0.00186052	0.524637	1.06928	-0.910712
APOM	0.538788	0.60071	0.462843	1.54531	0.271164	0.0915688	0.622334	0.624406	1.15715	0.549259	1.51695	1.76237	0.568675	1.07106	0.477396	1.64568	0.308257	1.76951	1.21529	1.0717	-0.67918	-0.459003	-3.57186	0.0158871	-2.15511	0.857959	-1.51819	-0.149976	-0.296406	1.10008	-1.24283	0.702308	0.874877	-1.2434	-0.798848	0.0343475	-0.254059	-0.182964	0.461515	0.0163054	-0.543667	-0.650117	-0.988738	-0.471413	-1.12277	-0.795519	-1.0536	0.859524	-1.13007
ATRN	0.786491	1.37404	0.837561	0.567762	0.281027	-0.811565	-0.0581401	-1.02493	0.239393	-0.734269	-1.32272	-1.02643	0.272472	-0.449058	0.434956	-0.0628811	-1.879	-0.183023	-2.13583	-1.64903	-0.290616	-0.958096	0.410268	-1.63305	-0.00840498	1.66765	-0.528789	-0.467443	0.335445	0.965548	0.737784	1.29097	0.50734	0.474488	-1.23997	0.623887	0.654313	-0.390256	-0.00538254	0.747189	-0.938423	0.891943	1.07058	1.80208	1.31079	-0.938204	-0.188865	1.54254	-1.0177
AZGP1	0.186245	0.134745	-0.353776	0.777131	-0.397754	-0.857697	-1.0733	-0.727111	-0.931953	0.581578	-0.196056	0.87298	-1.27247	-0.362766	-1.67009	0.0497015	-0.949829	-0.882475	-0.695605	-1.6502	-0.223061	0.50081	-0.368111	1.20342	0.417341	2.09361	0.573396	1.2214	1.33465	2.83792	-0.325002	0.643583	-1.21766	1.64589	-0.0554836	0.339175	0.969644	0.176248	-0.617845	-0.67672	0.483258	1.29857	-0.336486	0.476229	-1.05451	-0.0876895	1.27379	1.13747	0.154592
B2M	-0.169108	0.212748	-0.349292	-0.835406	-0.103707	-1.01082	-0.307864	-2.28188	-0.901786	-1.03213	-1.28086	-0.156372	-0.514516	-1.51464	-1.80161	-1.45633	-0.705804	-1.42624	-0.987301	-1.27293	0.0238246	0.473665	1.29055	-0.143669	1.10074	0.843569	0.75102	0.768802	-0.191699	0.160736	-0.704328	0.653548	-1.61767	1.13547	1.21315	0.177992	-0.554376	0.538411	-0.523786	0.059448	-0.689846	0.135441	-0.023002	0.242026	0.345501	-0.941349	0.564196	2.53409	0.350749
BCHE	0.741981	0.27971	1.44027	0.814578	1.65018	0.227394	1.30079	0.652392	2.10641	1.14152	1.55116	0.909493	0.347796	1.42634	0.210598	1.08782	0.901219	-0.0747767	0.648592	0.868946	-0.362898	-0.700698	-1.80848	-0.74342	-0.544571	-0.481129	-0.163895	0.43341	-0.418739	-0.0242509	-0.833401	0.747386	0.00932203	-0.0785554	-0.293661	-1.09488	0.595003	-0.428743	0.743534	1.31193	0.418425	0.132734	-0.138744	-1.26306	0.0678458	-2.41599	0.34393	-1.31775	-0.824769
BTD	0.400722	1.43498	1.87036	1.43963	1.60428	0.405801	1.53613	0.807161	0.663367	0.0753526	0.904152	1.60493	0.649744	1.43604	0.669459	1.30108	1.45282	1.66646	0.477962	2.05442	-0.463135	-0.606542	-1.66381	-0.299996	-0.656878	-0.712	-0.835808	-0.58296	-0.797378	0.227345	-0.730954	0.493471	0.0961742	-0.323399	-2.55761	-0.235389	0.255539	-0.258462	0.275497	1.08541	0.437012	-0.89441	-0.161457	-0.494275	0.113244	-1.14218	-0.617464	-0.346999	-0.84946
C1QA	0.242271	0.176803	0.33216	1.46699	-0.433387	-0.533188	-0.526402	-0.955571	-1.37077	-1.2951	-2.19531	0.88946	-0.359468	-0.631908	-2.02809	0.391014	-0.08751	-2.06539	0.874164	-0.642205	1.18083	0.0229193	0.410904	-0.242608	-0.524875	1.60836	0.359652	-0.253567	-0.385611	0.772912	0.418698	0.0605481	0.214883	-1.14315	0.119085	0.64489	-1.43538	2.15159	0.276558	1.65588	-2.0174	-1.12239	-0.316561	-0.410001	-1.4672	-0.71482	0.0228375	1.90796	-0.100649
C1QB	-0.0658207	0.0658984	-0.980354	-0.444641	-0.186836	0.0114821	-0.175164	-0.15418	0.332921	-0.304048	-0.405375	0.492511	-1.18124	2.32087	-1.29099	-0.130293	1.38972	1.4255	-0.379727	0.615933	0.855883	-1.14856	0.110774	-0.839592	0.490166	0.713577	1.11373	-0.425434	-0.984585	-0.338589	0.71195	0.690506	-1.00084	-0.489914	-0.465217	0.50329	-2.30345	0.188704	-1.19765	-1.1772	-0.693451	-2.21789	0.315837	0.485371	-0.25183	-0.0567968	0.563715	1.98127	1.51555
C1QC	0.0620848	0.434497	-0.830258	0.0605712	-0.337251	0.135331	-0.501945	0.126658	-0.534289	-1.00561	-0.765679	0.864137	-0.280559	0.740255	-0.940366	-0.193304	0.590294	-0.31741	-0.325392	-0.666524	0.76009	-1.76058	-1.40468	-0.888739	0.0332484	0.918724	1.16948	-0.203235	-0.379436	1.35418	1.17859	1.71925	-0.881103	-1.04043	-1.16023	0.134817	-1.47405	0.458669	-0.600088	-3.20285	-1.33828	-0.652278	0.816627	0.98962	0.376383	-0.080357	0.150591	2.57224	1.13579
C1R	-0.583642	-0.235017	0.128673	-0.976447	1.35308	0.543466	-1.14042	-1.25682	-1.1071	0.0053327	-2.68478	-0.702944	-0.891521	-1.14478	-0.829788	-1.03584	-1.42093	-1.30638	-1.09468	-1.34301	0.0674713	-1.43457	-0.220989	-1.7028	1.33143	1.88998	1.33469	-0.666462	0.0114106	0.703229	0.0822155	0.762998	0.289615	-0.487287	1.08221	0.158746	-0.554368	-0.418904	0.35547	0.452766	-0.082416	-0.0814721	-0.65002	0.807786	-0.158977	0.182721	0.183178	0.249102	1.62819
C1RL	1.78758	0.0159115	-0.839953	-0.299503	0.589854	-0.0435677	-1.49515	-2.86969	-1.43406	0.812283	-0.0432286	1.17139	-0.675997	-0.492463	-0.166409	0.476577	-0.194952	0.165165	-0.187864	0.180869	0.323519	-0.073056	0.934604	-0.807146	1.54856	0.519302	0.85383	0.618592	-1.59505	0.979691	0.0163167	0.266728	-0.233045	-0.0526711	1.45348	-0.321825	0.610847	-0.102099	-0.291221	-0.670652	0.290817	-2.47818	0.419296	0.802613	0.134797	0.556109	0.876878	0.571826	1.03272
C1S	0.857242	0.28918	0.536782	0.791183	0.688268	-0.884212	-2.19059	-1.39917	-1.44773	-0.789363	-0.829118	-0.379024	-1.14124	-0.770731	-2.30957	-1.48445	-1.57909	-0.434372	-0.562893	-1.12554	0.267451	-1.69922	-0.38231	-0.642577	0.724728	1.8522	1.22455	0.598613	0.641394	1.34667	-0.496742	0.801953	0.508115	-0.779801	0.206113	-0.762992	-1.86006	0.567107	0.710564	0.1913	-0.119415	0.321273	1.64689	1.21138	0.567818	0.395379	-0.458995	0.616184	0.833822
C2	-0.440721	-0.00197978	-1.73999	-0.716236	-0.902973	-0.633304	-0.153653	-0.746803	-0.0751751	0.18741	-1.0838	-0.365131	-1.06865	-0.100301	-1.70624	-0.46623	-0.603496	-0.868088	-0.440594	-0.44756	-0.304678	-2.15567	1.96381	0.615707	-1.21978	1.48172	0.114627	0.0360476	0.947869	0.0565989	0.475023	0.799783	0.413854	0.174497	1.90919	0.661479	-2.60631	-0.263576	-0.409361	-0.481294	-0.532021	-0.0803112	0.19029	0.88945	1.01687	0.538138	-0.993853	1.5336	0.288776
C3	-1.02894	-0.251228	-0.0731847	-0.423181	-1.0213	-1.12722	-0.885279	-1.01547	0.694296	-1.30078	-0.979208	-1.27748	-1.25711	0.230693	-1.34693	-0.971762	-0.204131	-1.83724	-0.957338	0.52827	-0.383577	-1.60045	1.67458	0.0463148	-0.948564	0.364424	0.21876	-1.18845	1.44124	-0.812948	0.284574	0.383744	1.0097	0.0957202	2.08435	-0.0165244	-1.48206	0.42374	0.989412	0.137799	-1.80213	-0.333244	0.0772445	1.00241	0.795187	0.716094	-0.312565	0.23178	0.602221
C4A	0.0129414	-0.198425	-0.0164034	-0.539532	-0.691757	0.78605	0.534663	-0.778699	0.401573	0.22189	0.0321225	-0.613896	-0.326191	0.282008	-0.395365	0.0243704	-0.798935	0.282613	0.0963924	0.242159	-0.432222	-3.95387	-0.128727	0.781702	-0.589975	1.55965	0.243965	-0.224467	0.663524	0.0514699	0.894785	-0.293307	0.0320195	-0.710259	0.913923	0.373488	-3.53424	0.0639753	0.351961	1.12769	0.268982	-0.120111	-0.260479	0.28108	0.58041	0.16188	-0.348548	1.53853	0.550871
C4B	0.0261733	-0.208643	-0.080191	-0.4674	-0.780152	0.826744	0.554324	-0.909539	0.423509	0.192923	0.0438779	-0.56009	-0.380646	0.284166	-0.33729	-0.0150021	-0.768179	0.256826	0.149211	0.226888	-0.348435	-3.8476	-0.0290349	0.79701	-0.583364	1.55568	0.254712	-0.202928	0.680607	-0.0014681	0.903641	-0.212922	0.103511	-0.691273	0.844402	0.392559	-3.58939	0.0765375	0.336105	1.28265	0.213885	-0.131205	-0.280663	0.286718	0.602375	0.0527608	-0.372681	1.51575	0.571042
C4BPA	-0.66972	-0.0271107	-0.0915768	-1.15655	-1.54826	-0.0765062	-1.08052	-1.21519	-0.0865347	0.0191929	-0.454063	-0.803205	-0.99802	-0.284668	-0.635543	-1.64581	-2.05522	-0.933639	-1.01934	-0.472431	0.123788	-1.0261	2.83881	0.16067	-1.13498	0.712818	0.283492	1.19142	1.27626	-0.616482	1.95964	1.26423	0.00830711	0.914038	1.37724	1.46295	-1.6439	-0.052437	-0.432796	0.167958	-1.42313	-0.80181	0.461694	0.117533	0.602578	-0.388346	-1.15919	1.20951	0.526808
C4BPB	-0.242343	0.200616	0.313433	0.0296237	-0.964942	-0.729324	-1.08848	-0.726813	0.598979	0.376702	-0.418288	-0.626371	-0.684354	-0.940531	-0.948442	-1.41229	-1.72911		-1.88848	-1.42453	0.533374	0.882097	3.90549			1.15793	0.866037	1.36697	1.13413	-0.21219	0.822424	-0.196783	1.03947	0.748309	1.05434	1.01887	0.327181	0.472902	0.466326	-0.576518			-0.449054	0.480992	-0.162663	0.187946		0.672568	-0.258705
C5	-0.677968	-0.404405	-1.05426	-0.254713	-0.783525	-0.279061	-0.657202	-1.07208	-0.588613	-1.58147	-0.806007	0.144018	-1.28376	0.267758	-1.1267	1.17409	-0.511858	-0.622705	-0.293014	-0.426533	-0.508322	0.226547	0.499944	1.1385	-0.946647	1.4719	-0.0195559	0.623417	1.59785	-0.191609	0.366508	0.750748	0.402232	0.777022	0.0912171	0.905361	0.761534	-3.46239	1.44055	-0.766213	-0.851744	-0.617021	0.0676498	0.863891	-0.0501054	1.54644	-1.15046	0.166861	0.501755
C6	0.167367	0.293229	-1.31811	-0.674121	-0.243774	-0.0172327	-0.479398	-0.641667	0.607552	0.846475	-0.430913	0.0960936	-0.566574	-0.5949	-0.778427	-0.0453537	-0.636442	-1.29626	0.0122999	-0.0593253	0.116628	-0.80189	0.256298	-0.583558	-1.48496	1.72835	0.234766	0.280522	1.41537	0.422616	1.32792	-0.424222	0.519785	-0.129993	1.42452	0.831829	-0.215212	-0.403047	0.584361	-0.901335	-5.35739	-1.07804	0.438538	0.157366	0.186172	0.40303	-1.21928	0.68038	0.191823
C7	0.463726	-0.146427	-1.88145	0.638899	-0.660892	-0.980531	0.0189889	0.400671	-0.632208	-0.859228	-1.37087	-0.0777388	0.410261	-0.84793	0.28145	-0.916476	-1.53905	0.186706	-1.85355	-0.482037	0.233328	-0.894675	0.117179	0.475846	-1.03729	1.86127	0.227484	0.190846	-0.998247	1.06032	-1.16978	-0.883866	-0.803485	0.826669	-0.284033	0.443037	-0.939307	-0.0235439	0.113974	-1.1066	-1.16659	0.449212	0.124585	1.21367	2.13718	1.69082	-0.612014	1.60317	0.468706
C8A	-0.621045	-0.417503	-0.53555	0.2863	-1.22494	0.0823096	-0.39941	-2.84203	-1.26095	-0.410976	-0.651399	0.887465	0.0441668	-0.112916	-0.0639824	0.230475	-1.41818	-0.662869	-1.88548	-1.32291	-0.225749	-0.683547	1.16563	0.793158	-0.880516	2.33146	-0.427752	1.00001	0.901173	0.851622	1.50751	-0.644491	0.505696	0.0960653	1.77088	0.400531	-0.7762	-1.30574	0.394004	0.00747828	-0.318766	-0.845466	-0.0338585	1.49676	0.700745	-1.4756	-0.947481	1.33643	-0.0522908
C8B	0.120632	0.295282	0.560103	0.502814	-0.137898	1.30696	1.16531	-1.45233	-0.0581046	-0.366341	0.691762	1.28196	0.290904	1.98274	-0.197657	0.645571	0.448257	0.901907	-1.29487	-0.421325	-0.603215	-1.05695	1.09366	0.649243	-1.98767	1.40106	-0.794548	0.802047	0.188224	-0.204332	1.22453	-1.11761	0.201235	-1.62657	1.24416	-0.138343	-0.629266	-1.82554	0.569493	-0.800198	-1.04003	-0.432303	-0.913476	0.435711	0.188509	-2.11281	-1.30102	1.13938	-0.62519
C8G	-0.476535	0.694681	0.200405	-0.363784	0.0402075	1.36413	0.823163	-1.02292	-0.515968	-0.61836	0.36184	-0.217242	-0.613727	0.557512	-1.33808	0.564984	-0.0109577	1.30033	-3.78785	-2.76316	-0.312286	-1.09554	1.2648	0.700912	-1.12682	1.55805	0.385001	0.131535	-0.00915082	-0.608457	0.410429	-0.553285	-0.213307	-0.14788	0.212809	-0.256639	-1.23498	-0.477865	0.707891	-0.524186	-1.498	0.153818	0.45877	0.845559	0.409306	-1.45284	-1.26579	1.4153	0.515572
C9	-1.35832	-1.4644	-1.80524	-0.903635	-0.977017	-0.341209	-2.28964	-1.13399	-2.51114	-0.158264	-1.27781	-0.833964	-1.09636	-0.572467	-0.793722	-0.453955	-0.797689	-1.1668	-0.782555	-1.3143	-0.0386031	-0.195041	1.47239	0.915793	-0.717463	1.57961	1.09371	0.414138	1.17859	0.407251	0.840261	-1.14831	-0.186378	0.226167	1.59209	1.05656	-0.0525664	-0.386531	0.249617	0.438484	-0.457002	-0.355449	-0.0839726	0.976543	0.451554	0.949683	-0.961881	1.06823	0.891477
CA1	-0.142306	1.15035	1.58007	1.1722	1.60729	1.04222	-0.0431016	1.14536	0.874262	0.869794	1.59965	1.93977	1.36609	1.80922	1.26176	1.52113	1.92891	1.40358	0.923554	0.651211	-0.82116	-0.674218		-0.499283	-0.0396971	-1.03014	-0.385374	-0.33535	-0.276098	0.848071	0.1424	-0.273324	0.123179	-0.959506	-0.778438	-0.193963	-0.247655	-0.294791	0.298923	-1.96869	-0.598956	-0.945367	-0.906855	0.260021	-0.233278	-1.29265	-0.413497	-0.538353	-0.340966
CCDC126	-0.596197	1.09499	-0.466162	0.20606	-0.476337	-0.595567	0.0874508	-1.17977	0.864711	1.01184	0.382742		0.258396	0.962207	0.237567	1.35009	0.126883	1.78788	-2.39262	1.51125	-0.23332	-0.338365		-0.870339	-1.78438	1.88884	-2.08507	0.293162	-0.309977	1.40651	-1.12357		0.129351	-0.748381	0.0480294	2.00448	1.03909	0.485712	-0.349776	-0.638384			0.230143	-1.36312	-0.140993	-0.667503	0.88654	0.58009	-1.76994
CD14	0.0933504	-0.609022	-1.50961	-0.94383	0.322484	-0.0735592	0.285393	0.010951	0.449439	0.595877	-0.794835	0.326334	-0.811183	0.975335	-1.13592	0.772079	-0.313151	0.0543802	-0.213515	-0.130424	-0.00290073	-1.00121	1.19848	-0.175071	-1.20575	2.36955	-0.257732	-0.799638	-0.581849	-0.25261	-0.396347	-1.5364	-1.77762	-0.0659247	1.15474	0.400654	-0.337967	-1.62057	-0.738369	1.07375	0.880231	-0.95272	0.440096	-0.393488	-0.0865554	0.259835	-0.853625	2.71828	-0.233978
CD44	-0.639296		-1.3026	-0.309556	-0.996063	-0.859065	0.0447921	-0.436807	-0.478442	-1.03189	-0.0559874	0.542662	-1.21525	-1.15953	-0.335496	-0.0590039	0.0580219	-0.149913	-0.260281	-0.879626	-0.0441471	0.314296	-0.34189	-0.41646	0.716959	3.69533	-0.747772	0.0948622	-0.891899	-0.252142		-0.00248484	0.50221	-0.305743	0.579323	0.0220843	0.516248	-0.660513	-1.06984			0.449215	0.42425	-0.935982	-0.512588	0.678426	0.00640922	4.53426	0.249304
CD5L	0.655168	0.0530839	0.46497	0.554006	1.70915	0.115639	-0.954083	-1.51941	-0.724801	1.39249	1.25052	-1.68281	-0.521795	-0.989786	-0.0783513	-0.0405095	-1.13039	-0.64275	0.111495	-0.935661	-1.00765	-0.414991	0.938978	-0.908366	0.538654	-0.630268	-0.260156	0.369825	-0.64991	1.53851	0.958035	0.161621	-0.228298	-0.151716	0.431006	3.37211	2.24608e-05	-0.254553	-0.777444	-1.67562	-1.21966	-1.59511	-1.34948	1.46239	0.319662	-0.027384	0.534438	-0.376208	-0.224085
CDH5	-0.921301	-0.372142	-0.840239	0.554134	0.101054	-0.840923	-0.280925	-0.736451	-0.89969	1.16072	-0.377372	-1.08782	-0.0454419	-1.48533	-0.266169	0.375843	-2.7478	-0.069589	-2.13065		-0.662088	1.80273	0.52046	0.159487	1.08158	1.33184	0.340981	0.265109	0.0148655	0.992366	-0.974795	0.712727	0.959276	0.384502	-0.450836	0.554121	0.796219	-0.635574	-3.93147	0.264806	0.196708	-0.155385	0.375422	0.424087	-0.179485	0.765034	0.538161	0.590066	1.2299
CEP250	0.0366953	0.0893818	-0.894951	-0.837503	1.17106	-0.0508726	0.473933	0.54783	0.406911		-0.507453	0.792653	-0.529816	0.950723	0.944501	0.103883	-0.607683		-1.43228	0.217229	0.560785	0.571671	-1.14459	-0.555285	1.62533	0.571351	-0.536198	-0.369503	-0.576273	0.809286	0.934389	0.545397	-0.680646	1.49332	-0.500875	0.151745	-0.0488179	-0.360754	0.516085	2.79907	2.57997	0.866461	1.60111	0.410712	0.364088	0.627299	-1.03948	-1.12379	-2.27116
CFB	-0.785735	-0.137897	-0.70483	-0.832771	-1.45316	0.10299	-0.631404	-1.29966	-0.513165	-0.544955	-0.803457	-0.265504	-1.19518	-0.359817	-1.43613	-0.631201	-0.912888	-1.46138	-0.433688	-1.24625	-0.951179	-0.0999982	1.67696	0.770503	-1.65864	2.14592	-0.206613	-0.329933	1.34509	-0.505265	0.299073	-0.266029	0.223929	-0.16114	1.02799	1.2066	-0.0657994	-0.749123	0.341721	-0.313504	-1.88839	-0.487236	-0.856921	1.40839	1.41567	0.715885	-1.35473	2.42391	-0.0974059
CFD	-0.768108	-0.124834	-2.38782	0.799398	0.957216	-1.31469	0.855294	0.295309	-1.34161	-0.848278	-0.0128173	-0.0976061	0.130832	0.445684		1.57538	-0.490724	-0.831896	-0.133013	-0.461708	0.17764	0.601889	-0.419004	-0.677393	1.83164	0.503557	1.76455	0.134817	-1.20436	1.40557	-0.244603	-0.807496	-1.04202	-1.69541	0.927783	0.8433	1.84986	1.96496	-0.136585	-0.00507378	-2.71942	1.07361	-0.39677	0.0815076	-0.458018	-0.28762	-0.35898	1.25879	0.774436
CFH	-1.03625	-0.355613	-0.720777	-0.696182	-0.728431	0.141005	-1.04322	-0.486028	-0.801168	-1.12874	-1.82442	-1.26333	-0.845696	-0.455113	-0.838382	0.00460881	-0.716507	-2.19806	-1.90957	-2.05695	-0.558766	-0.194688	0.883139	-0.495141	-2.23181	0.719688	0.195299	-0.0369549	1.26864	-0.26707	0.619243	0.598137	0.570551	0.778867	1.25374	1.23616	0.19046	0.799591	0.757876	1.39063	-2.14016	-0.459877	-0.794784	0.694512	0.541838	0.328157	0.201548	1.15448	0.684631
CFHR3	-0.231491	-0.287973	-0.557085	-0.294185	-1.05314	-0.253343	-0.888998	-0.151467	-0.977906	-1.32157	-0.824214	-0.623384	-0.929669	-1.55695	-1.91537	-1.37162	-1.91355	-1.30993	-1.06362	-1.26433	-0.29329	-0.0834442	0.46928	-0.476891		0.213562	0.368878	-0.222567	-0.365648	-0.981307	-0.722424	0.728372	1.38055	-2.30299	0.850277	0.533764	0.241235	1.14349	1.33296	-0.705594		-0.327135	-0.738124	-0.0790896	0.0314124	-0.638516	0.344151	1.15184	1.35029
CFI	-1.84472	-0.54432	-1.00091	-1.11781	-1.19045	0.123463	-0.596605	-1.80424	1.27158	0.287947	-0.292501	-0.684368	-0.861332	0.232984	-1.02966	0.335843	-0.0840246	-1.41975	-0.557931	0.686539	0.0244167	0.562434	3.13024	1.08298	-1.57986	1.74637	-0.35634	-0.608327	0.205623	-1.75397	-0.032054	0.197338	-0.849991	0.361476	1.4625	0.124197	-0.390833	-0.695046	0.447493	-0.24132	-0.325479	-1.35382	-0.208377	0.876735	-0.118502	-0.272827	-1.52595	2.5736	-0.143149
CLEC3B	0.727333	1.44214	1.28039	0.317259	0.268097	0.470628	1.15024	0.923282	0.977436	0.304945	1.71805	1.27773	1.75582	1.3364	0.493299	0.87752	0.248657	1.6451	0.337748	1.48326	0.82028	1.15768	0.463952	-0.38453	-0.200679	-0.274108	-0.385702	0.43148	-0.791421	1.17709	-0.966116	0.0875718	-0.702744	0.0305359	-2.66786	-1.06705	0.906722	-0.37446	-0.460691	-0.578414	-1.74982	0.39951	-0.0590252	-0.534878	-0.297313	-1.01041	0.457742	-1.03234	-1.28618
CLU	-0.67001	0.223994	-0.837532	-0.377211	-0.405046	0.549621	-0.100701	1.28478	0.594855	1.61117	-0.521338	-0.645928	-0.361845	3.30651	-1.00306	0.233069	1.24443	0.524923	0.423999	0.636894	0.275648	-1.00125	0.36692	-0.157257	-1.84088	-0.51594	-0.742216	0.729183	-0.573888	1.37321	0.103488	1.00056	0.0914461	0.134473	-0.831416	0.672549	0.410976	-0.598832	1.08393	-0.533306	-0.606975	0.0492464	1.71098	-0.755331	-0.016618	-1.27872	-1.75905	-1.47663	0.60039
CNDP1	0.276748	1.77286	1.13793	0.944259	0.636366	0.393455	0.86126	-0.163076	-4.02699	0.730723	1.02842	1.16551	0.445722	1.1478	0.28763	0.261695	0.690862	2.09337	0.699146	1.29534	1.31855	-0.9858	-0.380912	-0.394078	-0.273364	-0.99201	-0.501604	0.0370473	-1.03116	-0.531554	0.0518532	1.60469	-0.209922	-0.944955	-0.80907	0.29025	-1.68124	0.249609	0.646989	-0.263718	1.00117	-0.888198	0.707485	-0.551203	0.494471	-1.60705	0.0321184	-1.10372	-0.298891
COMP	0.389667	0.34909	-1.10786	0.119278	0.226241	-2.79836	0.688492	0.954359	-0.0796945	0.278172	0.013505	0.232238	0.165735		0.794448	-0.351685		-3.69698	-0.646262	-0.430667	-0.238785	1.22407		-0.544782	0.304128	0.132305	-0.406482	0.242142	-0.690081	0.138904	-0.859079	0.00350508		-0.216117	1.36763	-0.160907	1.07781	-0.153368	-0.819294		0.0456548	0.839663	0.882528	0.0207556	-0.356036		0.148221
CP	-0.948592	-0.459761	-1.46607	-1.222	-1.22094	-0.167958	-1.01321	-1.18501	-2.0866	0.0748528	-1.10381	-0.579594	-0.835566	-0.605105	-0.904413	-0.269962	-1.82134	-1.22559	-1.465	-1.10141	-0.117409	-0.0340803	2.21368	0.469248	-0.854753	1.22444	1.38208	0.215174	1.00957	-0.826685	0.205486	0.167236	-0.470107	-0.644566	1.46059	1.29414	-0.28579	-0.780892	-0.392981	0.392036	-0.516968	-0.442253	-0.0508997	0.415197	1.04744	1.3473	-0.380753	1.96788	1.29681
CPB2	-0.357613	1.05993	0.921662	0.835915	0.0824106	0.747593	-0.431597	0.801762	-0.965124	2.12185	0.260688	2.2592	-0.130345	0.255716	-0.528261	0.815292	0.154498	1.82968	1.24196	0.0668663	0.955529	-0.725615	1.80697	0.891297	-1.28493	1.059	-1.15012	0.370659	0.958076	0.776442	-0.37855	0.368813	0.309374	-0.742566	0.628357	-0.0263689	-1.06821	-1.04615	-1.26826	0.254261	0.585776	-1.05409	0.0775092	-0.854837	0.0517457	-1.72915	-1.44051	-0.089061	-1.42151
CPN1	-0.282682	-0.0155286	-0.0772253	-1.05749	0.22795	-0.424496	-0.565693	-0.89162	-0.0412087	-1.87747	-0.363561	-0.831021	0.349113	-0.831475	0.456542	0.498866	-0.418589	-0.607205	-0.871904	-0.587738	0.267035	-0.522653	2.46237	-1.50535	-1.94038	1.15009	-1.27024	-0.0491048	1.32601	-0.29097	0.544991	-0.600616	0.388314	-0.979228	1.87308	1.68569	-0.62942	-1.35916	0.140934	-0.836583	-1.21173	-0.864827	0.219341	0.415611	0.543239	-1.25184	-1.05557	1.50368	0.0493631
CPN2	-0.354892	-0.310334	0.735198	-1.02994	0.445902	0.206927	-1.29347	-0.326029	1.11381	-2.01266	0.740356	-0.0323351	0.0799563	0.513985	0.721927	0.557506	0.457941	0.592304	-1.41122	-0.295465	-0.267323	-0.446455	2.24686	-1.85694	-1.36923	2.23755	-1.48943	0.244018	1.35546	0.687294	-0.192513	-0.182629	-0.0911964	0.167383	1.25429	0.777416	0.0691508	-0.747159	-0.2608	0.154247	-1.86235	-0.235138	0.781607	0.50852	0.434557	-1.615	-0.715845	1.70207	-1.08135
CRTAC1	1.19467	0.541388	-0.931026	1.43377	1.05458	-0.652108	-0.495883	1.1977	0.460219	1.36912	0.243055	0.808294	1.31292	0.757974	1.55566	0.968808	0.309145	-0.159935	0.071618	0.929262	-0.129416	0.883835	0.108435	0.466723	1.89829	-0.233254	-0.993178	0.394845	-2.29503	2.00395	-1.23708	-0.761194	-1.50489	0.0345785	-0.207552	-0.74223	0.597008	-0.348089	-1.69755			-0.961025	0.580551	-0.971857	-0.574447	-1.55092	1.59557	-0.951497	-1.5612
CST3	0.106458	-0.217617	-0.0276907	-0.945826	-0.505273	-2.25859	1.11469	-1.13289	-1.26924	-0.827139	-0.655676	0.0460843	-0.780901	1.07496	-1.14437	-1.47118	0.63282	-0.478942	-0.9445	-1.42856	0.92248	-0.326012	0.462509	-0.45679	1.07482	0.335602	1.41365	-0.072328	0.0543449	1.30491	-2.29737	-0.301835	0.0326811	0.755227	-0.108359	-0.365533	0.778048	-0.170885	0.0572151	-0.764046	-0.394983	0.436731	-0.393534	0.154579	0.391457	0.274767	2.8342	1.003	-0.422648
ECM1	1.39717	-0.0313348	-0.369524	0.72774	0.394769	-1.06301	0.580414	-0.00606257	-0.91712	0.596185	-0.75556	1.48671	1.79772	-1.32663	1.42524	0.0358025	-1.75731	-0.940019	0.757569	-1.02001	0.122356	1.02339	0.226065	-3.04197	-1.07626	-0.200269	0.639608	-0.374599	-0.468671	1.06933	-0.790494	-0.131153	-0.113585	-1.35787	-0.782502	-0.782917	1.92607	0.318392	-0.804525	0.621178	-0.0559089	2.77277	-1.03301	0.976139	0.333733	-0.183753	-0.00812622	-0.483664	-0.0196228
F10	-0.178265	-0.0155687	0.884389	0.166945	-0.306293	-0.751614	-0.03732	-0.574437	1.08571	1.80584	0.0539957	0.499096	0.548253	0.640964	0.696347	2.01179	-0.873057	1.21411	0.637841	1.3462	0.36816	0.645249	3.16881	0.166793	0.205574	-0.902977	-0.731093	0.223828	-2.068	-0.644604	-1.39126	0.392244	0.829734	-0.278026	-1.7042	0.340242	1.12556	-0.799127	0.334806	-0.639184	-1.84004	-1.79152	-0.236733	-1.05627	0.30395	-1.4686	0.0949137	0.230763	-0.499915
F11	-0.599081	0.712855	1.43098	1.06429	0.580602	0.591425	-0.254744	0.174348	1.04856	0.279051	0.382482	1.60775	0.543544	0.420627	0.848704	1.01584	0.852742	1.20605	0.733755	0.800088	1.15617	1.21506	0.924336	-0.193946	0.973048	-2.05225	-1.05617	-2.33719	-1.0288	-0.837753	-0.973648	-0.666953	-1.0426		-1.06541	-1.48573	-0.526112	0.455399	-0.245856	0.0728913	1.18056		1.65248	-1.97379	-0.465213		-2.25539	-0.214588	0.122252
F12	-0.492434	-0.539885	0.886684	-0.389749	0.966982	0.0923762	-0.918398	0.19802	0.272976	0.357562	0.835901	0.567226	0.695893	1.2823	1.20716	-0.877992	0.490187	-0.0144722	0.696208	1.29824	-1.69459	0.310514	-1.67308	-0.976241	-1.70497	-1.32291	0.0121278	0.0754338	0.963815	0.167128	-1.20878	1.73681	-0.541741	-1.21491	0.588031	0.348901	0.615538	0.615318	-1.52262	0.0865041	-2.39322	0.976866	-1.40953	-0.262082	2.20792	-0.347048	-1.77558	-0.789479	0.00565144
F13A1	0.272459	0.287805	-0.493559	1.07753	0.638485	-0.402977	0.320196	1.01232	-0.708151	0.0211763	0.782169	0.76349	0.35715	-0.439144	1.1632	1.0428	-0.699341	0.787066	-1.35275	-0.15432	0.276615	0.237042	2.87368	-1.08345	0.366262	1.01633	-0.510388	0.588236	-0.0518244	1.00787	-1.82486	2.26759	-0.468638	0.355657	-1.53613	-0.882491	0.287032	0.795256	-0.655627	-1.54074	-0.904804	1.7718	0.632722	0.141738	-0.0952171	-0.502519	0.21136	0.063915	-1.00141
F13B	-0.746577	-0.18796	-0.378769	-0.0140966	-2.04122	0.159137	0.365457	0.755925	0.232805	-0.857202	1.11482	1.0284	-0.615498	0.525236	0.766826	0.627442	0.00966405	1.22297	-0.0697413	0.269416	1.08565	-0.425284	1.11893	-0.708522	-0.554492	0.662666	-0.0119744	0.3622	1.09022	1.1366	-0.822631	2.30986	0.123813	0.801923	-2.31963	0.018155	0.423733	0.838816	-1.4673	-0.347047	-0.921812	1.58176	0.633999	0.163975	0.327749	-1.55548	-0.0274695	-0.915058	-0.418113
F2	1.71572	0.938873	0.416636	0.6879	0.685937	-0.438539	-0.238157	0.856997	0.811937	0.870558	0.822301	0.883536	0.800806	1.11358	0.627842	2.94789	0.245515	0.410787	-0.875616	0.839651	-1.73945	-1.58096	-0.216043	0.131929	0.0908963	-0.0411531	-1.29436	-0.894181	0.429454	1.17803	0.00815995	2.24997	0.00960798	0.398228	-1.87007	1.00126	-0.234257	-0.285893	-0.491933	-1.02274	-1.60736	-1.25365	0.00594678	-0.765243	0.074062	-1.15374	-0.231841	-1.10981	-0.368244
F5	1.04583	-0.944588	-0.108363	-0.426768	-0.344702	-4.94696	-0.786101	-1.37267	0.0706124	-0.204097	-1.18632	0.136993	0.0205895	0.365187	0.256851	0.708936	0.513165	0.780196	-0.429727	-0.88925	0.525699	0.209765	-1.04272	-0.884342	-1.7265	1.14212	-2.08783	-0.0608471	0.653881	1.08713	0.0150699	-0.0289076	0.477168	-0.13344	-0.011574	0.627441	0.897202	-0.210987	0.853967	-1.27152	-0.277857	-0.151832	1.13913	0.724169	0.456001	0.075449	0.349858	0.648012	-1.54633
F9	-1.41213	0.308513	0.227745	-0.196868	-0.166324	0.476821	0.0117998	-0.272015	0.152956	-0.399052	-0.871096	-0.222958	-0.728656	1.05517	-2.38616	-0.34709	0.145097	0.856431	-0.872193	0.614663	0.0628573	-2.04685	1.48765	-0.722608		0.533802	0.99127	0.995786	0.557926	0.610639	0.122899	-1.83016	-0.912472	0.601361	0.614075	0.995493	0.971383	-0.560188	0.742147		-2.04914	-0.691123	0.191674	0.725151	1.25427	0.840285	0.180617	0.429082	1.191
FBLN1	1.49716	-0.00179188	-1.55617	1.25244	-0.121641	-0.706743	-0.119714	0.331691	-0.312348	-0.274415	-0.214375	-0.298779	1.74169	0.390667	1.04276	-0.245844	-1.71491	-0.911871	0.180218	-0.627096	1.0179	1.41242	-0.0158519	-1.27965	-0.389643	1.77107	0.510436	-0.0919789	-1.69661	1.18789	-0.10516	-1.49899	-1.11342	-0.164933	-0.596838	-0.529672	1.64717	0.660939	0.638535	-2.75965	-2.17651	0.748223	1.30109	0.881197	0.387152	-1.15298	0.197001	0.344896	0.494184
FCGR3A	-0.450427	0.0503546	-0.869419	-0.403314	-0.188337	-0.812251	0.0298933	-0.577694	-0.374199	-0.246616	-1.34637	-0.921667	-1.36243	-0.199135		-1.71768	0.0694756	-1.31441	-1.10618	-0.580337	0.365375	-0.229156	1.06295		-1.03719	1.98491	0.854357		-0.188678	0.123945	-0.898681	-0.658608	-0.224056	0.243563	0.759188	0.6325	-0.0808432	-0.0229404	-1.87026	-1.85897	0.0581316	-0.691089	0.377417	0.739118	1.50954	-0.151919	-0.684538	3.17308	1.59722
FCN3	-1.28343	-0.0849145	1.97517	1.16198	0.324625	-0.238852	0.977594	-0.0463901	0.48501	0.494807	0.199631	1.12578	0.375875	-0.619577	0.119767	0.726599	0.744513	0.762926	0.511273	0.311884	0.0504571	0.71184	0.909371	0.138459	-2.00492	0.537746	-1.92218	0.514283	0.728217	-0.21975	0.219672	0.0731223	0.0589782	-1.05832	1.96209	-2.45679	0.899492	-0.581345	-1.54155	-1.19411	-1.24009	-1.0388	0.133019	1.08352	-0.577407	-0.0433238	-1.71471	0.749068	-1.87071
FETUB	1.05369	0.763837	0.799541	0.517934	0.441685	0.634614	1.10601	0.710812	0.96507	1.59716	0.845178	0.470645	0.0874965	1.64628	-0.406992	0.868331	0.157947	-0.19585	0.169003	1.5705	1.07195	-0.123739	1.31661	-1.42402	-1.96515	-0.285658	-0.376075	-0.0211325	0.460145	0.173858	0.040746	1.23758	-1.09775	0.136265	-0.828494	-0.280754	0.378233	0.982534	-0.118075	-1.97877	-0.511718	-1.62417	0.965452	-1.26784	0.497037	-0.844914	-0.621561	-1.9664	-0.597554
FGA	-1.29965	-1.16243	-1.17404	-0.99083	-0.976286	-0.444572	-0.844381	-0.252281	-0.175091	-0.710967	-0.200665	-1.41956	-0.244521	-2.11094	-0.351164	-1.06856	-1.31278	-1.00998	-1.3548	-2.19538	0.114196	0.408463	3.23731	0.402011	-1.27292	1.05398	0.332316	-0.583678	0.86433	-0.456785	-0.171608	0.141006	-0.270554	-0.169481	0.98801	0.0222451	-0.153935	-0.409837	0.0893862	-0.832489	-0.0254887	0.564996	-0.752714	0.386394	0.486547	-0.677741	-1.03598	0.796971	1.43595
FGB	-1.48019	-1.15326	-1.20569	-1.00945	-0.859325	-0.547071	-0.663449	-0.133826	0.696276	-0.349425	0.124074	-1.05461	0.0917841	-1.43116	-0.252565	-0.745116	-0.870864	-0.463891	-0.981184	-1.79043	-0.0120164	0.436201	4.06896	0.477385	-1.99794	1.06294	0.294995	-1.12446	0.76896	-0.533704	-0.225529	0.407221	-0.570067	-0.370341	0.57015	-0.25496	0.00167527	-0.43051	0.256256	-0.974394	-0.257217	0.719022	-0.877231	0.373331	0.747787	-1.20599	-1.21562	0.396498	1.2474
FGG	-1.27014	-0.877812	-1.15409	-0.725843	-0.568218	-0.428757	-0.564682	-0.275287	0.365327	-0.294146	-0.0611882	-1.11939	0.0725564	-1.83233	-0.173431	-0.717864	-0.97914	-0.611765	-1.0495	-1.84706	-0.198535	0.298987	3.65846	0.346302	-1.54359	1.38665	0.163561	-0.716751	0.887221	-0.606061	-0.341827	0.123434	-0.669269	-0.248642	1.29458	0.173698	0.0430498	-0.729362	0.0966081	-1.56865	-0.798938	0.415997	-1.13238	0.398192	0.569487	-0.97198	-1.19452	0.739795	1.32801
FN1	0.474444	-0.489575	1.41302	-0.048737	0.0352089	-0.41321	-0.0572698	0.489493	0.415156	0.560484	1.28601	0.254307	0.943242	-1.25807	0.78086	0.0577828	0.890534	1.3051	0.210504	-0.997063	0.378525	0.734864	-0.353668	-1.43481	0.0358868	-0.667791	-0.667335	-1.64996	0.093303	-0.545197	-1.12005	0.863372	0.285702	-0.856725	-2.21693	-2.69443	0.33287	0.507862	0.179919	-2.20353	0.503187	2.81422	-0.624615	-0.420618	-0.0216224	-0.744362	-0.740193	-1.52	0.246114
Fibrinogen	-1.46604	-1.23255	-1.1803	-0.842347	-0.805079	-0.746147	-1.08227	-0.766919	0.153607	-0.327121	-0.797485	-0.972143	-0.295021	-2.04942	0.384939	-0.541961	-1.13286	-1.36299	-0.489458	-1.83846	0.504775	0.831743	3.0989	0.384567	-1.13292	1.25727	-0.369418	-0.572037	0.915936	-0.360909	-0.167264	0.214054	-0.65848	-0.260755	1.47475	0.417684	0.18519	-0.864531	0.431085	-1.09843	-0.310503	-0.055843	-1.0786	0.429677	0.702275	-0.620506	-1.4733	0.866703	1.31413
GALE	1.1324	-0.149859	1.31731	-0.681719	0.00950488	-1.00412	0.6292	-0.512711	-0.99659	-0.57584	-1.1841	0.980724	-0.50729	-1.6662		0.944186	-1.01978	-1.99924	-0.946439	-1.50156	0.746317	1.46337	-3.75904	-0.519401	0.258344	0.143222	0.650004	0.374059	-0.00826003	0.399336	-0.520918	0.894108	0.262549	0.693095	0.490609	-0.368373	1.74659	-0.316527	-0.0766031			0.309522	1.2652	-0.474653	0.394202	0.684832		-0.413391	-0.4181
GC	-0.0376349	0.736116	0.396897	0.478285	1.04428	-0.263173	-0.803513	-0.666126	0.418494	1.53584	-0.200414	1.31024	-0.159853	1.65703	-0.350766	0.0342651	-0.282237	0.415606	-1.04568	-5.70846	-0.955021	-0.555458	0.515785	0.25303	0.31468	1.05321	0.781319	0.608074	0.810741	1.15559	-0.047286	0.604215	-0.332827	1.13714	1.10321	0.290766	-0.315071	0.718675	1.42762	-0.579059	-1.15345	0.158488	-0.301134	-0.1885	0.440462	-0.856166	-0.595972	-0.43463	-0.224001
GGH	-0.379432		-0.19125	0.542644		0.850988	-0.331603	-0.169545	-0.10496	0.253947	0.414558	0.0353203	0.0723808	0.248667	-0.750968	1.07572		-2.22931	0.526243	-2.32021	-1.05228	0.25337	0.675208	-0.246312	-1.90797	0.728637	-1.13848	0.120691	-0.982794	-2.43394	-0.878101	-0.966553	0.933902	0.613007	-0.699936	1.23902	2.2716	-0.402419	-0.158683	-0.382243		-0.701977	-0.0337352	0.739012	0.946638	1.62562	0.0836222	1.17609	-0.728459
GP1BA	-1.07338	0.79417	-0.617768	-0.0705921	1.10944	0.236202	1.80268	0.468592	0.790134	-0.801217	-0.0967444	0.928696	0.831341	1.52101	0.729821	1.01402	0.168583	0.977724	-0.887815	1.42588	-0.661795		1.71796	0.279831	0.240693	0.575156	-1.31106	0.109519	-1.03647	1.35482	-1.85016	-1.29018	-0.942889	0.149701	0.393011	0.684117	-1.65064		-1.0741			-0.00903774	-0.142785	-0.99947	-0.501259	0.435472	0.777527	1.50941	-0.143132
GPLD1	-0.0260972	1.20219	1.01011	1.67558	-0.19766	0.393804	1.30525	-0.00607125	0.0394187	-0.500823	0.569443	1.00742	0.231853	1.59069	0.325034	2.17043	0.993226	0.874114	0.0346614	0.603636	-0.196046	-0.291491	-2.37513	-0.215534	0.571668	-0.000695006	-1.56984	0.0423298	-0.759418	1.37758	-1.13518	1.1109	-0.780282	1.39419	-1.16668	1.03435	0.590909	-0.691784	0.00685808	-0.619366	0.64378	-0.295799	0.124084	-0.0460813	-0.194311	-0.758967	1.10067	-1.46908	-1.03939
GPX3	0.629789	0.456041	-1.25109	0.36968	0.721731	0.536488	0.970402	-0.153488	0.033202	-0.0914754	0.204995	1.31647	1.02969	-0.0549588	0.475883	1.15821	0.587813	0.848581	-0.577002	-1.28361	0.944244	0.508089	-0.459157	0.167187	-0.858485	1.87053	-0.29023	0.424105	-1.15523	0.277927	0.0458372	-0.398157	0.293495	-0.416392	-2.31586	0.91974	0.971166	-1.80902	1.09038	-3.26484	-1.41689	-1.1061	0.858472	0.621038	-0.125635	0.0538514	-0.314019	1.50839	-0.46583
GSN	1.05186	0.796997	0.161659	0.839796	0.361187	0.321922	0.357538	0.229236	0.0984832	0.470547	0.258285	0.960064	0.711767	0.792201	0.782177	0.470073	-0.242667	0.57252	-0.225615	0.314894	0.475896	1.01407	-1.03876	-1.01826	1.0081	2.15168	0.0719216	0.1031	-0.766077	1.47663	-0.649458	0.466575	-0.253111	0.0412981	-1.76787	-0.724245	1.1211	0.20798	-1.35401	-1.59821	-2.30196	0.950507	1.1927	0.145837	-0.494533	-1.04703	0.87271	2.17607	-1.23583
HABP2	0.21056	0.661185	-0.512222	0.342228	1.04393	-0.405993	-1.70061	-1.42874	-1.10993	0.699491	-0.885199	0.402034	0.0964754	-2.00637	-0.96964	-1.48921	-2.36775	-0.888556	-0.177791	-0.54876	0.813851	0.351234	1.53139	1.08007	-1.36476	-0.439294	0.561802	1.02012	0.338539	0.920708	-0.0342209	0.227959	1.11778	-0.190521	0.387687	-0.0897629	-1.21861	-0.292489	1.47353	-1.24513	-1.83416	-0.358503	0.0219557	-0.752583	0.45556	0.36711	-1.94557	-2.11482	0.861284
HBA1	0.0819032	1.59379	1.70541	1.06987	1.76728	1.10974	0.289149	1.42117	0.980708	0.886176	1.54125	2.11405	0.981864	1.88905	0.959439	1.43039	1.66771	1.33358	0.834502	0.590086	-0.892982	-0.752169	-2.10396	-0.726006	0.158107	-0.822377	-0.364605	-0.14456	-0.600016	1.10304	0.0534116	-0.278889	0.383734	-1.00421	-0.785909	0.109649	-0.243416	-0.441768	0.205172	-0.917607	-0.906775	-0.544253	-0.909053	0.0679264	-0.559324	-1.30267	-0.124066	-0.441581	-0.301009
HBB	-0.0163833	1.57882	1.66627	1.14109	1.73496	1.03514	0.265345	1.34476	0.951495	0.947377	1.57654	2.14322	1.04629	1.87385	0.965416	1.49858	1.80656	1.29536	0.815426	0.570614	-0.779608	-0.760714	-2.16902	-0.701033	0.120607	-0.750316	-0.352661	-0.109082	-0.467152	1.21167	-0.164066	-0.252724	0.40355	-0.996572	-0.645823	0.10734	-0.228646	-0.790371	0.19036	-0.851627	-0.940597	-0.498308	-0.790294	0.286978	-0.536614	-1.08573	-0.161301	-0.454168	-0.364853
HBD	0.135893	1.58128	1.54318	1.01445	1.60477	0.962298	0.279994	1.21042	0.922259	0.95122	1.39743	1.97856	1.04261	1.69356	1.13665	1.59873	1.75733	1.29314	0.928072	0.585142	-0.676133	-0.90661	-2.37598	-0.78408	0.0878458	-0.552264	-0.666972	-0.0887963	-0.516518	1.22909	0.0860214	-0.0904048	0.363074	-1.25191	-0.809703	0.138447	-0.135964	-0.683017	0.249571	-0.223312	-0.321207	-0.507485	-0.714272	0.238831	-0.452069	-1.06358	-0.366846	-0.546047	-0.531961
HES7	0.643284		0.680856	0.663683	-0.268618	1.42963				1.49208	1.83486		-0.952573		-0.790015	0.745959		-0.513708	1.16431	0.105911	-1.18623	-0.652308	1.1797	-0.861222	-0.149534	-0.446708	-0.274764	0.170487	-0.353299	0.847332	0.483744	-0.385059	-0.865396	0.00701174	-2.15511	3.51415	-0.390629	0.105294	-0.0896419	0.0121029	1.05534	-1.59694	-0.858318	0.315835	-0.641259	-0.552581	-0.0502651	-0.721659	-0.899885
HGFAC	0.835944	0.774205	-0.296719	1.0216	1.15871	-0.194896	0.649409	0.232401	0.057086	0.879044	0.522112	0.155049	1.09302	1.25599	1.54378	1.24898	0.871415	0.181575	-2.17104	-0.0292273	-0.739906	0.17449	-1.88949	-2.55489	0.184731	0.827015	0.577617	-0.0528741	0.0595521	-1.24983	-0.181423	0.688336	0.323859	0.822778	-1.86353	-1.54754	0.649812	0.473203	-0.361376	0.29135	-0.477302	1.09726	1.44448	0.629714	0.326804	1.44433	-0.162626	0.434835	-0.831331
HP	-0.744688	-0.635084	-0.826191	-0.479656	-0.491636	0.260436	-0.620297	-0.260756	-0.061175	-0.172782	-0.0101969	-0.071169	-0.406713	-0.000835608	-0.487295	0.00188927	-0.82863	-0.47663	0.0762967	-0.901577	0.0739052	-0.488769	1.38532	0.711928	-0.037231	0.381302	0.929561	0.779579	1.20587	-4.3404	0.71143	0.0831825	0.414357	0.614116	0.526783	1.43157	-0.445087	-0.134722	0.205492	-0.887	-0.389708	-0.588755	0.343971	-0.356276	0.349699	0.737273	-0.0811908	0.501166	0.970733
HPR	-0.163065	-0.598343	0.309359	0.019858	-0.37227	0.316508	0.595119	-0.931417	0.129988	-0.236168	0.535488	0.749829	-0.778584	-0.0822063	-0.87212	1.44204	0.136841	-0.57119	-0.111889	0.390245	-1.14938	-1.78425	1.21239	0.822989	0.42359	1.22781	-0.0206007	1.15146	1.16812	-0.701864	0.0829344	1.02839	1.47922	0.725793	-0.784784	1.15031	-0.967862	-1.03236	0.529359	-1.82506	-0.982824	-2.06231	-0.544529	0.11423	-0.802564	1.41019	0.309369	1.45879	-0.35425
HPX	-0.998333	-0.793006	-1.13878	0.174219	1.02675	-1.04266	-0.0987751	-2.14938	-0.264114	0.338764	-0.764472	1.24915	-0.860127	0.039871	-1.34036	0.237843	-0.0650761	-1.07524	-0.599313	-0.293203	0.0789477	-0.716497	1.98255	1.39915	-1.52464	0.664145	0.539878	0.0264116	1.77513	0.0935681	-0.494067	-0.265908	-2.19521	0.209827	0.903505	0.764229	0.472833	-0.65946	-1.55053	-0.0170211	-0.49022	-0.529852	0.584994	0.391482	1.17455	0.838074	-1.46829	1.20979	0.176694
HRG	0.332017	0.941451	-2.01961	-0.383693	-1.07861	0.776283	0.502076	0.531465	0.131252	0.419605	-3.44054	0.891235	0.417561	-0.497683	0.286695	1.86752	-0.0877959	0.835526	0.431972	0.757573	-0.239147	0.0569304	-0.697399	1.13189	1.60227	0.865025	-0.782589	-0.323297	-0.262448	0.472653	-0.176728	1.51211	-0.289096	1.02869	-1.43037	0.268263	1.21495	-1.02309	-0.113225	0.528433	-0.441334	0.650387	0.853252	-0.261509	0.346679	1.11158	1.55912	-0.0695992	-1.21834
HSPG2	0.714576	0.233121	-0.52149	0.312911	0.84914	-2.32518	-0.0927292	-0.0080587	-1.6215	-0.684159	0.855498	0.0993139	-0.0706993	-1.61739	0.0375677	-0.741494	-1.09532	-0.183835	-0.213833	-0.0570055	0.182528	0.535477	-0.461452	-1.58305	3.24679	2.02932	-1.28989	-0.338573	0.111734	-0.439325	0.0723354	-1.32597	-0.0428011	0.873837	0.526641	0.348229	1.55091	0.251645	1.08242	-1.35113	-0.793504			0.287235	0.995324	0.462046	-1.64146	2.04785	-1.00046
ICAM2	0.220059	-0.373158	-2.28045	0.514699	-0.243525	-1.51823	1.36924	1.08698	0.542803	1.04972	-1.26076	0.992451	-0.500919	0.549371	0.963361	-0.63143	-0.166602	0.81307	0.41404	-0.338807	-1.86541	0.771897	-0.175559	-1.14171	-1.92335	1.18846	0.233196	0.600808	-0.815284	0.835367	0.191595	-0.273769	-0.109618	0.891592	0.676601	1.3892	1.37123	0.353093	-1.11858	1.55139	1.4176	0.225981	-0.486094	-1.57201	0.503852	1.16052	-0.458273	1.0216	0.784162
IGFALS	0.333403	1.12623	1.32266	0.878768	0.892391	0.631474	1.16738	-0.242048	0.606098	0.588332	1.02379	1.30697	-0.645045	0.743752	-0.620095	0.181001	1.06847	1.00797	0.463986	1.68776	-0.655834	-1.96615	-0.686681	-0.278785	-0.755986	-2.43317	0.149784	0.327236	0.541432	0.253923	-0.0186982	0.637629	0.729287	0.319697	-0.684873	0.90702	-1.43846	-0.113213	0.439184	0.507728	0.424494	-0.884144	-0.778655	0.32028	1.07697	-1.98637	-0.0640025	-2.65116	0.1681
IGHA1	-0.982162	-0.678261	-0.237094	0.0817614	-1.46669	-0.954156	-0.541788	-0.072848	0.790739	-1.14792	-1.48075	-0.697544	-0.713549	0.118279	-0.814023	-0.9564	-0.910389	-2.71308	1.22058	-1.04909	-1.35507	0.759926	0.168491	-0.435419	1.8266	0.837445	0.29353	1.53624	0.236096	1.24151	-0.343995	0.125773	0.195673	-0.256653	0.274175	0.105841	0.550393	-0.112605	0.637834	-3.20798	-0.775147	1.06267	-1.36125	0.18117	-0.357888	0.76188	1.60244	1.06055	0.397164
IGHA2	-0.804541	-0.281279	-0.0307796	0.376662	-0.859558	-2.08388	0.746985	0.38858	2.34656	-1.37955	-0.542313	-1.35791	-1.54873	0.649535	-1.51	-0.358753	-0.942097	-1.88789	1.20259	-1.79446	-0.765542	0.268241	0.196521	-0.481994	-0.0187587	0.81422	-0.110178	1.80061	-0.0190387	1.17788	-0.550425	0.474269	0.507129	-0.216431	0.287418	0.389061	-0.183477	-0.388642	0.554785	-1.97907	0.139102	-1.50581	-0.283149	0.549509	-0.87233	1.32875	0.928075	1.38333	-0.506852
IGHD		0.671341	-1.94028	0.989551	-0.760122	0.277191	-0.712455	-0.669466	1.73022	-0.492946	-0.157047	-0.682676	-0.964027	-0.279424	-0.861967	1.67595	-0.65071	0.00912332	1.3379	0.779246	-0.619245	0.363754	1.33528	0.0506836	-0.963484	0.52877	-0.645971	1.56368	-1.57678	-1.01474	0.67338	-0.564346	2.1151	1.18144	0.118793		0.43227	0.424277	-1.35775	0.31965	-0.437229		-0.691612		-0.805818	0.114261	-0.649388	0.423951	-0.543656
IGHG1	0.988888	0.0742682	-1.23534	-0.390563	-0.218801	-0.525683	-0.602887	-0.0407547	-0.0237692	-0.452379	-0.954913	-0.14265	-0.623935	-0.198621	-0.0484442	-0.881786	-0.118257	-2.27624	-0.15265	0.0354954	0.302412	3.25752	2.50549	-1.66351	0.0554685	-0.0262744	0.516796	1.24786	-0.451587	-0.0597807	0.424318	0.560786	-0.909097	-0.0529841	0.613412	-0.501621	1.83433	1.45215	0.0987151	0.107731	1.32275	-1.64851	-0.165326	-0.98446	-0.90435	-0.612088	0.191972	0.551336	-0.148062
IGHG2	0.623619	-0.0252256	-1.34235	-0.568671	-0.564794	0.769998	0.48075	1.13129	-0.763378	-1.04434	-1.10257	0.436887	-1.07396	-0.294277	-1.01997	-1.89192	-0.573663	-0.294254	-0.312946	1.24413	-1.01846	0.669042	0.471585	-0.82541	0.495833	1.02393	1.82081	1.58287	0.0222695	-0.284924	-0.317612	-0.215114	-2.13421	-0.617979	-1.67311	0.046604	1.56003	0.300454	-0.132721	0.63729	0.134866	-0.841421	-0.5685	-0.350163	-0.438137	-0.281633	1.5462	1.90156	1.99583
IGHG3	-0.106942	0.553026	-1.56707	-0.333541	-1.28965	0.321516	0.283451	1.13543	-1.51109	-0.370138	-1.46642	0.613525	0.328516	-0.921638	0.0806324	-1.73954	0.317055	-0.403929	0.86451	-0.337995	-0.152403	0.367983	-0.162726	-0.629544	0.572556	1.21039	1.16488	0.78805	0.602757	-0.00998991	0.411705	-0.237571	-2.1759	-0.506604	-2.87357	1.02466	0.670815	1.05069	-0.585951	-0.294067	-0.318419	-0.417591	-0.469815	-0.416712	-0.603555	0.0735111	1.40601	1.94081	1.89332
IGHG4	-1.19795	1.93331	-0.802483	0.347194	-0.438293	1.43946	1.37068	1.33848	0.571719	0.0361228	-0.245154	0.226066	-0.844933	1.92651	-0.872962	-0.165558	-0.654691	-2.09415	-3.03989	-0.638374	-0.767158	0.643277	-0.221175	0.206715	-1.52967	0.215483	0.0622861	0.152105	-0.529056	0.257213	-0.968588	0.396238	0.0624811	1.40577	1.44139	-0.87188	0.614242	0.989866	-0.381953	-0.404419	0.0193526	-0.112629	-1.2899	0.165669	-1.78985	1.35125	-0.851422	0.569493	-0.0649519
IGHM	0.623084	0.018979	0.0905856	0.0499516	1.30506	0.175881	-1.18127	-1.83404	-0.971044	1.21211	0.959877	-1.27112	-0.755017	-0.840236	-0.685038	0.488339	-1.81163	-1.28232	0.337211	-0.780738	-0.975706	-0.0875384	1.06615	-0.819866	0.274181	-0.556345	-0.305477	0.582353	-0.44648	1.15833	0.849923	-0.0697175	-0.494385	0.415138	-0.0602614	4.01911	0.205485	-0.181643	-0.519783	-0.12575	-0.727064	-1.17718	-0.996878	0.921126	-0.0176868	0.0419997	0.502608	-0.128168	-0.415979
IGHV1-18	0.54854	-0.0511093	0.772168	-0.187177	-1.75839	0.115971	-1.19233	-0.367923	0.00419946	0.195126	-0.355574	0.290976	-0.112916	-0.496829	0.108543	-1.98453	-0.773163	0.560666	0.292106	-0.752979	1.33902	1.91686	1.62076	-0.247078	-0.736094	-0.357961	-1.08271	0.889998	0.22776	-1.03424	-0.909429	-0.60967	-1.99506	0.36488	0.199254	0.912214	1.12389	0.37767	0.733126	-1.36791	0.115347	-1.05649	0.662964	0.0312489	-0.810902	2.07839	0.109204	0.216638	-1.54659
IGHV1-24		0.72776	0.0246034	-1.3309	-0.93913	1.17086	-0.661341	-0.533716	-1.2254	-1.67464	-0.828126	-1.11162		-0.314741		0.1825	-1.98409	-0.000716113	-2.03964	-0.387564		1.49902	0.0234711	-0.441314	-0.0401063	-1.58484	1.05905	0.597693	0.39505	1.0374	-1.17966	-0.0815735	0.398876	0.208908	0.0463329	-0.563239	0.0565109	1.31334	0.240267		-0.00501907	-1.26536	1.08534	-0.0203396	-0.947653	1.99807	0.820624	-1.58295	0.741549
IGHV1-3	-0.03878	0.176612		-0.535182		0.316252	-1.06193	0.105309	1.14784	-0.805674		0.950435	-0.158806	1.41124	0.159399		0.629992	1.91839	1.28499	-0.581424	0.257265	0.227484	1.05212	-1.33823	-0.663816	-1.40014	-2.33577	1.38106	0.678969	-0.803584	-1.51682	-0.727125	-0.389251	0.137875	0.870009	0.0216899	0.0561324	0.414273	0.00781115	-1.51809	-0.372641	-2.52685	-0.745511	0.629544	-0.41792	1.08247	-0.107897	0.376162	-2.4828
IGHV1-46	0.280047	-1.04286	-1.32716	-0.91991	0.453744	1.55823	-1.36111	-1.20015	0.518923	-2.41193	-0.217735	0.48549	-1.63297	1.03273	-1.73586	-0.204537	-0.182849	0.559095	-0.57696	0.690013	0.726989	1.27135	0.845266	-1.80408	0.2169	0.0610844	-0.282119	0.640526	0.786875	-0.981698	-0.396796	-0.16056	-0.667043	-1.48629	-0.702271	-0.319275	0.781545	-0.323545	-0.999327	-0.347182	0.503892	-0.060518	0.526324	1.27118	-0.437401	2.26882	0.303938	-0.0557056	-1.56866
IGHV1-69		0.1157	0.0485555	0.363762	-0.689631		-1.1719	1.05861	-1.83878	-0.34339	-0.885913	-0.4877	-1.26724	0.0308998			-1.47612	0.313208	-1.20486	0.20476	0.243556	1.99968	0.37196		-0.861565	1.11098		1.03855	-0.312352	-0.423812	0.269478	-1.8004	-1.09555	0.529241	0.775332	0.509166	2.00567	0.860172	-0.0281614	-1.23017	0.393679	-0.934278	-1.22021	-0.419288	1.29514	-1.1545	-0.850248	1.18246
IGHV1-69D	0.250028		0.151957	-1.04437	-0.075127	0.661455	-0.203499		-0.13988		-0.265875	-0.736499	-1.84098	-0.427149	-1.32371	0.774617	0.283214				-0.228284		-0.192917	0.328538	-0.992241	-0.317817	1.06666	1.01665	-0.191651	-1.15317	0.180096	-0.0120638	-2.42651		0.206773	0.414394		1.47426	0.0124895		0.807626	-1.78595	0.70369	-0.229176		2.797	0.214036	-0.234234	0.829677
IGHV1-8	0.137833	0.311884	-0.359154	-0.226577	0.412444	0.2386		0.349075	1.48907	-0.897229	-0.0608966	-2.05581	-0.215593	-0.847345	-0.389495	0.260006	-0.134863	0.264046	0.635729	-1.17307	-1.87591	1.09697	0.704985	-0.391651	-2.64859		-0.147877	1.64555		0.180076	-1.19958	0.543744	-1.56865	-1.19354	0.611876	0.41791	1.29986	0.0744406	-0.114187		1.05994	-0.0324185	-1.43623	-0.225612	0.353091	0.72425	0.172575		-0.352691
IGHV2-26	0.447886	-0.273532		-1.39004	0.332072	-2.03102	0.164782	-0.906747	-0.930955	-1.73318	-0.0236226	0.0155396	-1.11912	0.0893517	-0.898821	-0.473581	-0.437336	-0.963226		0.480906	1.69552	0.208314				-0.979803	-0.0805034	0.123897	1.08427	0.40103	-0.658103	0.108336	-0.651567		-1.26403	0.479245	-0.972077	1.41993	0.353201		-0.732184	-1.14949	2.36334	0.34235	-0.977746	2.2626	-1.5478	-0.887216	0.992138
IGHV2-70D		0.0508251	0.307163	-0.00755291			0.31342	0.548383		0.224176		0.291504	0.620687	1.09945	0.523878		-0.222365	-0.019063	0.465748	-2.90146		0.662752	0.50926		0.0112901	0.601814	-0.0208619	0.59111	0.494286	0.133332	1.21239		0.276703		-2.37252	0.260965	0.697624	0.281065		-0.0277728	-0.135879	-0.9564		0.624445	-0.0736565	-3.32291	0.363836	0.82734	-0.295864
IGHV3-15	0.726394	-1.54413	-1.63752	-0.109018	-1.24106	-1.45826	-1.17461	-0.743867	-0.786422	-2.0811	-0.727827	0.260378	-0.255526	0.185743	-0.422398	-1.49478	-1.04947	0.0275861	1.03519	0.969068	1.13005	2.43732	1.48155	-0.33478	0.886795	0.178965	-0.300703	0.269357	1.30878	-0.685232	0.0903986	0.0158893	-0.6946	-0.646288	-0.872111	0.194265	1.10979	1.02729	0.854179	-1.17295	-0.814482	-0.519737	0.267716	-0.372517	0.946695	0.88593	1.21669	-0.09626	0.765588
IGHV3-38	-0.746301	0.0428261	0.169643	-1.09271	0.510495	0.443705	-0.44005	-2.09486	-1.25791	-0.398809	-1.18244	-0.667083	-1.66524	-0.687904	-0.184347	-1.3557	-1.38179	-1.48943	-0.908711	-1.85918e-05	1.28303	1.4188	1.3928	-0.239391	0.00801289	1.32732	1.54953	1.24489	0.856255	0.473137	1.04991	0.568979	-1.38335	-0.472112	-0.176141	0.682295	1.33134	-0.48417	-0.354413	-0.323803	0.825923	-0.0924317	1.01135	0.269322	0.222551	1.22013	0.171137	0.99025	0.652467
IGHV3-49	-1.09799	-1.01166	-1.24741	-0.173197	-0.126236	0.929616	1.04268	0.228726	-0.988191	-0.975271	-0.044976	-1.88606	-0.448008	0.683743	0.202353	-1.18267	0.296373	0.998249	-0.462238	1.76125	1.26717	1.26312	0.887765	-1.53892	1.33407	-1.94478	-0.710594	0.195244	1.0241	-0.969296	1.28486	0.0306337	-1.05094	0.847643	0.0730796	-0.852224	0.598105	0.628109	-1.22144	-1.34759	0.25306	-1.64688	1.05511	1.09767	0.527102	-0.611815	1.41754	-1.28453	-0.746219
IGHV3-64	0.477446		-0.63695	1.24003	1.12187	-0.280619	-0.818353	0.486171		-0.277823	-0.152766	-0.221892	0.409498	0.732712	0.63497	-2.10172	0.332459	0.506898	0.405389	2.35813	-0.838241	2.16562	1.38695		-1.1811	-0.177092	0.50948	0.722489	0.44231	-0.505699	-0.34885	-0.533331	-0.972594	-2.78989	1.01426	0.462728	1.30059	0.134586	-1.29083		-0.369073	-0.505578	-0.6268	0.796049	-1.24516	-1.59481	0.896455	0.26684
IGHV3-64D	1.37193	0.414884	-0.0078613	1.17475	0.685958	0.986072	0.0626341	-0.819099	0.275242	-0.394156	0.517839	1.18028	-0.914623	1.02154	-1.23076	-1.65757	0.0176326	-0.994983	-0.281141	1.21305	0.231946	1.00557	1.53781	0.73875	0.141805	0.860535	1.0203	-0.993262	1.1064	-0.13333	1.25086	-2.4551	-0.605592	-0.576734	-1.12216	-0.021936	1.00948	0.851231	0.326967	-0.285162	-1.62452	-1.37348	0.113135	-2.16223	-1.42618	0.869956	0.88348	0.984244	0.872417
IGHV3-7	0.841944	-0.568084	1.13379	-0.175108	-0.138509	-0.244892	-1.55781	0.631803	-0.661334	0.633686	-0.665976	-0.49825	-1.04733	-1.34392	-0.12997	-0.441103	-0.71954	-0.376683	0.438461	-0.113345	0.00195337	2.16639	1.19611	-0.308484	0.394927	-0.310665	0.516664	1.06428	-1.15887	0.886173	0.869748	0.619973	-2.17528	-1.4847	0.743661	0.735267	2.11168	1.17089	0.08187	-1.95021	0.462381	-0.871786	1.47929	0.659521	-0.366488	-0.667596	-0.145471	-0.646211	-0.538986
IGHV3-74	0.563832	-0.259426	-0.537743	-0.597645	0.46463	0.0280585	-1.83759	-1.17858	-0.162545	-0.949671	0.398773	-0.611984	-1.47064	-0.00665945	-1.18299	-0.720237	-0.608138	-0.485511	0.0137852	1.4254	-0.00749751	0.465895	0.560253	-1.37309	0.700782	0.843597	2.34731	-0.284436	0.478118	-0.293906	0.493946	-0.933132	-1.14424	-1.10436	0.209955	1.72591	0.711941	1.1565	-0.817779	-1.45142	0.903525	-2.24739	-0.0340368	-0.0161176	-0.339645	1.0747	0.657499	1.89471	2.27741
IGHV4-28	0.566288	1.16256	0.774057	0.859228	0.785051	-0.0682675	-0.869516	-0.992512	-0.856179	0.925204	0.791901		0.769483	-0.548061	-1.81218	-0.310576	-0.290628		0.963048	-0.0687445	1.17795	1.7955	-0.954889		-2.90947		-0.319405	0.542584	-2.35946	0.546122	-0.426197	1.0321	0.0906572	-2.3052	-1.34467	-0.793004	0.251668	0.793678			0.139084	0.0844974		0.638909	0.392662	-0.875627	-0.723343	-0.477851	0.506757
IGHV5-10-1	0.282596	0.062546	0.427822	-0.0123947	0.740426	1.27886	-0.183607	-1.81233		0.117844	0.82205	0.176449	-0.348	0.00456593	-0.402519		0.142142	-1.80218	-2.07255	0.172968	0.113245	-0.522839	1.17226	-2.15475		1.31539	0.184958	-0.368257	1.1931	-1.26803	0.127565		-0.139651	-0.717824	-1.17489	1.68402	-1.19093	0.55624	0.309452	-0.620783			-0.0857837		-0.941639	1.4505		1.58138	0.881105
IGHV5-51	-0.419054	-0.175119	0.419701	-0.647557	0.367171	1.36236	-0.178884	-1.40557	-0.180563	-0.587737	-0.0665121	0.0343999	-0.744245	0.603791	-0.316771	0.0536645	0.217065	0.525337	-2.42988	-0.666543	-0.111153	-0.453279	0.725873	-1.6966	-0.590627	0.714694	1.3369	1.94374	0.267731	-0.185996	0.21438	-1.90685	-0.176484	0.214369	0.194074	2.03666	-0.540686	0.788431	0.263005	-0.483247	0.740245	-1.85032	-0.0779198	0.580553	-1.99308	0.94865	-0.0421293	1.15237	1.00197
IGHV6-1	-0.621219		-0.0894011		1.08171	0.455395	-0.592584	-1.72953		1.59736		-1.05274	-1.73839	0.0387149	-0.0940076	-1.33067	-1.47364	-0.91428	-1.39087	-0.338023	0.297207	0.590112	1.06661	-0.461858	-0.278232	0.707469	0.752115		1.40551	0.322767	1.65123	-0.640144	-0.903037			2.12869	-0.94181	0.576859	-0.478019		-1.00714	-1.28293	-0.0575121	-0.622594		1.13934	-0.278386	1.03644	0.929285
IGKC	0.659611	-0.107515	-1.37413	-0.411608	-0.595653	0.0666302	-0.497596	0.270145	-0.0420879	-0.136736	-1.15624	-0.17541	-1.49543	0.243338	-1.36869	-1.41913	0.0558088	-1.33528	-0.270114	0.713264	-1.14876	1.77093	1.65664	-2.2359	0.930989	0.356544	0.387603	2.25582	-0.445345	0.27508	0.439536	0.0755929	-1.10492	0.473929	0.0469571	-0.434265	2.2944	0.538501	-0.105768	-1.13427	0.546704	-0.88652	-0.701188	-0.165954	-0.457248	0.816855	1.05833	1.06998	0.335413
IGKV1-16	0.970922	-0.630967	-0.899228	-0.48282	0.19783	0.327585	-1.73805	-0.90368	-1.04442	-0.60542	-0.828273	-1.13241	-0.750059	-0.884695	-0.453231	0.160826	-0.0500582	-0.936573	-0.40354	1.40093	-0.314012	2.23151	0.210637	-1.66064	-1.56086	-0.410885	1.00319	0.586829	0.360897	0.311055	0.861028	1.0785	-1.64666	0.0677586	0.64478	1.21574	2.73436	0.617532	-0.406312	-2.08632	-0.42777	0.80763	-0.0367384	0.40725	-0.705636	0.855571	-1.38875	-0.571449	-0.0403699
IGKV1-17	-0.0692915	0.663889	-0.54367	-0.580503	1.77211	-0.130786	-0.239442	-0.724995	0.9465	-0.862092	1.20901	-0.30351	0.200005	-1.71362	-0.814726	-1.4807	1.3555	0.424536	0.496468	1.83765	0.388921	2.55278	1.67461	-1.17178	1.67986	-0.237929	-2.43439	0.342834	-0.532586	-0.0369926	-0.478	0.171134	0.411596	0.626216	-0.708007	-0.685377	1.30716	0.709049	0.419486	-1.54041	0.743298	-1.23287	-0.58936	-0.905913	-0.853619	-0.449485	-0.0105979	-0.315842	-1.12722
IGKV1-5	-0.0638489	-0.84109	-0.242373	0.404852	-0.0977622	0.230584	-2.48655	-0.894319	-1.14892	-0.457991	-0.105165	-0.53104	-2.19451	-0.44771	-2.07798	-1.3174	-0.365048	-2.49785	0.181355	0.486804	-0.144637	1.43679	0.83413	-1.70161	0.243538	0.493749	0.299306	0.670265	-0.235046	-0.36422	0.277164	-0.633688	-0.537287	-0.230788	0.616127	0.511566	1.48988	0.654462	0.0769029	-1.85488	-0.625505	-0.825895	0.324234	0.24509	-0.408388	1.35522	0.765393	1.23611	0.0128529
IGKV1-8		0.193844	0.0134644		-0.109979	-0.300221	-0.527821	1.11868	-0.465542		-0.479874	-0.484837	-0.732762		-1.04502		0.354367	0.108107	1.30484	0.369514	-0.834253	3.46086		0.0848627	-0.812675	-0.500166			-0.446005	0.322539	-0.447089	-1.13197	0.298688	-0.0481761			3.05985	0.205253	-1.12229	-0.869742	-1.2219	-0.193267	-0.850102		-1.18637	0.983823	-0.315832	-0.215488
IGKV1D-16	0.467138	-0.163203	-0.511611	0.410316	-0.117816	-0.343103	0.733901	-0.853867	0.0151172	0.502495	-0.0378995	-1.82437	-1.26243	0.902556	-1.13955	0.0260686	0.397811	-0.650214	0.544702	2.00928	-0.344801	1.03359	0.176224		-1.95037	0.580526	-1.58056	0.63432	-0.206453	0.61683	1.90477		-0.259724	0.240076	0.512393	1.04555	-2.26857	0.841673	0.135409	-2.8321		-1.36851	-0.233627	0.387868	0.251627	0.550666	-0.83293	0.768022	-0.855622
IGKV3-20	0.311997	0.183533	-0.586834	-1.07034	0.0493881	-0.404342	-1.20583	-0.441363	-0.431609	-0.783778	-0.734518	-0.194017	-1.2633	-0.234053	-1.19861	-0.924949	-0.0732364	-4.26477	-0.090723	0.308499	-0.0832829	1.17945	0.985594	-1.96915	0.301407	0.472858	1.2301	1.28117	0.342505	-0.416518	1.16197	0.251247	-1.23606	-0.314162	0.331622	0.729327	0.84092	1.11987	-0.0578722	-1.80811	-0.386998	-1.14094	0.00823943	0.251349	0.330459	1.17239	0.252472	0.513223	0.57884
IGKV3-7	0.318838	-0.912315	-0.97607	-1.02216	-0.84199	-0.129829	-1.22083	-0.0484782	0.505703	-0.716174	-1.12064	0.320499	-1.18877	-0.412218	-2.04155	-0.897237	-0.280331	-0.952312	-0.370071	0.464398	-0.578657	1.93052	1.97932	-1.88207	0.784293	0.213573	0.626677	1.32638	-0.675405	-0.396536	0.744132	0.339819	-1.73328	-0.19947	0.90768	0.537298	2.12951	0.818449	-0.125295	-1.36805	1.05932	-1.16766	-0.619927	-0.166666	-0.143267	1.1515	0.913481	0.628713	0.328819
IGKV3D-15	-0.180803	-0.8667	-0.663093	-0.433603	-0.472299	0.88985	-0.570633	0.368295	0.72498	-0.358657	0.475877	-0.867078	-1.17897	-0.0679072	-2.73749	-0.959854	0.0199615	-2.50624	-0.295318	0.715447	-0.453109	0.979116	0.8897	-1.03131	-0.641435	0.0336323	1.31204	1.13337	-0.872139	-0.190625	-0.297443	0.0160332	-1.04173	-1.22418	1.25865	1.18103	1.11659	1.25728	-0.401852	-0.944259	-0.478037	-1.30761	-0.262542	-1.15384	0.5486	0.669839	-0.102349	0.798346	1.80565
IGKV3D-20	0.445143	-0.09623	-0.563844	0.025204	-4.61535	0.369879	-0.821039	0.0311283	-0.121196	0.125002	-0.80655	-0.113142	-0.641729	0.244537	-0.195474	-0.780674	-0.972807	-1.00948	0.162983	-0.0477174	-0.422793	1.69234	0.869104	-1.39711	0.438435	0.505314	0.559873	1.06761	0.144584	0.0542544	1.32248	0.0115227	-0.785002	0.304248	0.260324	0.234479	1.31744	0.655646	-0.0798519	-1.40476	0.105542	-0.758856	0.27138	-3.46918	0.0501169	0.813179	0.676228	0.635595	0.205403
IGKV4-1	0.41456	0.611973	-0.0311431	0.268376	0.599785	0.964773	0.605359	-0.109348	-0.206976	0.0331989	-0.3215	-0.550801	-1.10636	0.284761	-1.33626	-1.80231	-0.28406	-1.49141	0.500198	0.516334	-0.951286	1.87362	2.69188	-1.82608	-0.468583	0.255292	-0.311305	1.02901	-0.141382	-1.4267	0.734933	-0.217784	-1.25641	-1.15985	0.113229	0.954588	1.05606	0.0395216	-0.577348	-1.4642	0.331719	-0.444496	-1.37675	-0.248408	-0.421698	0.99323	0.189285	1.14982	-0.0389174
IGKV6-21		0.858346	-1.51732		1.27539	1.32886	-0.263588	1.23484	-1.66384	-2.91927	0.687296	-0.224338	1.19861		1.29684	-0.600683	1.10621	0.0299847	0.259517	-0.237393	-0.531606	1.50477	0.523936	0.015939		-0.096288		-0.611725	-0.242168	-0.0863655	-0.181289	0.60642	-0.966074			-0.436903	1.40941	-0.0903576	-1.18301	-1.05306	1.73522	0.793006			-0.42476			0.644331
IGLC7	0.258781	0.542379	-0.472513	0.0214257	-0.192243	0.40376	0.585253	0.724989	0.900742	-0.271095	0.0030175	0.359419	-0.075342	1.06059	-0.0278812	0.346744	0.0775052	-0.366981		0.821157	0.0149178	0.382075	1.10334	-0.877267	-4.95642	0.504258	0.297404	0.539539	0.105157	0.487571	-0.0091355		-0.202922	0.452688	0.276612	0.498526	0.222711	0.472583	-0.0612945		0.289513	-1.29166	0.184965	-4.41655	-0.535861	-0.531285	0.396064	0.778582	0.022639
IGLL1	0.141398	0.274941	-1.63046	-0.78709	-1.29299	0.430148	1.13117	0.460285	1.28605	-1.22679	-1.49645	-0.35984	-0.676268	0.572945	-0.466124	-1.71363	-0.824615	-1.37131	0.112039	-0.366337	-1.18948	0.849184	0.959262	-1.6214	-0.265724	0.475832	1.02986	0.542403	-0.750352	-0.0460319	-0.580813	0.53726	-0.649821	0.0219051	0.924423	0.976942	0.627317	0.207998	-0.493496	-1.74093	-0.492988	-1.27983	0.169689	-2.08102	-0.414942	-2.1172	0.775598	1.87044	1.34879
IGLL5	0.434815	0.936824	-2.0888	-0.828694	-1.17378	-0.658954	-0.186246	0.489897	1.27749	-1.14448	-0.761998	0.570088	0.259339	-0.420473	0.203447	-0.0637699	0.522364	-1.24476	-0.333996	0.357873	-0.0308874	0.0726028	1.91189	-0.714294	1.72606	0.695637	0.909045	1.00776	-0.494997	1.21074	0.477395	-0.149892	-0.659003	1.06572	0.0847529	0.156405	-0.845258	1.04084	-0.900794	-1.36897	0.289908	-2.29128	1.38539	0.352401	-1.05363	-0.879553	1.45616	1.33311	-0.194716
IGLV1-36	-0.0464333	-1.20027	-1.33587	0.429107	-1.63585	-0.881548	-1.88949	-0.220248		-0.882224	-1.59534	-0.747703	-1.47453			-1.07216	0.50212	0.766773	0.219554	-0.0592943	-0.186946	1.58267	-0.137119	0.255221		0.745168	-1.1788	0.343043	1.01343	0.2379	-0.258096	-1.5949	1.85564		1.85812	0.619145	1.49615	0.399621	-0.20664		0.50553	-1.1239	0.479608	-1.5401	0.933772	1.09235		0.216828	-0.743266
IGLV1-40	-2.58584	-0.902306	-1.10766	-0.432756	-0.770422	0.630566	-0.74743	-0.0550342	-0.387058	-2.78171	-1.13086	-1.60703	-1.61523	-0.147638		-0.904481		-0.303145	-0.271053	-1.81455	0.511915		0.383467		0.0919557	0.642157	1.70372	0.502341	0.869718	-0.0570962	0.856944	-0.274001	-0.869094	0.601476	0.3243	1.80561	0.809479	-0.675226	-0.235633		0.897442	-0.135828	0.501702	-0.815802	-0.645017	0.508253	0.31539	1.34398	0.232546
IGLV1-47	-0.121996	0.137182	-0.525333	0.126711	-0.740037	0.268601	0.147792	-0.161915	0.18058	-1.11605	-1.17681	-0.36292	-1.42796	-0.23915	-1.55723	0.246269	0.736419	-0.502828	0.705533	1.12872	-2.25212	0.691238	1.03596	-1.91064	0.089913	-0.831526	1.02323	0.678189	0.31746	-0.26613	0.23553	-0.76433	-1.64274	0.104208	1.28454	0.835232	1.14177	1.50877	-0.884659	-1.78856	1.00468	-1.83468	-0.893568	0.129835	0.230304	0.198178	0.115998	0.382334	1.18119
IGLV1-51	0.743226	1.04889	-0.495084	0.551731	-0.614342	-1.08115	-1.10381	-0.182909	0.112647	-1.91605	-1.91703	-0.386031	-0.695305	-2.45109	-0.660961	-1.75648	-0.588996	-0.968268	-0.292623	-1.27789	-0.199194	0.445189	0.769556	-0.48766	1.46053	1.35665	0.850258	1.20903	0.897792	0.533688	-0.247722	0.190226	0.287077	0.665338	0.513621	0.402257	-0.0262354	0.966451	1.07008	-2.93921	-1.36772	-0.344871	0.641118	-0.0405137	0.142308	-1.47477	0.032988	0.462499	0.429877
IGLV2-11	0.737399	-1.10822	-0.390835	-0.239472	-0.197148	-0.16404	0.101681	0.0361658	1.13158	-1.21205	-0.542298	-0.592823	-0.454197	-0.483153	-0.338223	-1.49615	-0.100923	1.22891	0.920503	0.541723	1.92666	-0.653587	1.49307	-0.0323163	-1.76728	1.87211	0.410945	0.175748	0.120517	-0.25084	0.0228269	-1.21981	0.825951	-0.239038	-0.135722	0.519863	-0.25767	-0.808613	-0.153684	-1.77071	-1.14445	-1.45237	2.83163	0.430023	-0.962247	0.767222	-1.83585	2.10641	-0.334565
IGLV2-18	-0.590142	-0.702203	-0.0585704	0.182168	0.577888	0.567078	-0.0450811	-1.91338	-0.606173	-0.992422	-1.5274	-0.286998	-1.15983	-2.41347	-1.57007	-0.406577	0.65121	-0.736576	-0.745329	0.0776254	1.99468	1.06024	1.63254	-1.3478	0.313535	-0.426501	0.438613	0.544197	-0.357247	0.874494	-0.681383	0.17208	-0.658469	-0.954916	0.34965	0.486024	0.785295	0.0865535	-0.329377	-0.70758	-1.03665	-1.20825	2.07636	0.454668	-0.449754	1.85379	0.902215	0.078531	-0.0920184
IGLV3-21	-0.923833	1.16245	0.186121	-0.868941	-0.151059	-0.0726865	0.788523	1.07437	0.434989	-1.43411	0.0729749	0.316884	-1.34521	1.19002	-1.14337	-0.0925981	-0.220415	-1.40341	-1.0275	1.15258	-0.649064	0.253605	1.89585	-0.965605	0.623459	-0.293128	2.03793	1.41238	0.00821697	0.805076	-0.312016	-0.335495	-1.33652	0.859015	-1.01156	-0.0181149	-0.634331	1.64206	0.275433	-1.28466	0.113197	-0.877498	-0.220377	0.00266418	0.394985	-0.575106	0.792961	1.42369	1.77255
IGLV3-9	-0.24586	0.483355	-0.670001	-1.48437	-0.499371	1.05488	0.603825	-0.536959	-0.0137713	-2.2633	-0.139502	0.00465534	-2.19945	1.23818	-0.9727	-2.06637	-0.159929		-0.554304	0.478989		1.05226	1.28525	-0.653851	0.218576	1.15292	1.93662	1.24626	-0.286219	0.235902		-2.50492	-0.225737	0.918492	-0.0465546	0.612908	-0.136262	1.22382	-0.625733	0.14273		-0.608948		0.293026	-0.0735161	0.00972796	0.738797	1.13704	0.95037
IGLV6-57	0.910995	-1.02197	0.0902942	0.114809	-0.724157	0.189021	-0.16418	-0.0799664	1.00834	-0.0545173	-0.630589	-0.42987	-1.15049	0.512752	-1.05791	-0.703778	0.0214055	-0.110444	0.557363	-1.79218	0.367015	0.262445	1.32048	-2.06255	-0.500932	0.974276	2.32314	0.457595	0.402365	-1.16862	-1.19135	-0.253122	-0.321962	-0.0641534	1.41599	0.542771	0.408464	0.85146	-0.147092	-2.21771	2.82428	-1.72097	1.05201	0.268078	-0.597843	0.0813218	-0.150539	1.04109	1.70798
IGLV8-61	0.911314	0.463777	-1.04685	0.710503	1.07104	0.853841	-0.132732	-0.353317	-2.29577	0.94491	0.93981	1.66727	-0.539118		-0.397901	-2.45525			-0.262908	0.260002	-0.248816	-0.935777	-0.653111	-1.51985	0.659788	0.902052	1.59058	0.910365		1.24026		-0.692526	-1.67794	-0.907902		1.31135	-0.834632	0.851354	-0.635773	0.0332137	-0.296707	-0.869003	-0.39127	0.784907	-1.06386	-0.663923	0.835756	1.37593	1.14893
ITIH1	0.847806	0.981418	0.716799	1.22686	0.872017	0.019722	0.687878	-0.48411	0.71778	0.225053	0.644409	-2.13917	0.691975	1.4434	0.149239	0.40639	0.869051	1.30947	-0.210212	-0.147212	-1.11984	-1.85048	-2.76883	-0.212789	-0.213714	0.593133	-0.925592	0.271305	-0.728379	0.59307	1.00182	1.07378	1.89175	0.978874	-1.35271	0.0966707	-0.0543357	0.115106	1.23737	-0.86455	-1.7566	-0.444957	0.980976	-0.316528	0.520322	-0.817505	0.0330583	-0.865156	-0.394055
ITIH2	1.08775	1.00762	0.232576	1.62445	1.12226	-0.0403152	0.53402	-0.155246	0.311583	-0.000843449	0.449015	-0.876898	0.898879	0.302331	0.0882719	-0.000662362	0.319883	0.703381	-0.280715	-0.62384	-0.775196	-1.69942	-3.5202	-0.30007	-0.0200026	0.948356	-1.2222	0.515829	-0.571002	0.731314	0.395627	0.835562	1.8055	0.537011	-1.92241	-0.265833	-0.519611	-0.188231	1.15504	-0.366632	-1.35373	-0.0161761	1.64402	-0.215754	0.896773	-0.737283	0.152274	-0.849967	-0.360108
ITIH3	-0.599232	-1.24773	-2.17324	-0.930549	0.0784648	-0.52972	-0.214977	-1.15024	-0.0504136	0.226654	-0.13222	-0.651687	-0.402701	-0.771171	-0.822205	-1.13782	-0.74566	-0.96219	-0.661779	-2.49203	-1.16264	0.0316354	0.950776	1.19052	0.0505367	2.30408	0.758815	-0.634012	-0.0218335	-0.207077	0.616037	-1.39977	-0.410818	0.176002	1.4909	1.4782	0.224194	-0.857062	-0.373903	0.250081	-0.447991	-0.693921	-0.512779	0.958292	0.950967	0.761567	-0.0593626	2.47352	0.895027
ITIH4	0.48724	0.22626	-0.693557	-0.389459	0.282374	-0.0361605	-3.21999	-0.158857	-0.601068	1.51584	-0.222177	-3.35519	-0.158051	0.730633	-0.613769	0.107814	-0.470022	-0.480883	0.157703	-0.138129	-1.02849	-0.481346	1.36714	0.212243	-1.01388	1.06141	0.495024	-0.14882	1.13093	0.0281437	0.369684	-0.590204	0.0144599	-0.131432	1.25613	0.00572469	-0.00146496	-0.358807	0.520884	0.0650691	-0.8601	-2.25128	-0.528828	-0.323271	0.373958	0.18225	-0.659918	0.582397	1.45958
JCHAIN	-0.219495	-0.972396	0.0587743	0.631809	1.41566	-1.30815	-1.37238	-1.25425	-1.2157	0.405373	-0.416687	-1.59981	-1.19041	-1.6361	-0.695247	-0.496201	-1.98269	-2.67925	-0.0487466	-2.64079	0.111719	0.886987	0.0223654	-0.472958	1.12346	0.41263	-0.116674	0.168031	-0.0173889	1.51167	0.975209	0.599554	0.295773	0.263166	-0.146047	1.83962	0.236833	-0.171252	-0.696224	-0.0558262	0.261389	-1.13544	-0.250253	0.775569	0.0795322	0.760322	0.468219	1.11693	-0.218709
KLKB1	-1.59072	2.71367	1.4894	0.404708	0.256874	-0.538727	-1.0229	-0.920109	-0.224078	-0.103415	-0.169491	1.84302	0.713224	-0.281224	0.975071	0.299137	-0.98823	-1.23507	-0.616798	-0.510396	0.382673	-1.52646	-0.151277	-0.93061	0.151979	-0.588752	1.12732	0.714225	1.05328	-0.867098	0.724431	1.66985	0.684436	-1.52122	-1.45552	0.419573	-1.24443	-0.652509	0.0579592	0.112469	0.529547	-0.391098	1.20967	0.347947	1.67823	0.0464753	-0.287283	-1.26206	1.36581
KNG1	-4.50097	1.27134	0.0237824	0.360205	0.200459	0.0465811	0.562483	0.216614	-0.367495	-0.76057	0.252695	0.510975	-0.678108	1.29299	-0.962951	0.280137	0.111498	1.08098	1.04109	0.709326	0.237672	-1.33749	0.449903	0.0260032	-0.898535	0.539111	-0.311593	-0.360499	0.984415	0.408625	-0.106585	0.739963	0.34848	0.636678	-0.11368	0.577116	0.465964	-0.283376	-0.879812	-2.89722	-2.81972	-0.590068	0.913208	-0.748963	1.34002	-0.503738	-0.320584	0.581253	0.102105
KRT1	0.281693	0.79656	0.14702	-0.0730801	0.438875	-0.812306	0.564983	-0.627986	-0.422551	-0.978453	0.554393	0.100395	-0.821335	3.38754	-0.894969	2.76833	0.867068	0.829994	-1.04151	0.12085	-0.203009	-0.330232	0.0870497	0.0906492	1.8406	0.79435	-0.624434	-1.05703	-1.06243	-0.84171	0.346367	1.27208	-0.348655	-1.43933	-0.640627	0.599353	-0.625809	-1.36864	0.017805	0.481433	-2.07867	-0.751519	0.787152	0.234291	-0.788779	-1.29548	-0.917726	0.118745	-0.4252
KRT10	0.254938	-0.240272	-0.833535	-0.546157	0.0987746	-1.31105	0.120809	0.068268			-0.431964	-0.295708		-0.923715	-0.535787	1.10864	-0.02496	-1.99298		-0.519648	-0.791803		1.32342	-0.103799	0.49259	-0.560463	-1.03432	-0.296188	0.91489	0.733725	-0.298692	-0.673397	-1.39613		0.0174495	-0.855239	0.212604	-0.834663	-0.526061	-1.26712		-0.355104	-1.08961	0.41217		0.954308		-0.35982
KRT9	-0.229428	1.57327	-0.696717	-0.394245	-0.417964		-0.487245	-0.237739	-0.725289	-0.0203782	-1.00427	-1.1653		1.25784	0.814411	1.04524	-0.538104	-0.952376		-1.53752	-1.01804	-0.143487	1.29995	1.58298	0.694578	0.436861	-0.480946	-0.728592	-0.112522	-0.306325	-0.182768	0.951236	-1.39996		-0.900233	-0.998343		-0.561634	-0.43075	0.16548		-0.822894	-0.22686	0.789184	-0.200368	1.59248	-2.03121	-0.627898	-0.286421
LBP	-1.24965	-1.0812	-1.07655	-0.952668	-0.774866	-0.642503	-0.506991	-1.14547	0.201929	-0.563465	-0.673678	-0.503519	-1.06298	-0.144854	-1.31207	-0.88493	-0.680428	-0.306184	-0.871164	-0.289738	-0.699115	-0.402819	2.70724	-0.957012	-1.44268	1.78853	0.623413	-0.176936	0.737243	-0.057608	0.323288	-1.06011	-0.42379	0.0551853	1.889	1.19273	-0.211203	-0.48507	0.0196072	0.150612	-0.772437	-0.866845	-0.635607	0.417536	0.869691	0.999875	-1.32307	1.89597	0.550979
LCAT	0.486102	0.932637	0.784068	0.484423	0.850764	0.527734	0.495856	-0.318373	0.776917	0.440774	0.838653	0.443793	0.656899	0.570825	0.913465	0.821757	0.773044	-0.352776	0.0436121	0.633553	0.873039	-0.294679	-1.14272	0.103381	-0.224092	-1.06891	-2.41795	-0.281992	0.351187	0.779303	-0.223432	1.057	0.315498	-1.11494	0.973257	0.314908	-4.39949	-0.819587	0.733306	0.0629218	-0.495459	-0.561042	0.963698	-0.410225	0.71527	-0.20599	-0.970153	-1.71976	-0.729501
LCP1	-0.00843833	-0.0244633	-1.48133	0.125758	-0.452082	0.0537616	-0.354125	-0.814839	0.290208	-0.424061	0.132929	0.570593	-0.576952	0.0277467	-0.827854	1.14009	-0.138011	-0.949365	-0.621694	-0.308042	0.894675	-0.00552023	-0.95099	-0.931852	-0.587938	2.31803	-0.425361	0.349925	-0.764121	-0.602777	-1.17706	-0.174645	-1.1547	-0.341014	0.708829	-0.287066	0.127489	0.472035	0.386401	-0.248294	-1.37271	-1.84622	0.536624	1.25974	0.567398	-0.855932	-0.31986	2.77477	-0.0623023
LGALS3BP	0.410896	-0.260792	-0.751342	0.191731	-0.549906	-0.196879	-1.67289	0.246843	0.0729408	-1.57918	-0.722746	-0.640678	-0.0794682	-1.3217	-0.422047	-1.15674	-1.21787	-1.3413	-1.07782	-0.424611	0.806796	0.11427	0.6902	-1.61693	-1.93496	1.17808	-0.166927	-0.41071	0.794726	-1.07489	-1.00891	-0.144877	0.67438	-0.666865	2.605	0.065627	0.435854	-0.959891	0.812884	-1.0057	0.508248	0.573994	0.965732	0.724734	1.08076	0.469478	-1.48486	1.32203	-0.0247141
LPA	-0.526702	1.73974	0.329843	0.202774	0.542135	0.496696	-1.85921	0.482467	1.35976	0.369053	-0.149525	0.536989	-1.82298	0.794909	-2.21854	-0.812545	-0.655962	-2.79627	-2.11486	0.443566	-1.96973	0.157124	1.03919	0.903261	0.393144	-0.173607	-0.0277165	0.462969	0.291034	-0.0333515	-1.82179	-1.36501	1.32848	0.403497	0.221767	0.805189	0.406244	-0.113443	1.01625	-0.420908		0.422985	-0.970468	0.407318	-0.755054	0.631615	1.28287	-1.05113	0.665194
LRG1	-0.459335	-1.30945	-1.50609	-1.11604	-0.036046	-0.229542	-1.14831	-1.18697	-0.910683	0.0124756	-1.08512	-1.02703	-1.02821	-0.545566	-1.1019	0.0974785	-1.10215	-1.37677	-0.979751	-1.12451	-0.415968	-0.41985	1.40963	0.599839	-0.518276	1.89491	0.722983	-0.325429	1.2071	-0.0902347	0.459277	-1.30073	-1.05555	0.104314	1.98217	1.22907	-0.0361005	-0.503919	0.250148	0.319394	0.0673045	-0.692898	-0.216566	0.635745	0.120273	1.95884	-0.558111	1.80057	0.549612
LUM	-0.453138	-0.984281	-0.0805722	0.330598	0.342531	-0.435368	0.0721051	1.04625	-0.78071	1.53695	0.561948	-1.68308	0.910531	-0.0945044	0.806144	0.451495	-0.836138	-0.617397	-0.0570398	0.361304	0.653142	1.04916	-3.29332	-1.49972	-0.0655674	0.847964	0.508934	-0.825925	-1.31523	1.0857	-1.17695	0.310019	-0.375335	0.0287398	1.32001	-1.47496	1.68318	-0.693637	-0.300156	-0.930736	-0.617482	0.386677	1.55886	0.933111	1.0395	0.499168	-0.510518	0.782685	-0.569943
LYZ		-0.676912		1.13081	2.20266	0.111255	-1.05793	-0.0964396	-1.73735	1.58523			-0.444032	-1.3104	-2.41175	0.906132	-1.74606	-1.8409	-1.54554	-0.94314	0.685843	-0.236882	-0.00612218	-0.249638	0.543176	0.721633	1.03987	0.536153	0.25388	0.3265	0.672414	0.0917703	0.24547	0.462943	1.53831	0.220022				-0.933149	-1.34845	-0.721079	0.0214914	0.0913391	1.77138	-1.06669	0.20779	1.77734	0.470429
MAP2K7	1.18994	-0.321545	0.0934311	-0.546604	0.386159	0.200699	-0.760813	-0.183375	-0.712677	-0.235418	-0.197401	-0.0786474	0.145084	-1.63782	-1.917	-0.902037	-0.773573	-1.19955		-1.72026	0.121037	1.96731	0.121883	0.150261		-0.382993		-0.597927	-0.802943	0.454718	0.295122	-0.0993233	0.771485		0.742864	-0.229879	1.81335	0.604349	-0.197926	1.08184	0.809245	0.28029	1.3556		-1.50259	0.318381	0.359085	-0.385319	1.35943
MASP1	0.662367	-0.551247	0.393656	0.167471	0.720381	-0.193882	1.00141	0.839908	-0.778787	-0.141736	0.227454	1.75342	0.816156	1.50803	0.420239	0.269199	1.72337	-0.622581	-0.525243	0.445319	-0.943386	1.15101	0.316339	0.0625013	-0.652541	1.43195	-0.36961	-0.408177	-0.172824	1.76699	0.609511	-0.387374	0.504823	-0.98483	0.805645	-0.695742	0.141883	-1.39234	-1.02824	-1.59797	-0.27505	-1.93088	-0.0215647	-0.745638	-0.637988	0.511126	0.206042	-0.0528048	-0.487463
MASP2	-1.04605	-1.29837	1.70315	-0.369964	-1.32771	0.379587	1.52267	0.547075	0.128549	0.239097	0.839954	1.1242	-0.318643	0.14233	-0.701832	0.673246	0.822051	0.834082	1.34318	0.768234	-0.948558	-1.04152	0.691157	0.3411	0.154429	1.39407	-0.931018	0.531125	0.218386	0.121421	-0.00789545	0.491456	0.321543	-0.477521	0.723146	-0.556696	0.777685	-0.19882	-1.56613	-0.059776	2.13638	-0.395933	-0.935854	-1.37337	-1.31054	-1.59356	0.775807	2.19017	-0.00262801
MBL2		-0.424958	-1.53161	1.07926	-0.611521	0.52319	1.69633	-2.14401	-0.193162	-1.30693	-0.420918	0.388257	-0.797245	0.984329	-1.55631	-0.156045	-1.27194	0.202621	-1.19283	-0.151474	0.391675	0.540092	2.32227	1.15186	0.816302	-1.5904	-0.739183	1.05633	1.37399	-1.26932	-0.371798	-0.884763	-0.122187	0.560546	0.72246	1.47515	-0.608102		0.977619	-0.20514	-1.23381	-1.53522	0.0477572	1.20282	-1.03631	0.553252	0.707008		-0.404991
MINPP1	-0.87281	0.0925666	-0.0963642	1.63283	-0.949813	0.874566	1.17492	0.679576	1.31257	-0.498497	-0.522071	1.98785	-1.27507	1.16205		1.81518	0.758452		0.400175	0.497239		-1.42598	-0.0688531	-1.20567		-0.2741	-0.999669		-0.320046			-2.43867	-0.90327	-1.11242	-0.323765	-0.314649	2.11828	0.494307	-0.708417			-0.312145	-0.200012		1.06138	0.242876	-0.57375	1.37696
NNMT	-0.107163	0.0665548	0.608495	0.372927	2.86039	-0.638507	0.122986	-0.721068	-0.5434	0.438065		0.12819	1.31325	2.224	-0.357259	0.841131	-0.218175	0.623107	-0.0910011		-0.730984	0.313131	-2.39198	0.0586247		-1.02462	0.0250666	-0.224401	-0.858635	0.26003	0.078946	0.749761	0.0722068	0.197451	-1.10308		2.594	0.706523	0.769753	0.54256	-0.427482	1.67167	-0.238431	-0.614417	-0.772826	0.365654	0.715126	-1.12219	1.36278
NUP98	0.101774	-0.302692	-0.947572	-0.445191	0.469016	0.952164	0.337545	0.285625	0.538649	-1.42068	-0.108814		-1.44375		0.419258	0.779354	1.61989	0.35627	-1.63903	0.755896	1.21523	-1.37529	0.113964	0.821445	0.306801	-0.869264	-0.477586	0.578088	0.0481886	-0.818102	0.442299	0.490513	0.374818	-2.4003	-1.70537	0.667643	-0.106923	-1.38389	-0.0320894		-1.99627	0.31718	0.606742	-2.62671	-0.436108	1.19829	0.175873	0.590536	0.0961136
ORM1	-0.509167	-0.214357	-0.722914	-0.32917	-0.790742	-0.023886	-0.606838	-1.23902	0.341056	-0.783708	-0.284036	0.124291	-1.09775	0.153894	-1.50686	-0.149515	-0.234947	-1.19032	-0.0372185	-0.481325	0.0824616	0.980182	3.1301	2.16888	-1.41049	-0.256158	1.2464	-0.11305	0.136906	-0.855082	-0.951236	-0.993845	-0.300544	-0.744423	2.03283	-0.207396	-0.136359	0.118847	0.926778	0.361768	-0.894941	-0.979581	-1.82195	-0.366778	-0.0446224	1.07171	-0.960924	1.06407	1.22203
ORM2	-0.769611	-0.156808	-0.407245	-0.390581	-0.667216	1.18603	-0.672674	-0.946541	0.546042	0.0549606	0.311949	1.01792	-0.998351	0.573829	-1.18267	0.251431	-1.37086	-0.785181	0.0225333	0.342865	0.0905965	0.459277	3.61033	2.32725	-1.56648	-0.197372	1.0085	0.211312	1.94321	-1.17204	-0.61715	-0.478647	0.312198	-0.651338	-0.337292	-0.107365	-0.434851	0.225658	0.427118	0.78301	-0.983885	-2.12618	-1.79206	-0.536938	0.00505922	0.192665	-0.204539	0.707236	0.64182
PCYOX1	1.01381	1.85381	0.821355	0.875017	0.782209	-0.0786443	-0.0885638	0.881969	0.173577	0.5317	1.08014	1.07656	1.75672	2.3818	1.74488	0.950653	0.893978	2.02365	-0.326593	1.30891	0.0756829	-0.908116	-1.5701	0.428322	-1.26403	-0.0820428	-1.43594	-0.468607	-0.844694	-0.0731174	0.166272	0.980929	0.529737	-0.69254	-1.04232	-0.702553	-0.962846	-0.188843	0.53273	0.286005	0.501986	-0.60647	-0.762169	0.267717	-0.903287	-1.39008	-0.154563	-0.482074	-1.05155
PGLYRP2	1.14514	0.659109	-1.1487	-0.0429679	0.754932	0.551046	1.00554	0.564763	1.29046	0.979944	0.910648	0.595432	1.09108	0.867304	0.598906	0.637351	1.03929	0.838457	-0.24479	1.00246	0.0127454	-0.556455	-2.52757	-0.554229	0.727966	-0.708823	-1.5033	-0.277782	0.23741	0.826915	-0.374124	0.599834	0.122524	-0.58103	-2.68114	-1.05099	0.485069	0.133841	-0.165693	-0.745503	0.149254	0.217273	1.50211	0.155026	0.311975	0.584635	1.47586	-2.06472	-1.17654
PI16	0.741219	-1.40171	-0.753969	-0.199173	-0.166187	-0.394846	0.648741	-0.102193	0.923963	-0.126308	0.77719	-1.04109	0.649207	0.624235	0.294229	0.918442	0.594496	-0.680942	-0.00290227	-0.797597	-0.201143	0.330464	-1.86402	-0.176661	1.22236	0.342758	-0.0843194	0.264265	-0.564354	1.41968	-0.258413	0.253976	-1.05419	-0.164283	-0.016661	-0.00576826	1.34749	-0.276332	0.084353	0.974567	0.316004	1.94951	1.61442	0.898694	-1.52416	-0.887412	1.04147	0.729209	-2.0613
PLG	1.26224	1.5337	0.518133	0.275726	0.430992	-0.669063	-0.445289	-0.270741	-0.624975	-1.32533	0.0271899	0.701505	-0.596849	-1.8532	-1.0649	1.11266	-1.78064	-0.678517	-0.589647	0.820319	-0.906597	-0.298908	0.0450937	0.229009	0.135778	0.41957	-1.15528	0.0858583	1.56824	0.0364489	0.286016	0.936928	0.957568	-1.51775	-0.567986	0.206619	0.570517	-0.589518	2.32257	-0.830295	-0.29542	0.84412	-0.379734	-1.05207	1.14166	-1.47506	-0.342726	-2.6311	0.322145
PLTP	0.471437	-0.0495527	-0.381799	1.19526	0.634349	0.124888	0.814178	-0.708798	-0.975842	0.695181	-0.461194	0.53745	0.305371	-0.68657	0.0633677	0.147648	-0.263813	-0.120949	-0.427586	0.381935	1.18983	1.13326	1.28826	-0.704018	0.309374	1.0907	-0.586055	0.308496	-1.536	0.749271	-1.01752	-0.519317	0.248341	-0.012952	-0.608088	1.01084	2.10698	-0.206331	-0.424361	-1.1048	-4.51903	-0.546741	1.07038	0.600954	-0.275122	-0.0706236	-0.1403	2.10655	-0.765872
PON1	0.769806	0.184348	0.700327	0.323528	1.01739	0.942426	0.193529	-1.95271	0.321109	0.859373	0.221132	1.25699	0.963487	-0.657678	0.596903	1.77881	0.362535	2.28623	-0.0498058	1.59364	1.055	-0.808444	-1.02146	-0.384287	-0.107938	0.419425	-0.954681	-0.0987717	0.169705	1.30417	0.159335	0.577552	1.46674	-0.551556	-1.24596	-0.379171	0.00106182	-0.409746	1.44357	-1.65022	-1.41899	-0.407987	1.98898	-0.302577	-0.178144	-0.92441	0.00844517	-0.720349	-0.579316
PRDX2	0.0490094	1.36249	1.55213	1.05628	1.70598	0.942383	0.329084	1.17232	0.872158	0.89026	1.45874	2.09893	1.23745	2.01192	1.20136	1.4384	1.82334	1.27439	1.07409	0.716317	-0.519281	-0.482907		-0.683585	-0.0674577	-0.594049	-0.414664	0.0216594	-0.539149	1.14006	-0.121155	-0.279399	0.174459	-1.61087	-0.704875	-0.154472	-0.482246	-0.558875	0.137686	-1.01242	-0.935262	-0.966513	-0.687433	0.368196	-0.595052	-1.17073	-0.612202	-0.547465	-0.392548
PRG4	-1.498	1.47164	0.749033	-1.10821	-0.350536	0.219887	-0.490958	-0.151767	1.32454	0.917783	-0.0284154	-1.06074	-0.311509	1.04697	-0.2052	-0.0387799	0.290976	1.14564	-1.24048	2.09408	-0.289788	-0.933384	1.26672	-0.759491	-2.55077	0.718159	-1.16871	0.285373	0.699279	-1.19558	0.52097	0.528471	0.803704	0.360188	0.105261	-0.401946	-0.650995	0.921673	-0.840641	-0.144165	1.26359	-0.813096	0.111527	-1.59772	1.38489	-0.124475	-1.08474	-0.641981	-1.43189
PRKDC	1.33496	1.00855	-0.146383	-0.153341	-0.0491953	-2.07377	-1.42053	-0.0155249	1.36874	-0.331912	0.183702	1.03572		1.5126	-0.905545	-1.08286	-0.183972	1.10591	-1.42444	0.346077	-0.844765		0.425869	0.00487951	0.519409	-0.793175		1.17571	0.00339731	-0.821709	-2.81715	1.14579	1.11369		0.520488		-0.0350381	0.35598	0.0720243	-1.37163	-1.05242		-0.958186	1.25806	1.03937		1.45599	-1.17498	0.188888
PROC	0.546876	1.79866	1.09326	0.672621	0.256916	-0.0555418	-0.434027	-2.10739	0.704261	0.956465	0.187809	0.841434	0.688809	-1.09492	0.522544	0.434841	-0.62846	0.428489	-0.154877	-0.734802	0.103401	-1.21752	-0.400364	0.629268	-0.636694	0.302302	-0.761542	-0.038727	0.621946	1.60137	0.749982	1.55902	0.884379	0.420424	-1.01579	-0.11394	-0.693626	0.671623	-0.877541	-2.36223	-1.15693	-1.44134	1.25616	0.168028	0.537863	-1.83907	-1.0945	0.174902	-0.171204
PROS1	0.0310286	0.242728	0.57423	-0.507524	-0.880398	-1.76198	-0.772488	-0.979318	0.177398	-0.276728	-0.340011	-0.819528	-0.202803	-0.778773	-0.119686	0.0516082	-1.61514	-1.01767	-0.829529	-0.030632	-0.822064	-2.3175	2.69322	-0.5139	0.924363	0.509758	0.49288	0.935346	1.50953	0.0392272	1.7057	0.440411	1.03226	0.165983	1.56647	0.598108	-1.09402	-0.844482	-0.661705	-0.339128	-0.498214	-1.02278	0.687791	0.85073	0.851729	-0.20917	0.0382506	0.00632381	0.922105
QSOX1	-0.53729	-0.563452	-1.54061	1.3173	-1.02713	-0.62482	1.22761	0.0931462	-1.23273	0.0415971	-0.81364	0.0375935	0.0420197	0.0543166	0.468093	1.17898	-0.615911	-0.105107	-0.843298	-0.461701	0.0673419	1.60791	-1.62275	-2.04103	0.739738	1.62089	0.546714	0.299661	-1.17752	1.01816	-0.086409	-0.0531325	-0.238652	0.43237	-1.90895	-0.0724452	2.22851	0.688382	-1.01337	-1.07711	1.2255	-1.35499	1.20816	0.211346	1.34515	-1.34276	0.24623	1.81212	0.71715
RBP4	-0.605624	1.03486	1.23902	0.659965	0.172862	-0.0633221	0.215507	0.559456	0.581086	0.74877	1.1046	1.14644	0.196321	1.07135	-0.038506	1.54266	0.850609	1.74368	0.764749	0.438041	0.584157	-0.747803	-1.792	0.463584	-0.139001	-0.876266	-0.396876	0.464503	0.161065	1.36187	-0.0955535	1.22703	0.238197	0.178388	-1.30826	-0.0640818	-0.0325041	0.407404	-0.077818	-1.36271	0.0689385	0.745574	0.54707	-1.04375	0.681836	-2.30431	0.489811	-2.08644	0.0947614
SAA1		-0.870449	-1.37353	-1.63316	-0.890869	-0.0669315	-1.50508	-0.356607	-0.788137		-1.15833			-1.04097	-1.31487		-0.927169		-0.313613	-0.584876	0.854434	-1.13778	2.17177	1.09845	-1.26192	1.27762	0.687266	-0.522014	0.9201	-0.0332206	-0.215784		-0.918297	-0.598301	1.88025	1.32999	-0.566804	0.387353	0.654464	-0.557001	-0.362847	-1.25242	-0.0796215	-0.211292	-0.713692	0.680468	-0.743592	1.68665	0.679233
SAA4	-0.576336	-0.0528837	-0.792592	-0.0769624	-0.576299	-0.777703	-1.30795	-1.47678	-1.27709	-0.769212	-0.986339	-0.868375	-0.910564	-1.36897	-0.776525	0.0601978	-1.67376	-1.40143	-1.09229	-0.918688	0.127198	-1.13634	-2.38791	1.13679	-0.224733	1.32088	0.725612	-0.373895	1.56352	0.281772	0.3119	-0.0978521	-0.274867	0.264143	1.56977	1.72339	-1.02525	-0.13421	0.883774	-0.640092	-0.757746	-1.16898	-0.16034	1.48322	0.191752	0.784608	-0.061564	1.06676	0.785119
SELENOP	0.461009	0.716713	0.635317	1.3394	1.17239	0.887961	0.215249	0.185089	-0.740875	1.34648	-0.154057	1.15943	0.197222	0.602634	-0.209186	0.360911	-0.208314	-0.803995	0.761397	-0.611947	1.56918	1.09993	-1.71687	-0.101844	0.732263	-1.35144	-0.370512	1.37512	-0.715899	0.232196	0.0660192	0.632952	0.0465423	0.352841	-3.57716	0.437697	1.68763	0.631262	0.105393	-0.633883	-0.591593	-0.564771	1.02527	-0.697563	-0.44915	-0.82021	0.511905	-1.81664	-0.236279
SELL	0.979414	0.496872	-0.131727	0.971627	1.96663	1.69761	1.7125	0.241679	0.396177	1.95165	0.69534	0.995246	1.33077	0.786087	0.296528	1.00113	0.868942	1.03334	1.09799	-0.475968	0.556023		-1.49758	-0.566731		-0.83841		-0.611239	-2.01808	-1.28004		-0.873944	-0.569146			-1.08965	-0.89944		-1.77484	0.529116	-0.335354		-1.08613	-0.887895	-1.13195			0.637033	-0.248602
SERPINA1	-0.645965	-0.823428	-1.75923	-0.53758	-0.735536	-0.678473	-0.362649	-0.679276	-0.866721	-0.174198	-0.941103	-0.417386	-0.983874	-0.479634	-1.161	-0.19237	-0.4974	-0.197879	-1.53275	-1.26313	-0.912991	0.319903	1.93336	0.100795	-0.297982	1.04568	0.506313	0.351241	0.668027	0.708907	-0.210778	-1.09876	-0.612026	-0.439864	1.89567	0.970871	0.537836	-0.631919	-0.144876	-1.13847	-0.956636	-0.401609	-0.547153	1.70385	-0.314411	2.08249	-0.385995	1.18004	0.153095
SERPINA10	-0.461907	0.461082	1.11768	0.0614723	-0.0263395	-0.197396	0.300725	0.734842	0.224902	0.303478	0.0568838	0.311487	-0.137495	0.393319	0.147421	0.628579	0.829346	0.709498	1.04861	1.49986	-1.06181	-1.51668	1.38914	0.644289	-3.01194	1.35886	-0.718481	0.00758357	0.120688	-1.4518	-0.114835	-0.569162	0.339443	-1.42795	1.10506	1.52171	-0.265114	-0.184153	-1.76191	1.19878	0.373844	-2.01166	-0.641618	-0.451661	-0.140284	0.135784	-1.24178	1.66906	-0.438475
SERPINA3	-0.746715	-0.84284	-1.05051	-0.69789	-0.360626	-0.720889	-0.25132	-0.732997	-0.847357	-0.208904	-0.274712	-0.235298	-0.538003	-0.142511	-0.774838	0.456126	-0.312673	-0.486562	-0.491905	-0.653529	-0.663217	-1.38073	2.47447	0.991163	-1.34961	1.31987	0.642829	-0.285497	0.39968	-0.436324	0.169226	-1.38843	-0.790065	-0.4935	2.04301	0.829748	-0.970818	-0.993371	-0.192294	-0.399278	-0.568888	-0.810704	-0.902837	1.12334	0.11322	0.883707	-0.669571	1.61427	0.971875
SERPINA4	0.805029	1.24574	1.14977	0.862749	0.676393	0.229975	0.718872	0.509812	0.469678	0.903307	0.282899	0.857699	0.415724	0.760155	0.303737	0.885168	1.08869	1.22825	0.110979	1.06816	0.247377	0.558694	-1.8051	-0.0746138	0.126844	-1.36726	-0.65784	0.211447	-0.841998	1.04709	0.0810423	1.15863	0.27583	-0.15484	-3.36251	-0.614688	1.08301	0.292219	0.399217	-0.44036	-0.283136	0.0218373	0.913633	-0.627341	0.208529	-0.991636	0.689254	-1.76905	-0.688076
SERPINA5	0.289717	1.14868	1.21933	0.553442	0.255827	-0.127234	1.09067	0.420267	0.838793	0.670395	0.0470429	0.793509	0.260024	1.01182	0.38166	0.770195	0.514532	1.07076	1.03626	0.866299	0.684013	0.0413275	-2.49441	0.103701	-0.0385829	-1.72008	-0.518673	-0.10551	0.0271353	0.977677	0.385726	1.44937	0.762568	0.957006	-1.98627	-0.876635	0.802264	1.0047	-0.62332	-0.840424	0.190577	0.0511131	0.575866	-1.30413	0.31766	-1.59571	0.262509	-1.76951	-1.21803
SERPINA6	0.818475	0.0742133	-0.156402	-1.14183	1.08192	-0.19298	0.164872	-0.333959	-0.284717	1.06934	0.515719	0.760506	0.546747	0.537919	-0.0396136	0.424029	-0.721362	0.622712	-0.236992	1.19954	1.11568	0.100453	0.746933	-1.01716	-0.370382	2.19279	-0.359151	-0.307522	0.906595	-0.366082	-0.237036	0.830371	-2.29291	-0.247087	-0.0378514	0.578769	0.748791	-0.601759	-1.47112	-2.79242	-1.31108	-0.488379	1.4174	1.54201	0.404224	-0.365572	-1.11553	2.31871	-0.875795
SERPINA7	1.21381	-0.00333798	-0.486271	-2.2079	0.505146	0.0781692	0.263317	-0.889744	-1.34598	0.99355	0.17542	0.71348	0.0124964	-0.409539	-0.0232927	1.43684	0.494321	-0.121274	0.0902245	-0.109339	0.178008	1.47375	-0.599087	0.537361	-1.61564	-0.834959	-0.870794	-1.6456	0.864901	0.790731	-0.142682	-1.45475	0.35305	-0.185619	0.434044	0.595092	1.42312	-0.443243	0.580733	0.767701	-0.662072	0.219676	0.935598	1.04732	1.18927	0.413706	-1.54689	-0.892475	-1.60647
SERPINC1	0.759867	1.54929	1.18671	0.858045	1.10576	0.0261451	0.558871	0.159335	0.178081	1.00523	0.0604741	1.90238	-0.626963	1.60624	-0.502626	1.9357	0.0844555	0.635488	0.116442	-0.816625	-0.754707	-1.52057	-1.02024	-0.0244774	0.536139	0.359065	-0.598706	0.469009	0.912378	1.18949	-0.526008	1.57924	0.922339	0.942457	-1.73906	0.288326	0.0724318	-0.86914	0.518068	-2.21477	-2.10511	-0.542443	1.3288	-1.50108	0.131533	-0.710058	-0.368969	-1.9937	-1.1228
SERPIND1	-0.659566	0.216819	0.226157	0.200129	0.0182689	0.290156	-0.340639	-0.540587	0.137173	0.307432	0.498682	0.805111	-0.15472	0.591036	-0.292185	1.45116	0.332771	0.789566	0.435191	-0.0156452	0.360432	-0.378555	1.19478	1.11722	-0.257076	-0.59882	-0.337534	1.08054	1.15381	-1.42916	0.213251	1.69278	1.50158	0.819419	-0.962039	0.782889	-0.431217	-0.0593934	0.690307	-1.49484	-1.10958	-0.675009	0.407481	-0.394674	-0.0468556	-2.56962	-0.375039	-1.37129	0.162817
SERPINF1	-0.23183	0.1641	0.911627	-0.0897748	0.109339	-1.74986	1.47809	-0.541076	-0.400718	-0.522616	-0.135312	0.198837	-1.53134	1.66011	-1.5799	0.759819	-1.8303	-0.0366689	0.589461	0.649391	-0.183335	-0.0866106	0.0451934	-0.0198334	0.272153	1.78827	0.285116	-1.07152	0.719309	1.16012	-0.586166	-0.206077	-0.606989	1.09187	0.476449	-0.373349	1.08804	0.140464	-1.98304	-0.609393	-1.7685	0.67298	0.218308	-0.254801	0.535793	-1.13301	1.07316	1.96657	-0.493771
SERPINF2	1.44959	1.06623	1.04257	-0.0946187	1.31944	-0.899245	0.0216457	-0.989369	-0.00828869	0.463583	0.978909	1.4244	0.026876	0.181649	0.216106	-0.00616171	0.271795	0.500182	0.948344	0.890152	-0.0566008	-1.52878	1.23067	-0.0249327	-1.39599	-0.0855365	-0.551937	-0.634467	0.686153	0.914963	-0.381878	2.01362	0.032297	-0.961175	0.751516	0.0663189	-0.363499	-0.130562	1.13538	-1.5653	-1.76554	-1.27119	0.860737	0.743803	-0.362899	-0.8793	-0.867093	-2.73781	-0.665268
SERPING1	-1.41667	-0.107476	-0.598323	-0.128388	-1.04018	-0.628736	-0.250573	-0.957205	-0.143111	0.349362	-0.509183	0.206727	-0.45038	0.85584	-0.672606	0.574126	-0.350388	0.972244	-0.836011	0.0507437	0.566708	-1.68861	0.883086	0.930459	-1.34507	2.26821	-0.383183	0.0994501	0.410722	-0.0444884	0.195652	-0.489144	-0.364355	-0.455156	1.677	1.02088	-1.47018	-1.26929	-1.3961	0.0011078	-1.44347	-0.450609	0.566897	0.787492	1.35848	0.0654935	-1.7499	2.31998	-0.544067
SHBG	1.48863	-0.441804	-3.38394	-0.210613	0.304284	0.386431	-0.309427	0.323851	-1.23144	0.858181	-0.661762	0.19386	1.66481	0.343197	1.63395	1.45838	-0.93178	0.222514	-1.97439	-1.39239	-0.217899	0.652709	0.0242632	-0.677771	0.378331	1.7881	-1.68769	0.679537	0.326251	1.05925	-0.490745	-1.14839	-1.64955	-0.197303	0.0742656	-0.54776	1.00932	-1.42396	-0.511929	0.131735	0.146133	-0.197372	1.13461	0.923376	-0.764126	1.24915	0.974502	1.38526	-1.59109
SHROOM3	0.921347	0.328833	0.073415	0.255449	0.49442	-0.964588	-0.579253	-0.796176	-0.524633	-2.13451	-0.483926	-0.480932	-0.859981	0.117873	-1.55552	-1.88004	-0.976519	0.498458	-0.79204	-0.934833		1.53345	2.49228	0.607108	1.34678	0.188108	1.482	1.15895	-0.732343	-0.948022	-0.961656	0.234325	-0.080518	-0.35094	-1.33851	-1.56769	-0.430061	1.06178	1.96545	-0.959476		1.69542	0.475773	-0.252329	-0.110237	-0.274763	0.302766	-0.210333	0.428975
SPG11	-0.0339987	-0.316564	-0.912562	-0.470677	-1.16825	-1.05597	-0.00767013	-1.54444	0.381245	-0.810716		0.053887	-0.532375	1.18828	-1.0712	1.36212	0.39615		1.45043	2.22658	-0.405371	1.07611	0.810422	1.28367	-0.752127	0.219852		0.359323	0.20738		-0.236119		1.24024	-0.787436	0.0200018		1.0861		2.64785	-1.53386		-0.981869	-0.810147	-0.937171	-1.26442	-0.0777058	-1.02492
STXBP5	-0.732486	-0.00391736	-0.455654	-1.04576	-0.0210051	-0.845821	-0.76382	-0.65327	0.880131	-0.420852	-0.526399	-1.27985	-0.521369	-0.166471	0.00330383	-0.56922	0.130856	-2.99859	0.170066	0.60412	0.554062	-0.0228644	1.69623	-0.334276	-0.791609	0.38668	0.0625314	-1.00283	0.787272	-0.63981	0.125996	0.632403	0.601106	0.121069	1.93033	-0.245644	-0.562443	0.465318	0.996319	-2.35671	-3.82356	-0.538168	-0.144143	1.48147	0.808691	1.00833	0.276402	-0.0176726	0.431815
Serine/threonine-protein	0.401186	0.233974	-0.379693	-0.468754	0.49401	0.132591	-2.62926	-0.630858	-0.600808	1.85739	-0.282393	-2.07316	0.542509	-0.331811	-0.485787	0.505935	-0.0164401	-0.520981	0.371602	-0.422984	-0.431179	-1.19486	0.738403	0.535094	-1.31019	0.907918	0.262117	-0.942313	1.2068	0.794576	0.247288	0.114038	0.56068	0.589693	1.58744	-0.255782	0.736502	-0.0637061	0.324411			-3.05329	-1.18922	0.459295	0.0918179	0.450416	-0.847685	0.381402	1.38263
TF	1.48749	1.38611	1.07759	0.530072	1.51828	-1.35823	0.912435	0.228801	-1.56548	-0.976305	-0.814647	0.870354	-0.176917	0.25424	0.0451764	0.327303	0.531391	0.0426051	-0.266988	0.903787	0.829483	-0.254397	-1.02071	-1.70299	0.886063	-0.0185731	-1.19167	-0.847562	-0.512759	0.0936511	-1.14537	1.45331	0.248096	-0.474042	-2.40979	-0.367324	0.315668	-0.612091	0.414801	-0.0834813	-1.01713	1.02047	0.908752	0.125534	0.311271	2.08505	1.05418	-0.0745822	-0.249601
TFRC			-0.78344	-1.2374	0.510956		1.06427	-0.26045	1.05563	-0.463884	-0.57612	-0.900477	-0.909015	0.611014	-0.247705	0.262985	-0.25535	-0.204277		-0.76835	-0.150735	-0.133848	1.94442	-0.609645	-0.50824	1.33866	1.20554	-0.896129	-0.638476	-1.17261	0.203425	0.420622	-1.00671	1.04466	0.0864561	-0.0801975	1.85341	0.303042	1.39357	-1.88426	-0.418609	-2.67693	-0.54449	0.886186	0.32702	2.43897	-1.20851	1.1608	1.53803
TGFBI	0.310241	-0.680144	-0.681042	1.50379	-0.610157	0.328512	0.552813	-0.0692139	0.184909	0.414721	-1.43888	-0.00774329	0.855028	0.798194	0.14089	1.1352	-1.96861	0.282001	-0.250438	0.787825	-0.675662	-0.577374	-0.234903	-0.507558	-2.00762	2.3952	0.250066	-0.884152	0.126486	1.07012	-0.400206	1.37341	-1.0792	-0.841159	-1.06473	2.38355	0.667758	-0.409758	-0.94363	-1.12009	-0.731716	-1.28597	0.00796932	-0.00876431	1.45057	-0.823568	-0.537461	2.3301	0.126519
TIMM44	0.3605	-0.206356	0.0915175	-0.0748822	0.333595	0.0546992	0.785279	0.0556937	1.00362	1.28606	0.439079	0.229812	-0.00592183	1.64739	0.417759	-0.0245926	0.457975	0.870227	0.761574	1.38115	0.465694	0.143838	-0.362005	-0.219974	-0.00654889	-1.2248	-2.14052	-0.116124	-0.05704	0.951173	0.0157919	-4.16554	0.791064	-0.0841663	-0.130316	0.369831	0.178541	-0.585214	0.94096		-0.788433	-0.731606	0.46317	-0.383302	0.876256	-1.05099	0.0459839	-1.28113	-0.0874624
TMEM256	0.900288	1.39568	-1.01575	-0.0669763	1.56875	1.15182	0.634262	0.497604	0.382235	0.964601	1.8474	1.42843	0.38785	0.0721584	0.00638232	1.30608	-0.744813	0.513025	0.700992	0.845966	-1.02778	0.512524	-1.58354	-0.319751	0.271288	-0.356947	-2.3284	-1.95659	0.0680198	1.52906	-0.329484	1.34608	0.863234	-0.69	0.811067	-0.0253347	1.61208	-0.166976	-1.63632	-0.633211	-0.772091		-1.43412	0.445588		-2.04203	0.875206	0.438143	-0.442949
TTR	-0.989443	1.31175	0.558979	0.258171	-0.357369	-0.418145	0.000693146	0.115943	0.538496	-0.0463622	0.0184742	0.696306	-0.826464	0.572325	-1.27781	-0.0292588	0.183202	0.348795	-0.921738	0.153997	0.288773	-0.167394	-3.17451	0.261602	0.582534	-1.27381	-0.0719968	1.5617	1.10037	1.27904	-0.210891	1.64728	0.856287	0.715802	-2.37557	-0.203777	0.948686	0.930291	1.17345	0.3613	0.529497	1.21707	1.34544	-0.444472	1.16683	-0.980116	0.981773	-1.518	0.195685
VASN	-0.664383	-0.327791	-1.80825	-0.390536	-0.114658	-0.0631496	1.54953	-2.20623	-0.591589	0.343423	0.476372	1.37833	-0.314665	1.19692	-0.264589	1.02908	-0.552319	-0.407225	-0.733812	-0.616345	0.0274652	-0.207714	-1.64312	-0.500064	-0.11752	0.759155	-0.710624	0.524184	-0.838459	1.72385	-0.402329	0.30066	-0.268512	1.87882	-0.267878	1.46134	1.85585	0.0932457	-2.19723	-1.40732	-0.196381	-0.421192	0.792164	0.563909	0.626911	0.852021	0.489535	1.01337	-0.99378
VTN	0.230614	0.576237	0.931416	0.15431	0.754243	-1.0746	0.0301912	-1.27565	-0.495861	-1.47254	-0.690454	0.111188	-0.213252	0.0871665	-0.780755	0.692563	0.362479	0.0717528	-0.111199	1.09957	-0.869202	-1.2065	1.15047	-0.128962	-0.601848	-0.176878	0.250658	-3.70196	1.26583	0.419161	-0.840757	0.741863	0.491533	0.148808	-0.0901847	1.13038	-0.372518	-0.0472918	0.904081	-1.54432	-0.0256166	-1.81218	0.687738	1.31892	1.72164	-0.290094	0.035194	-0.740675	-0.0671797
VWF	-0.81556	-0.354138	-0.61702	-0.397588	-1.21346	-1.37152	-0.877213	-0.915488	0.219967	0.0640303	-0.391058	-0.072826	-1.06298	0.0633177	-0.981767	-0.33058	-1.16608	1.64214	-1.5961	-0.622683	0.84595	0.397058	0.915598	-2.88046	-0.405689	1.11746	-0.0177319	-0.194561	-0.592818	-0.81197	0.3743	-0.344909	-0.269492	0.293012	0.234713	1.02137	-0.424856	-1.86729	-0.497839	-1.16828	-0.483441	-1.13882	0.210589	-0.581895	0.587141	-0.0943431	0.606699	2.09266	1.18966
[truncated: 17 more columns]

## Sheet: 2b
Genes	mean (healthy control)	mean (pre DBT)	mean (1st DBT)	kruskal-wallis test FDR	label	HPA tissue specific
A1BG	-0.360664	0.136499	0.282648	0.274491	LMH	Liver
A2M	0.0398291	0.0314146	-0.082351	0.776632	HML
ADGRB3	0.405438	-0.0195407	-0.465031	0.00801786	HML
ADIPOQ	0.201763	-0.22336	-0.0075877	0.59081	HLH
AFM	0.12494	0.128237	-0.290989	0.327464	LHL	Liver
AGT	0.375589	-0.32618	-0.0919086	0.059703	HLH	Liver
AHSG	-0.0195753	0.132878	-0.122675	0.709815	LHL	Liver
ALB	0.61564	-0.516255	-0.170887	0.000146898	HLH	Liver
AMBP	0.0290319	0.187685	-0.241292	0.658068	LHL	Liver
ANXA6	-0.479978	0.237961	0.314217	0.00694325	LMH
APCS	-0.50391	0.305529	0.268611	0.0287712	LHL	Liver
APMAP	0.19194	-0.242633	0.0436297	0.427673	HLH
APOA1	0.270136	0.0208727	-0.347123	0.195532	HML	Liver
APOA2	0.465248	-0.167459	-0.374093	0.00670864	HML	Liver
APOA4	0.25621	-0.0631133	-0.238028	0.463826	HML	GI-tract
APOB	-0.152352	0.184439	-0.0200602	0.729839	LHL
APOC1	0.229878	-0.311094	0.066349	0.187539	HLH	Liver
APOC2	-0.297723	0.194328	0.143507	0.463917	LHL	Liver
APOC3	0.0251461	0.0759444	-0.113714	0.931328	LHL	Liver
APOC4	0.279469	-0.0461363	-0.299593	0.329923	HML	Liver
APOD	-0.0378342	0.0486027	-0.00806192	0.917905	LHL	Female tissue
APOE	-0.545423	0.394985	0.220024	0.0118587	LHL
APOF	-0.286072	0.145645	0.183078	0.385946	LMH	Liver
APOH	0.196138	-0.308086	0.103529	0.375061	HLH	Liver
APOL1	-0.361049	0.202802	0.210177	0.19874	LMH
APOM	0.549011	-0.380301	-0.240482	0.00285823	HLH	Liver
ATRN	-0.375612	0.389233	0.0225777	0.0696572	LHL
AZGP1	-0.346068	0.460887	-0.0916939	0.0636102	LHL
B2M	-0.677145	0.1309	0.668584	0.000315376	LMH
BCHE	0.609038	-0.169092	-0.544844	0.00156806	HML	Liver
BTD	0.809223	-0.336339	-0.601095	7.09239e-05	HML
C1QA	-0.307474	-0.0685409	0.444364	0.164772	LMH
C1QB	-0.00272184	-0.290441	0.322751	0.24289	HLH
C1QC	-0.290778	-0.0846701	0.442071	0.129799	LMH
C1R	-0.792268	0.288425	0.633453	6.54024e-05	LMH
C1RL	-0.131887	0.151193	-0.00804724	0.589284	LHL
C1S	-0.692545	0.431684	0.356202	0.00183277	LHL
C2	-0.510598	0.186945	0.407079	0.00229394	LMH	Liver
C3	-0.615319	0.156384	0.56636	0.00137939	LMH	Liver
C4A	-0.215647	0.083453	0.166979	0.194017	LMH
C4B	-0.206273	0.0860421	0.152881	0.221664	LMH
C4BPA	-0.547398	0.241194	0.391564	0.00280653	LMH	Liver
C4BPB	-0.317454	0.502453	-0.170842	0.00801786	LHL	Liver
C5	-0.395056	0.216411	0.236015	0.0180792	LMH	Liver
C6	-0.282167	-0.00177492	0.340553	0.0354451	LMH	Liver
C7	-0.413167	0.0875607	0.399484	0.104831	LMH
C8A	-0.468747	0.238889	0.299719	0.0412495	LMH	Liver
C8B	0.264517	-0.334896	0.0509652	0.258154	HLH	Liver
C8G	-0.219311	-0.128648	0.404686	0.18369	LMH	Liver
C9	-0.828248	0.366663	0.590568	7.09239e-05	LMH	Liver
CA1	0.942016	-0.41307	-0.628941	3.06905e-05	HML
CCDC126	0.124245	-0.0887284	-0.0523779	0.821354	HLH
CD14	-0.109589	-0.201122	0.352741	0.463917	HLH
CD44	-0.435284	0.121049	0.405874	0.0247754	LMH
CD5L	-0.179411	0.0151016	0.198682	0.582531	LMH	Blood and immune system
CDH5	-0.395196	0.142368	0.297871	0.0636102	LMH
CEP250	0.0139464	0.582843	-0.691019	0.00384445	LHL
CFB	-0.589575	0.120076	0.575406	0.00124953	LMH	Liver
CFD	-0.176994	0.153808	0.0361617	0.633782	LHL
CFH	-0.805178	0.273306	0.665578	3.06905e-05	LMH	Liver
CFHR3	-0.798922	-0.0129445	0.971651	4.95243e-06	LMH	Liver
CFI	-0.220425	-0.152955	0.43276	0.079939	LMH
CLEC3B	0.878863	-0.413081	-0.600246	8.6783e-06	HML
CLU	0.216484	-0.0424582	-0.213077	0.7846	HML
CNDP1	0.4682	-0.236431	-0.301766	0.00413016	HML
COMP	-0.212371	0.0733503	0.235856	0.628359	LMH
CP	-0.711485	0.222492	0.609041	0.000146898	LMH	Liver
CPB2	0.582094	-0.234692	-0.440352	0.0120904	HML	Liver
CPN1	-0.31296	-0.136218	0.525392	0.0293459	LMH	Liver
CPN1	-0.31296	-0.136218	0.525392	0.0293459	LMH	Endocrine tissue
CPN2	-0.051016	0.0284565	0.029917	0.948535	LMH	Liver
CPN2	-0.051016	0.0284565	0.029917	0.948535	LMH	Endocrine tissue
CRTAC1	0.554117	-0.428453	-0.262764	0.00464655	HLH
CST3	-0.437966	0.0997797	0.415802	0.0407787	LMH
ECM1	-0.0273924	0.022805	0.00778543	0.949864	LHL
F10	0.550164	-0.536168	-0.0704115	0.00927282	HLH	Liver
F11	0.689229	-0.601216	-0.255919	0.000514142	HLH	Liver
F12	0.107557	-0.160611	0.0476028	0.693677	HLH	Liver
F13A1	0.274146	0.011694	-0.341838	0.205815	HML
F13B	0.134909	0.112504	-0.285645	0.529747	HML	Liver
F2	0.446651	-0.248589	-0.262533	0.0343103	HML	Liver
F5	-0.372199	0.0994284	0.337267	0.137288	LMH
F9	-0.218512	0.235254	0.0269603	0.162431	LHL	Liver
FBLN1	0.0194057	-0.115576	0.103847	0.853125	HLH
FCGR3A	-0.505526	-0.0190747	0.640119	0.00767277	LMH
FCN3	0.409766	-0.348566	-0.108297	0.0824961	HLH
FETUB	0.610154	-0.287666	-0.415752	0.00407657	HML	Liver
FGA	-0.630705	-0.0385464	0.799246	3.06905e-05	LMH	Liver
FGB	-0.379535	-0.164546	0.636442	0.00114034	LMH	Liver
FGG	-0.416981	-0.17159	0.689126	0.000840797	LMH	Liver
FN1	0.215714	-0.400765	0.181985	0.11361	HLH
Fibrinogen	-0.523751	-0.0691947	0.704616	0.000496902	LMH
GALE	-0.426125	0.340017	0.157923	0.164772	LHL
GC	-0.09302	0.310487	-0.229912	0.123523	LHL	Liver
GGH	-0.134611	-0.0699383	0.238641	0.608197	LMH
GP1BA	0.460294	-0.361345	-0.218894	0.0354451	HLH	Blood and immune system
GPLD1	0.425751	-0.0509891	-0.454813	0.0797092	HML	Liver
GPX3	0.295322	-0.260468	-0.067871	0.375061	HLH
GSN	0.354828	-0.0917762	-0.324839	0.136153	HML
HABP2	-0.30243	-0.0421493	0.40928	0.104831	LMH	Liver
HBA1	0.823832	-0.352018	-0.601379	0.000157748	HML	Blood and immune system
HBB	0.826265	-0.324549	-0.634514	0.000157748	HML	Blood and immune system
HBD	0.786424	-0.258391	-0.659479	0.000146898	HML	Blood and immune system
HES7	0.277389	-0.102179	-0.123383	0.519114	HML
HGFAC	0.19911	0.18668	-0.444281	0.059703	HML	Liver
HP	-0.227263	0.0697726	0.195966	0.0205282	LMH	Liver
HPR	-0.0412596	0.0348479	0.0111788	0.916186	LHL	Liver
HPX	-0.236337	0.0323512	0.248018	0.361138	LMH	Liver
HRG	0.077774	0.24321	-0.36086	0.215454	LHL	Liver
HSPG2	-0.310711	0.312864	0.0599888	0.327464	LHL
ICAM2	-0.0503687	0.285991	-0.267524	0.258154	LHL
IGFALS	0.413992	-0.111768	-0.373846	0.0354451	HML	Liver
IGHA1	-0.586102	0.156878	0.530757	0.0018824	LMH
IGHA2	-0.435566	0.0861552	0.427909	0.0354451	LMH
IGHD	0.0186903	-0.0308481	0.00919031	0.987671	HLH
IGHG1	-0.141129	0.0871932	0.0734429	0.504963	LHL
IGHG2	-0.287037	-0.0104807	0.355973	0.187539	LMH
IGHG3	-0.25529	-0.0608966	0.373335	0.172993	LMH
IGHG4	-0.080968	-0.0338462	0.134392	0.853125	LMH
IGHM	-0.290347	0.126773	0.208966	0.459662	LMH
IGHV1-18	-0.0214614	-0.101987	0.13794	0.752489	HLH
IGHV1-24	-0.492237	0.130907	0.373457	0.0484612	LMH
IGHV1-3	0.255865	-0.369895	0.151019	0.232482	HLH
IGHV1-46	-0.258177	-0.00485762	0.315156	0.41038	LMH
IGHV1-69	-0.242886	-0.0329943	0.294873	0.427673	LMH
IGHV1-69D	-0.23697	0.0872807	0.144555	0.463826	LMH
IGHV1-8	-0.118563	-0.0871554	0.273931	0.354997	LMH
IGHV2-26	-0.38734	0.0775107	0.330216	0.163434	LMH
IGHV2-70D	0.154175	-0.0958315	-0.0463648	0.776632	HLH
IGHV3-15	-0.283647	0.0889736	0.242505	0.327464	LMH
IGHV3-38	-0.438808	0.425206	0.058843	0.0287712	LHL
IGHV3-49	-0.0675738	-0.0639443	0.151427	0.822095	LMH
IGHV3-64	0.329989	-0.321825	-0.00952526	0.276415	HLH
IGHV3-64D	0.255654	-0.237682	-0.0453344	0.422078	HLH
IGHV3-7	-0.0810919	0.127761	-0.0432265	0.752489	LHL
IGHV3-74	-0.336221	0.0899925	0.304474	0.205815	LMH
IGHV4-28	0.180891	-0.378948	0.188897	0.427673	HLH
IGHV5-10-1	-0.172609	0.0184378	0.217748	0.699114	LMH
IGHV5-51	-0.240421	0.110828	0.166594	0.327464	LMH
IGHV6-1	-0.335006	0.145445	0.234864	0.329747	LMH
IGKC	-0.347246	0.181956	0.216544	0.164772	LMH
IGKV1-16	-0.34241	0.194133	0.197345	0.0883955	LMH
IGKV1-17	0.20362	-0.194287	-0.0306282	0.659496	HLH
IGKV1-5	-0.585054	0.0700822	0.624974	0.00407657	LMH
IGKV1-8	0.11268	-0.232918	0.128758	0.360659	HLH
IGKV1D-16	-0.00128952	-0.14991	0.151393	0.79709	HLH
IGKV3-20	-0.53901	0.202944	0.423573	0.0105517	LMH
IGKV3-7	-0.419684	0.183776	0.301468	0.0622538	LMH
IGKV3D-15	-0.357493	-0.0131192	0.443423	0.134973	LMH
IGKV3D-20	-0.359992	0.073581	0.351052	0.0493764	LMH
IGKV4-1	-0.0271972	-0.182152	0.233004	0.559453	HLH
IGKV6-21	0.160119	-0.0551971	-0.158409	0.446219	HML
IGLC7	0.231425	-0.38368	0.130601	0.651933	HLH
IGLL1	-0.36689	-0.245432	0.710244	0.00376072	LMH
IGLL5	-0.108937	0.07994	0.0427907	0.776632	LHL
IGLV1-36	-0.4576	0.298791	0.218475	0.0790593	LHL
IGLV1-40	-0.801913	0.305114	0.506887	0.000844612	LMH
IGLV1-47	-0.278749	-0.00565204	0.340717	0.229749	LMH
IGLV1-51	-0.558484	0.2157	0.432912	0.00543628	LMH
IGLV2-11	0.00467756	-0.0993455	0.103667	0.878391	HLH
IGLV2-18	-0.348275	0.0738694	0.336674	0.164772	LMH
IGLV3-21	-0.0737264	0.0579822	0.0246914	0.931328	LHL
IGLV3-9	-0.28447	0.18332	0.146066	0.422078	LHL
IGLV6-57	-0.19282	0.155363	0.0604843	0.59081	LHL
IGLV8-61	-0.143758	0.013175	0.153811	0.850868	LMH
ITIH1	0.119859	0.0854224	-0.237795	0.436714	HML	Liver
ITIH2	0.0170255	0.0939166	-0.123739	0.904526	LHL	Liver
ITIH3	-0.59834	0.20275	0.494983	0.00335613	LMH	Liver
ITIH4	-0.289996	-0.032019	0.383216	0.256688	LMH	Liver
JCHAIN	-0.694524	0.305166	0.497746	0.00161957	LMH
KLKB1	-0.0721556	0.173034	-0.103751	0.59081	LHL	Liver
KNG1	0.00279783	-0.161828	0.174653	0.828194	HLH	Liver
KRT1	0.201249	-0.297713	0.085985	0.375061	HLH	Skin
KRT10	-0.293501	-0.286803	0.787555	0.0484612	LMH	Skin
KRT9	-0.0949718	-0.143283	0.277458	0.427673	HLH
LBP	-0.578028	0.133382	0.546913	0.00122155	LMH	Liver
LCAT	0.430948	-0.270761	-0.2193	0.0693865	HLH
LCP1	-0.234744	-0.141426	0.437261	0.381315	LMH
LGALS3BP	-0.5208	0.159808	0.449172	0.0113181	LMH
LPA	-0.230367	0.052816	0.220984	0.674412	LMH	Liver
LRG1	-0.666244	0.282356	0.488902	0.00114034	LMH	Liver
LUM	-0.112213	0.110268	0.0133606	0.88978	LHL	Female tissue
LYZ	-0.384059	0.235105	0.169168	0.204471	LHL
MAP2K7	-0.296127	0.26187	0.110382	0.205815	LHL
MASP1	0.363391	-0.251311	-0.159627	0.116973	HLH
MASP2	0.210292	-0.115339	-0.125478	0.3703	HML	Liver
MBL2	-0.107786	-0.0385712	0.173109	0.63934	LMH	Liver
MINPP1	0.260613	-0.266021	-0.0872086	0.446219	HLH
NNMT	0.189605	0.138486	-0.385614	0.364573	HML
NUP98	0.04923	-0.372478	0.336949	0.427673	HLH
ORM1	-0.134204	-0.190055	0.370106	0.132623	HLH	Liver
ORM2	0.10197	-0.267857	0.172279	0.350169	HLH	Liver
PCYOX1	0.73678	-0.370644	-0.501503	0.000454585	HML
PGLYRP2	0.394579	-0.0924794	-0.371768	0.0354451	HML	Liver
PI16	-0.0586065	0.266008	-0.261507	0.559055	LHL
PLG	-0.172837	0.0749446	0.124965	0.589232	LMH	Liver
PLTP	0.175095	-0.17871	-0.0135338	0.659496	HLH
PON1	0.439674	-0.0499826	-0.472628	0.0223778	HML	Liver
PRDX2	0.981794	-0.41148	-0.676435	1.426e-05	HML
PRG4	0.0858341	-0.0811369	-0.0137502	0.941813	HLH
PRKDC	-0.0138736	-0.037965	0.0528125	0.961518	HLH
PROC	0.126573	-0.0983783	-0.0436715	0.852149	HLH	Liver
PROS1	-0.450644	0.347308	0.158734	0.0136923	LHL
QSOX1	-0.245565	0.147239	0.132716	0.442235	LHL
RBP4	0.494603	-0.0736027	-0.51256	0.00635657	HML	Liver
SAA1	-0.54654	0.0249668	0.465671	0.0146375	LMH
SAA4	-0.828367	0.283926	0.681722	3.06905e-05	LMH	Liver
SELENOP	0.340134	-0.111227	-0.285812	0.205815	HML
SELL	0.713198	-0.919071	-0.252611	8.40819e-05	HLH
SERPINA1	-0.562021	0.167109	0.490606	0.00324836	LMH	Liver
SERPINA10	0.310874	-0.299491	-0.0436086	0.151449	HLH	Liver
SERPINA3	-0.353844	-0.0934991	0.527462	0.102804	LMH	Liver
SERPINA4	0.562464	-0.160103	-0.498843	0.00206988	HML
SERPINA5	0.476942	-0.0958031	-0.466947	0.0205282	HML
SERPINA6	0.235585	-0.119427	-0.151332	0.384502	HML	Liver
SERPINA7	0.0820889	0.0799804	-0.186485	0.861251	HML	Liver
SERPINC1	0.352597	-0.0707774	-0.345261	0.175153	HML	Liver
SERPIND1	0.274591	-0.091989	-0.228322	0.530701	HML	Liver
SERPINF1	-0.0988837	-0.00654434	0.125859	0.917905	LMH
SERPINF2	0.351006	-0.142932	-0.263983	0.116973	HML	Liver
SERPING1	-0.182856	-0.0299844	0.25241	0.545393	LMH	Liver
SHBG	-0.0782561	0.0127832	0.0798459	0.921527	LMH
SHROOM3	-0.245231	0.0762869	0.201915	0.427673	LMH
SPG11	0.0863226	-0.100007	-0.022999	0.887365	HLH
STXBP5	-0.305119	-0.0316998	0.401013	0.0611205	LMH
Serine/threonine-protein	-0.194011	0.0759241	0.156889	0.329923	LMH
TF	0.117019	-0.0371416	-0.0995668	0.815732	HML	Liver
TFRC	-0.102571	0.0761318	0.0198172	0.853125	LHL
TGFBI	-0.0169833	-0.0852469	0.114152	0.711151	HLH
TIMM44	0.412156	-0.327515	-0.150696	0.0797092	HLH
TMEM256	0.43156	-0.271254	-0.259597	0.0626941	HLH
TTR	-0.120874	0.447952	-0.347697	0.0359979	LHL
VASN	-0.225222	0.209302	0.0400341	0.44103	LHL
VTN	-0.0861151	-0.0192285	0.124489	0.659496	LMH	Liver
VWF	-0.479936	-0.229788	0.82869	0.000480596	LMH

## Sheet: 2c
label	source	name	FDR	description	intersection_size	intersections
HLH	The z-score value of the proteome data	Defective factor IX causes hemophilia B	4.30264e-05	Defective factor IX causes hemophilia B	3	['F10', 'F11', 'GP1BA']
HLH	The statistic table of proteome data among healthy control group, before DBT group and its matched 1st DBT group	Defects of contact activation system (CAS) and kallikrein/kinin system (KKS)	9.54752e-05	Defects of contact activation system (CAS) and kallikrein/kinin system (KKS)	3	['F10', 'F11', 'GP1BA']
HLH	The gene set enrichment results for the differnet protein clusters	Diseases of hemostasis	9.54752e-05	Diseases of hemostasis	3	['F10', 'F11', 'GP1BA']
HLH	WP	Complement system	0.000126054	Complement system	4	['ALB', 'F10', 'F11', 'SELL']
HLH	REAC	Intrinsic Pathway of Fibrin Clot Formation	0.000180901	Intrinsic Pathway of Fibrin Clot Formation	3	['F10', 'F11', 'GP1BA']
HLH	REAC	Formation of Fibrin Clot (Clotting Cascade)	0.000775341	Formation of Fibrin Clot (Clotting Cascade)	3	['F10', 'F11', 'GP1BA']
HLH	HP	Prolonged bleeding after dental extraction	0.000786768	Prolonged bleeding post dental extraction sufficient to require medical intervention.	3	['F10', 'F11', 'GP1BA']
HLH	GO:CC	extracellular space	0.000786768	"That part of a multicellular organism outside the cells proper, usually taken to be outside the plasma membranes, and occupied by fluid." [ISBN:0198547684]	7	['ALB', 'APOM', 'CRTAC1', 'F10', 'F11', 'GP1BA', 'SELL']
HLH	HP	Prolonged bleeding following procedure	0.00187098	Prolonged or protracted bleeding following an invasive procedure or intervention.	3	['F10', 'F11', 'GP1BA']
HLH	REAC	Defective F9 activation	0.00205621	Defective F9 activation	2	['F11', 'GP1BA']
HLH	HP	Menorrhagia	0.00205621	Prolonged and excessive menses at regular intervals in excess of 80 mL or lasting longer than 7 days.	3	['F10', 'F11', 'GP1BA']
HLH	REAC	Hemostasis	0.0023329	Hemostasis	5	['ALB', 'F10', 'F11', 'GP1BA', 'SELL']
HLH	GO:CC	extracellular region	0.00274073	"The space external to the outermost structure of a cell. For cells without external protective or external encapsulating structures this refers to space outside of the plasma membrane. This term covers the host cell environment outside an intracellular parasite." [GOC:go_curators]	7	['ALB', 'APOM', 'CRTAC1', 'F10', 'F11', 'GP1BA', 'SELL']
HLH	WP	Blood clotting cascade	0.0156873	Blood clotting cascade	2	['F10', 'F11']
HLH	GO:MF	lipid binding	0.0218314	"Binding to a lipid." [GOC:ai]	4	['ALB', 'APOM', 'F10', 'SELL']
HLH	HP	Epistaxis	0.0414432	Epistaxis, or nosebleed, refers to a hemorrhage localized in the nose.	3	['F10', 'F11', 'GP1BA']
HLH	WP	Network map of SARS-CoV-2 signaling pathway	0.0414432	Network map of SARS-CoV-2 signaling pathway	3	['ALB', 'APOM', 'GP1BA']
HLH	GO:BP	fibrinolysis	0.0462029	"A process that solubilizes fibrin in the bloodstream of a multicellular organism, chiefly by the proteolytic action of plasmin." [GOC:jl, PMID:15842654]	2	['F11', 'GP1BA']
HLH	GO:CC	external side of plasma membrane	0.0491707	"The leaflet of the plasma membrane that faces away from the cytoplasm and any proteins embedded or anchored in it or attached to its surface." [GOC:dos, GOC:tb]	3	['F10', 'GP1BA', 'SELL']
HLH	GO:BP	blood coagulation	0.0499403	"The sequential process in which the multiple coagulation factors of the blood interact, ultimately resulting in the formation of an insoluble fibrin clot; it may be divided into three stages: stage 1, the formation of intrinsic and extrinsic prothrombin converting principle; stage 2, the formation of thrombin; stage 3, the formation of stable fibrin polymers." [http://www.graylab.ac.uk/omd/, ISB…	3	['F10', 'F11', 'GP1BA']
HLH	GO:BP	coagulation	0.0499403	"The process in which a fluid solution, or part of it, changes into a solid or semisolid mass." [ISBN:0198506732]	3	['F10', 'F11', 'GP1BA']
HLH	GO:BP	hemostasis	0.0499403	"The stopping of bleeding (loss of body fluid) or the arrest of the circulation to an organ or part." [ISBN:0198506732]	3	['F10', 'F11', 'GP1BA']
HLH	GO:MF	antioxidant activity	0.0499403	"Inhibition of the reactions brought about by dioxygen (O2) or peroxides. Usually the antioxidant is effective because it can itself be more easily oxidized than the substance protected. The term is often applied to components that can trap free radicals, thereby breaking the chain reaction that normally leads to extensive biological damage." [ISBN:0198506732]	2	['ALB', 'APOM']
HLH	HP	Prolonged bleeding after surgery	0.0499403	Bleeding that persists longer than the normal time following a surgical procedure.	2	['F10', 'GP1BA']
HLH	GO:MF	serine-type aminopeptidase activity	0.0499403	"Catalysis of the hydrolysis of a single N-terminal amino acid residue from a polypeptide chain by a catalytic mechanism that involves a catalytic triad consisting of a serine nucleophile that is activated by a proton relay involving an acidic residue (e.g. aspartate or glutamate) and a basic residue (usually histidine)." [https://www.ebi.ac.uk/merops/about/glossary.shtml#AMINOPEPTIDASE, https://…	1	['F11']
HML	GO:CC	extracellular region	2.99137e-11	"The space external to the outermost structure of a cell. For cells without external protective or external encapsulating structures this refers to space outside of the plasma membrane. This term covers the host cell environment outside an intracellular parasite." [GOC:go_curators]	20	['ADGRB3', 'APOA2', 'BCHE', 'BTD', 'CA1', 'CLEC3B', 'CNDP1', 'CPB2', 'F2', 'FETUB', 'HBB', 'HBD', 'IGFALS', 'PCYOX1', 'PGLYRP2', 'PON1', 'PRDX2', 'RBP4', 'SERPINA4', 'SERPINA5']
HML	GO:CC	extracellular exosome	2.39316e-10	"A vesicle that is released into the extracellular region by fusion of the limiting endosomal membrane of a multivesicular body with the plasma membrane. Extracellular exosomes, also simply called exosomes, have a diameter of about 40-100 nm." [GOC:BHF, GOC:mah, GOC:vesicles, PMID:15908444, PMID:17641064, PMID:19442504, PMID:19498381, PMID:22418571, PMID:24009894]	16	['APOA2', 'BTD', 'CA1', 'CLEC3B', 'CPB2', 'F2', 'FETUB', 'HBB', 'IGFALS', 'PCYOX1', 'PGLYRP2', 'PON1', 'PRDX2', 'RBP4', 'SERPINA4', 'SERPINA5']
HML	GO:CC	extracellular space	2.39316e-10	"That part of a multicellular organism outside the cells proper, usually taken to be outside the plasma membranes, and occupied by fluid." [ISBN:0198547684]	18	['APOA2', 'BCHE', 'BTD', 'CA1', 'CLEC3B', 'CPB2', 'F2', 'FETUB', 'HBB', 'HBD', 'IGFALS', 'PCYOX1', 'PGLYRP2', 'PON1', 'PRDX2', 'RBP4', 'SERPINA4', 'SERPINA5']
HML	GO:CC	extracellular vesicle	2.39316e-10	"Any vesicle that is part of the extracellular region." [GO_REF:0000064, GOC:pm, GOC:TermGenie, PMID:24769233]	16	['APOA2', 'BTD', 'CA1', 'CLEC3B', 'CPB2', 'F2', 'FETUB', 'HBB', 'IGFALS', 'PCYOX1', 'PGLYRP2', 'PON1', 'PRDX2', 'RBP4', 'SERPINA4', 'SERPINA5']
HML	GO:CC	extracellular organelle	2.39316e-10	"Organized structure of distinctive morphology and function, occurring outside the cell. Includes, for example, extracellular membrane vesicles (EMVs) and the cellulosomes of anaerobic bacteria and fungi." [GOC:jl, PMID:9914479]	16	['APOA2', 'BTD', 'CA1', 'CLEC3B', 'CPB2', 'F2', 'FETUB', 'HBB', 'IGFALS', 'PCYOX1', 'PGLYRP2', 'PON1', 'PRDX2', 'RBP4', 'SERPINA4', 'SERPINA5']
HML	GO:CC	extracellular membrane-bounded organelle	2.39316e-10	"Organized structure of distinctive morphology and function, bounded by a lipid bilayer membrane and occurring outside the cell." [GOC:isa_complete]	16	['APOA2', 'BTD', 'CA1', 'CLEC3B', 'CPB2', 'F2', 'FETUB', 'HBB', 'IGFALS', 'PCYOX1', 'PGLYRP2', 'PON1', 'PRDX2', 'RBP4', 'SERPINA4', 'SERPINA5']
HML	GO:CC	blood microparticle	1.98907e-06	"A phospholipid microvesicle that is derived from any of several cell types, such as platelets, blood cells, endothelial cells, or others, and contains membrane receptors as well as other proteins characteristic of the parental cell. Microparticles are heterogeneous in size, and are characterized as microvesicles free of nucleic acids." [GOC:BHF, GOC:mah, PMID:16373184]	6	['APOA2', 'BCHE', 'F2', 'HBB', 'HBD', 'PON1']
HML	GO:CC	vesicle	2.70924e-06	"Any small, fluid-filled, spherical organelle enclosed by membrane." [GOC:mah, GOC:pz, GOC:vesicles]	16	['APOA2', 'BTD', 'CA1', 'CLEC3B', 'CPB2', 'F2', 'FETUB', 'HBB', 'IGFALS', 'PCYOX1', 'PGLYRP2', 'PON1', 'PRDX2', 'RBP4', 'SERPINA4', 'SERPINA5']
HML	GO:CC	plasma lipoprotein particle	0.00415144	"A spherical particle with a hydrophobic core of triglycerides and/or cholesterol esters, surrounded by an amphipathic monolayer of phospholipids, cholesterol and apolipoproteins. Plasma lipoprotein particles transport lipids, which are non-covalently associated with the particles, in the blood or lymph." [GOC:BHF, GOC:expert_pt, GOC:rl]	3	['APOA2', 'PCYOX1', 'PON1']
HML	GO:CC	lipoprotein particle	0.00415144	"A spherical particle containing non-covalently associated proteins and lipids. Examples are plasma lipoprotein particles which transport lipids in the blood or lymph." [GOC:vesicles]	3	['APOA2', 'PCYOX1', 'PON1']
HML	GO:CC	protein-lipid complex	0.00476074	"A macromolecular complex containing separate protein and lipid molecules. Separate in this context means not covalently bound to each other." [GOC:mah]	3	['APOA2', 'PCYOX1', 'PON1']
HML	GO:MF	hemoglobin alpha binding	0.0102997	"Binding to a hemoglobin alpha chain." [GOC:mah]	2	['HBB', 'HBD']
HML	GO:BP	positive regulation of hemostasis	0.0102997	"Any process that activates or increases the frequency, rate or extent of hemostasis." [GOC:TermGenie]	3	['CPB2', 'F2', 'PRDX2']
HML	GO:BP	positive regulation of blood coagulation	0.0102997	"Any process that activates or increases the frequency, rate or extent of blood coagulation." [GOC:mah]	3	['CPB2', 'F2', 'PRDX2']
HML	GO:CC	spherical high-density lipoprotein particle	0.0110942	"A mature high-density lipoprotein (HDL) particle, converted from discoidal HDL particles following the esterification of cholesterol in the particle by phosphatidylcholine-sterol O-acyltransferase (lecithin cholesterol acyltransferase; LCAT)." [GOC:BHF, GOC:expert_pt, GOC:mah, GOC:rl]	2	['APOA2', 'PON1']
HML	GO:BP	positive regulation of coagulation	0.0110942	"Any process that activates or increases the frequency, rate or extent of coagulation." [GOC:ai]	3	['CPB2', 'F2', 'PRDX2']
HML	GO:BP	hydrogen peroxide catabolic process	0.0110942	"The chemical reactions and pathways resulting in the breakdown of hydrogen peroxide (H2O2)." [GOC:jl]	3	['HBB', 'HBD', 'PRDX2']
HML	GO:MF	arylesterase activity	0.0110942	"Catalysis of the reaction: a phenyl acetate + H2O = a phenol + acetate." [EC:3.1.1.2]	2	['CA1', 'PON1']
HML	GO:MF	quaternary ammonium group binding	0.0143237	"Binding to a quaternary ammonium group, including glycine betaine, choline, carnitine and proline. A quaternary ammonium group is any compound that can be regarded as derived from ammonium hydroxide or an ammonium salt by replacement of all four hydrogen atoms of the NH4+ ion by organic groups." [GOC:ai]	3	['APOA2', 'BCHE', 'SERPINA5']
HML	GO:MF	peroxidase activity	0.0143237	"Catalysis of the reaction: a donor + a peroxide = an oxidized donor + 2 H2O." [GOC:curators]	3	['HBB', 'HBD', 'PRDX2']
HML	GO:MF	oxidoreductase activity, acting on peroxide as acceptor	0.0151099	"Catalysis of an oxidation-reduction (redox) reaction in which the peroxide group acts as a hydrogen or electron acceptor." [GOC:ai]	3	['HBB', 'HBD', 'PRDX2']
HML	GO:CC	haptoglobin-hemoglobin complex	0.0151099	"A protein complex formed by the stable binding of a haptoglobin to hemoglobin." [GOC:mah]	2	['HBB', 'HBD']
HML	WP	Complement and coagulation cascades	0.0151099	Complement and coagulation cascades	3	['CPB2', 'F2', 'SERPINA5']
HML	KEGG	Complement and coagulation cascades	0.0151099	Complement and coagulation cascades	3	['CPB2', 'F2', 'SERPINA5']
HML	GO:BP	negative regulation of proteolysis	0.017719	"Any process that stops, prevents, or reduces the frequency, rate or extent of the hydrolysis of a peptide bond or bonds within a protein." [GOC:go_curators]	5	['CPB2', 'F2', 'FETUB', 'SERPINA4', 'SERPINA5']
HML	GO:CC	hemoglobin complex	0.017719	"An iron-containing, oxygen carrying complex. In vertebrates it is made up of two pairs of associated globin polypeptide chains, each chain carrying a noncovalently bound heme prosthetic group." [GOC:jl, ISBN:0198506732]	2	['HBB', 'HBD']
HML	GO:MF	hemoglobin binding	0.017719	"Binding to hemoglobin, an oxygen carrying, conjugated protein containing four heme groups and globin." [GOC:jl]	2	['HBB', 'HBD']
HML	GO:CC	platelet dense granule lumen	0.0198964	"The volume enclosed by the membrane of the platelet dense granule." [GOC:mah]	2	['CLEC3B', 'SERPINA4']
HML	GO:MF	haptoglobin binding	0.020609	"Binding to a haptoglobin, any alpha2 globulin of blood plasma that can combine with free oxyhemoglobin to form a stable complex." [GOC:mah, ISBN:0198506732]	2	['HBB', 'HBD']
HML	GO:BP	proteolysis	0.0206666	"The hydrolysis of proteins into smaller polypeptides and/or amino acids by cleavage of their peptide bonds." [GOC:bf, GOC:mah]	9	['BCHE', 'CLEC3B', 'CNDP1', 'CPB2', 'F2', 'FETUB', 'PCYOX1', 'SERPINA4', 'SERPINA5']
HML	WP	Network map of SARS-CoV-2 signaling pathway	0.0308877	Network map of SARS-CoV-2 signaling pathway	4	['APOA2', 'HBB', 'HBD', 'SERPINA5']
HML	GO:MF	antioxidant activity	0.0314015	"Inhibition of the reactions brought about by dioxygen (O2) or peroxides. Usually the antioxidant is effective because it can itself be more easily oxidized than the substance protected. The term is often applied to components that can trap free radicals, thereby breaking the chain reaction that normally leads to extensive biological damage." [ISBN:0198506732]	3	['HBB', 'HBD', 'PRDX2']
HML	REAC	Erythrocytes take up oxygen and release carbon dioxide	0.032797	Erythrocytes take up oxygen and release carbon dioxide	2	['CA1', 'HBB']
HML	GO:BP	hydrogen peroxide metabolic process	0.032797	"The chemical reactions and pathways involving hydrogen peroxide (H2O2), a potentially harmful byproduct of aerobic cellular respiration which can cause damage to DNA." [GOC:jl, PMID:21734470]	3	['HBB', 'HBD', 'PRDX2']
HML	WP	Selenium micronutrient network	0.032797	Selenium micronutrient network	3	['F2', 'HBB', 'PRDX2']
HML	GO:MF	glycosaminoglycan binding	0.0328394	"Binding to a glycan (polysaccharide) containing a substantial proportion of aminomonosaccharide residues." [GOC:jl, ISBN:0198506732]	4	['CLEC3B', 'F2', 'PGLYRP2', 'SERPINA5']
HML	GO:CC	platelet dense granule	0.0328394	"Electron-dense granule occurring in blood platelets that stores and secretes adenosine nucleotides and serotonin. They contain a highly condensed core consisting of serotonin, histamine, calcium, magnesium, ATP, ADP, pyrophosphate and membrane lysosomal proteins." [GOC:jl, PMID:10403682, PMID:11487378]	2	['CLEC3B', 'SERPINA4']
HML	GO:CC	triglyceride-rich plasma lipoprotein particle	0.0328394	"A plasma lipoprotein particle that has a hydrophobic core enriched in triglycerides surrounded by an amphipathic monolayer of phospholipids, cholesterol and apolipoproteins. Triglyceride-rich lipoprotein particles transport lipids, which are non-covalently associated with the particles, in the blood." [GOC:BHF, GOC:mah, GOC:rl]	2	['APOA2', 'PCYOX1']
HML	GO:CC	very-low-density lipoprotein particle	0.0328394	"A triglyceride-rich lipoprotein particle that is typically composed of APOB100, APOE and APOCs and has a density of about 1.006 g/ml and a diameter of between 20-80 nm. It is found in blood and transports endogenous products (newly synthesized cholesterol and triglycerides) from the liver." [GOC:BHF, GOC:expert_pt, GOC:mah, GOC:rl]	2	['APOA2', 'PCYOX1']
HML	GO:MF	oxygen carrier activity	0.0347598	"Binding to oxygen and delivering it to an acceptor molecule or a specific location." [GOC:ai]	2	['HBB', 'HBD']
HML	GO:BP	positive regulation of wound healing	0.0360715	"Any process that increases the rate, frequency, or extent of the series of events that restore integrity to a damaged tissue, following an injury." [GOC:BHF]	3	['CPB2', 'F2', 'PRDX2']
HML	GO:BP	regulation of proteolysis	0.0401355	"Any process that modulates the frequency, rate or extent of the hydrolysis of a peptide bond or bonds within a protein." [GOC:mah]	6	['CLEC3B', 'CPB2', 'F2', 'FETUB', 'SERPINA4', 'SERPINA5']
HML	GO:BP	regulation of blood coagulation	0.0499901	"Any process that modulates the frequency, rate or extent of blood coagulation." [GOC:mah]	3	['CPB2', 'F2', 'PRDX2']
HML	GO:BP	negative regulation of multicellular organismal process	0.0499901	"Any process that stops, prevents, or reduces the frequency, rate or extent of an organismal process, the processes pertinent to the function of an organism above the cellular level; includes the integrated processes of tissues and organs." [GOC:ai]	7	['ADGRB3', 'APOA2', 'CPB2', 'F2', 'PGLYRP2', 'PRDX2', 'RBP4']
HML	GO:CC	high-density lipoprotein particle	0.0499901	"A lipoprotein particle with a high density (typically 1.063-1.21 g/ml) and a diameter of 5-10 nm that contains APOAs and may contain APOCs and APOE; found in blood and carries lipids from body tissues to the liver as part of the reverse cholesterol transport process." [GOC:BHF, GOC:expert_pt, GOC:mah, GOC:pde, GOC:rl]	2	['APOA2', 'PON1']
HML	REAC	Erythrocytes take up carbon dioxide and release oxygen	0.0499901	Erythrocytes take up carbon dioxide and release oxygen	2	['CA1', 'HBB']
HML	REAC	O2/CO2 exchange in erythrocytes	0.0499901	O2/CO2 exchange in erythrocytes	2	['CA1', 'HBB']
LHL	GO:CC	blood microparticle	0.000260035	"A phospholipid microvesicle that is derived from any of several cell types, such as platelets, blood cells, endothelial cells, or others, and contains membrane receptors as well as other proteins characteristic of the parental cell. Microparticles are heterogeneous in size, and are characterized as microvesicles free of nucleic acids." [GOC:BHF, GOC:mah, PMID:16373184]	4	['APCS', 'APOE', 'C1S', 'PROS1']
LHL	GO:CC	extracellular region	0.00236652	"The space external to the outermost structure of a cell. For cells without external protective or external encapsulating structures this refers to space outside of the plasma membrane. This term covers the host cell environment outside an intracellular parasite." [GOC:go_curators]	8	['APCS', 'APOE', 'C1S', 'C4BPB', 'CEP250', 'IGHV3-38', 'PROS1', 'TTR']
LHL	KEGG	Complement and coagulation cascades	0.00349983	Complement and coagulation cascades	3	['C1S', 'C4BPB', 'PROS1']
LHL	GO:CC	extracellular space	0.00765254	"That part of a multicellular organism outside the cells proper, usually taken to be outside the plasma membranes, and occupied by fluid." [ISBN:0198547684]	7	['APCS', 'APOE', 'C1S', 'C4BPB', 'CEP250', 'PROS1', 'TTR']
LHL	GO:BP	negative regulation of wound healing	0.00825062	"Any process that decreases the rate, frequency, or extent of the series of events that restore integrity to a damaged tissue, following an injury." [GOC:dph]	3	['APCS', 'APOE', 'PROS1']
LHL	WP	Complement system	0.00825062	Complement system	3	['APCS', 'C1S', 'PROS1']
LHL	WP	Complement system in neuronal development and plasticity	0.00952365	Complement system in neuronal development and plasticity	3	['C1S', 'C4BPB', 'PROS1']
LHL	GO:BP	negative regulation of response to wounding	0.0121699	"Any process that stops, prevents or reduces the frequency, rate or extent of response to wounding." [GO_REF:0000058, GOC:kmv, GOC:TermGenie, PMID:19164535]	3	['APCS', 'APOE', 'PROS1']
LHL	REAC	Regulation of Complement cascade	0.0140365	Regulation of Complement cascade	3	['C1S', 'C4BPB', 'PROS1']
LHL	REAC	Amyloid fiber formation	0.0152435	Amyloid fiber formation	3	['APCS', 'APOE', 'TTR']
LHL	REAC	Complement cascade	0.0152435	Complement cascade	3	['C1S', 'C4BPB', 'PROS1']
LHL	GO:BP	wound healing	0.0185588	"The series of events that restore integrity to a damaged tissue, following an injury." [GOC:bf, PMID:15269788]	4	['APCS', 'APOE', 'C4BPB', 'PROS1']
LHL	GO:BP	regulation of wound healing	0.0192939	"Any process that modulates the rate, frequency, or extent of the series of events that restore integrity to a damaged tissue, following an injury." [GOC:BHF, GOC:dph]	3	['APCS', 'APOE', 'PROS1']
LHL	GO:BP	regulation of response to wounding	0.0380359	"Any process that modulates the frequency, rate or extent of response to wounding." [GO_REF:0000058, GOC:kmv, GOC:TermGenie, PMID:19164535]	3	['APCS', 'APOE', 'PROS1']
LHL	GO:BP	response to wounding	0.0427271	"Any process that results in a change in state or activity of a cell or an organism (in terms of movement, secretion, enzyme production, gene expression, etc.) as a result of a stimulus indicating damage to the organism." [GOC:go_curators]	4	['APCS', 'APOE', 'C4BPB', 'PROS1']
LHL	KEGG	Pertussis	0.0470021	Pertussis	2	['C1S', 'C4BPB']
LHL	HPA	skin 1; extracellular matrix[≥Low]	0.0470021	skin 1; extracellular matrix[≥Low]	2	['APOE', 'C1S']
LHL	GO:CC	extracellular exosome	0.0499403	"A vesicle that is released into the extracellular region by fusion of the limiting endosomal membrane of a multivesicular body with the plasma membrane. Extracellular exosomes, also simply called exosomes, have a diameter of about 40-100 nm." [GOC:BHF, GOC:mah, GOC:vesicles, PMID:15908444, PMID:17641064, PMID:19442504, PMID:19498381, PMID:22418571, PMID:24009894]	5	['APCS', 'APOE', 'CEP250', 'PROS1', 'TTR']
LHL	CORUM	TTR-RBP complex	0.0499403	TTR-RBP complex	1	['TTR']
LHL	GO:MF	metal chelating activity	0.0499403	"The formation of bonds from two or more atoms within the same ligand to a metal atom in complexes in which the metal is part of a ring." [ISBN:0198506732, ISBN:0716731363]	1	['APOE']
LMH	GO:CC	extracellular region	1.36889e-25	"The space external to the outermost structure of a cell. For cells without external protective or external encapsulating structures this refers to space outside of the plasma membrane. This term covers the host cell environment outside an intracellular parasite." [GOC:go_curators]	41	['ANXA6', 'B2M', 'C1R', 'C2', 'C3', 'C4BPA', 'C5', 'C6', 'C8A', 'C9', 'CD44', 'CFB', 'CFH', 'CFHR3', 'CP', 'CPN1', 'CST3', 'FCGR3A', 'FGA', 'FGB', 'FGG', 'HP', 'IGHA1', 'IGHA2', 'IGHV1-24', 'IGKV1-5', 'IGKV3-20', 'IGKV3D-20', 'IGLL1', 'IGLV1-40', 'IGLV1-51', 'ITIH3', 'JCHAIN', 'KRT10', 'LBP', 'LGALS3BP', 'LRG1', 'SAA1', 'SAA4', 'SERPINA1', 'VWF']
LMH	GO:CC	blood microparticle	2.46934e-25	"A phospholipid microvesicle that is derived from any of several cell types, such as platelets, blood cells, endothelial cells, or others, and contains membrane receptors as well as other proteins characteristic of the parental cell. Microparticles are heterogeneous in size, and are characterized as microvesicles free of nucleic acids." [GOC:BHF, GOC:mah, PMID:16373184]	18	['C3', 'C4BPA', 'C8A', 'C9', 'CFB', 'CFH', 'CFHR3', 'CP', 'FGA', 'FGB', 'FGG', 'HP', 'IGHA1', 'IGHA2', 'IGKV1-5', 'IGKV3-20', 'JCHAIN', 'LGALS3BP']
LMH	GO:CC	extracellular exosome	2.17025e-24	"A vesicle that is released into the extracellular region by fusion of the limiting endosomal membrane of a multivesicular body with the plasma membrane. Extracellular exosomes, also simply called exosomes, have a diameter of about 40-100 nm." [GOC:BHF, GOC:mah, GOC:vesicles, PMID:15908444, PMID:17641064, PMID:19442504, PMID:19498381, PMID:22418571, PMID:24009894]	34	['ANXA6', 'B2M', 'C2', 'C3', 'C5', 'C6', 'C8A', 'C9', 'CD44', 'CFB', 'CFH', 'CFHR3', 'CP', 'CST3', 'FCGR3A', 'FGA', 'FGB', 'FGG', 'HP', 'IGHA1', 'IGHA2', 'IGKV1-5', 'IGKV3-20', 'IGLV1-51', 'ITIH3', 'JCHAIN', 'KRT10', 'LBP', 'LGALS3BP', 'LRG1', 'SAA1', 'SAA4', 'SERPINA1', 'VWF']
LMH	GO:CC	extracellular space	2.17025e-24	"That part of a multicellular organism outside the cells proper, usually taken to be outside the plasma membranes, and occupied by fluid." [ISBN:0198547684]	38	['ANXA6', 'B2M', 'C2', 'C3', 'C4BPA', 'C5', 'C6', 'C8A', 'C9', 'CD44', 'CFB', 'CFH', 'CFHR3', 'CP', 'CPN1', 'CST3', 'FCGR3A', 'FGA', 'FGB', 'FGG', 'HP', 'IGHA1', 'IGHA2', 'IGKV1-5', 'IGKV3-20', 'IGKV3D-20', 'IGLV1-40', 'IGLV1-51', 'ITIH3', 'JCHAIN', 'KRT10', 'LBP', 'LGALS3BP', 'LRG1', 'SAA1', 'SAA4', 'SERPINA1', 'VWF']
LMH	GO:CC	extracellular vesicle	2.17025e-24	"Any vesicle that is part of the extracellular region." [GO_REF:0000064, GOC:pm, GOC:TermGenie, PMID:24769233]	34	['ANXA6', 'B2M', 'C2', 'C3', 'C5', 'C6', 'C8A', 'C9', 'CD44', 'CFB', 'CFH', 'CFHR3', 'CP', 'CST3', 'FCGR3A', 'FGA', 'FGB', 'FGG', 'HP', 'IGHA1', 'IGHA2', 'IGKV1-5', 'IGKV3-20', 'IGLV1-51', 'ITIH3', 'JCHAIN', 'KRT10', 'LBP', 'LGALS3BP', 'LRG1', 'SAA1', 'SAA4', 'SERPINA1', 'VWF']
LMH	GO:CC	extracellular organelle	2.17025e-24	"Organized structure of distinctive morphology and function, occurring outside the cell. Includes, for example, extracellular membrane vesicles (EMVs) and the cellulosomes of anaerobic bacteria and fungi." [GOC:jl, PMID:9914479]	34	['ANXA6', 'B2M', 'C2', 'C3', 'C5', 'C6', 'C8A', 'C9', 'CD44', 'CFB', 'CFH', 'CFHR3', 'CP', 'CST3', 'FCGR3A', 'FGA', 'FGB', 'FGG', 'HP', 'IGHA1', 'IGHA2', 'IGKV1-5', 'IGKV3-20', 'IGLV1-51', 'ITIH3', 'JCHAIN', 'KRT10', 'LBP', 'LGALS3BP', 'LRG1', 'SAA1', 'SAA4', 'SERPINA1', 'VWF']
LMH	GO:CC	extracellular membrane-bounded organelle	2.17025e-24	"Organized structure of distinctive morphology and function, bounded by a lipid bilayer membrane and occurring outside the cell." [GOC:isa_complete]	34	['ANXA6', 'B2M', 'C2', 'C3', 'C5', 'C6', 'C8A', 'C9', 'CD44', 'CFB', 'CFH', 'CFHR3', 'CP', 'CST3', 'FCGR3A', 'FGA', 'FGB', 'FGG', 'HP', 'IGHA1', 'IGHA2', 'IGKV1-5', 'IGKV3-20', 'IGLV1-51', 'ITIH3', 'JCHAIN', 'KRT10', 'LBP', 'LGALS3BP', 'LRG1', 'SAA1', 'SAA4', 'SERPINA1', 'VWF']
LMH	KEGG	Complement and coagulation cascades	6.95749e-24	Complement and coagulation cascades	16	['C1R', 'C2', 'C3', 'C4BPA', 'C5', 'C6', 'C8A', 'C9', 'CFB', 'CFH', 'CFHR3', 'FGA', 'FGB', 'FGG', 'SERPINA1', 'VWF']
LMH	REAC	Regulation of Complement cascade	1.7309e-19	Regulation of Complement cascade	16	['C2', 'C3', 'C4BPA', 'C5', 'C6', 'C8A', 'C9', 'CFB', 'CFH', 'CFHR3', 'CPN1', 'IGKV1-5', 'IGKV3-20', 'IGKV3D-20', 'IGLV1-40', 'IGLV1-51']
LMH	REAC	Complement cascade	7.79388e-19	Complement cascade	16	['C2', 'C3', 'C4BPA', 'C5', 'C6', 'C8A', 'C9', 'CFB', 'CFH', 'CFHR3', 'CPN1', 'IGKV1-5', 'IGKV3-20', 'IGKV3D-20', 'IGLV1-40', 'IGLV1-51']
LMH	GO:BP	humoral immune response	5.33661e-18	"An immune response mediated through a body fluid." [GOC:hb, ISBN:0198506732]	17	['C1R', 'C2', 'C3', 'C4BPA', 'C5', 'C6', 'C8A', 'C9', 'CFB', 'CFH', 'CFHR3', 'FGA', 'FGB', 'IGHA1', 'IGHA2', 'IGKV3-20', 'JCHAIN']
LMH	WP	Complement system	5.5999e-17	Complement system	14	['C2', 'C3', 'C4BPA', 'C5', 'C6', 'C8A', 'C9', 'CFB', 'CFH', 'CPN1', 'FCGR3A', 'FGA', 'FGB', 'FGG']
LMH	REAC	Innate Immune System	1.30689e-16	Innate Immune System	28	['B2M', 'C2', 'C3', 'C4BPA', 'C5', 'C6', 'C8A', 'C9', 'CD44', 'CFB', 'CFH', 'CFHR3', 'CPN1', 'CST3', 'FCGR3A', 'FGA', 'FGB', 'FGG', 'HP', 'IGKV1-5', 'IGKV3-20', 'IGKV3D-20', 'IGLV1-40', 'IGLV1-51', 'LBP', 'LRG1', 'SAA1', 'SERPINA1']
LMH	GO:BP	adaptive immune response	5.90086e-16	"An immune response mediated by cells expressing specific receptors for antigens produced through a somatic diversification process, and allowing for an enhanced secondary response to subsequent exposures to the same antigen (immunological memory)." [GO_REF:0000022, GOC:add, ISBN:0781735149]	21	['B2M', 'C2', 'C3', 'C4BPA', 'C5', 'C6', 'C8A', 'C9', 'CFB', 'FCGR3A', 'FGA', 'FGB', 'IGHA1', 'IGHA2', 'IGHV1-24', 'IGKV1-5', 'IGKV3-20', 'IGKV3D-20', 'IGLV1-40', 'IGLV1-51', 'JCHAIN']
LMH	GO:CC	vesicle	9.18168e-16	"Any small, fluid-filled, spherical organelle enclosed by membrane." [GOC:mah, GOC:pz, GOC:vesicles]	34	['ANXA6', 'B2M', 'C2', 'C3', 'C5', 'C6', 'C8A', 'C9', 'CD44', 'CFB', 'CFH', 'CFHR3', 'CP', 'CST3', 'FCGR3A', 'FGA', 'FGB', 'FGG', 'HP', 'IGHA1', 'IGHA2', 'IGKV1-5', 'IGKV3-20', 'IGLV1-51', 'ITIH3', 'JCHAIN', 'KRT10', 'LBP', 'LGALS3BP', 'LRG1', 'SAA1', 'SAA4', 'SERPINA1', 'VWF']
LMH	GO:BP	complement activation	1.51851e-15	"Any process involved in the activation of any of the steps of the complement cascade, which allows for the direct killing of microbes, the disposal of immune complexes, and the regulation of other immune processes; the initial steps of complement activation involve one of three pathways, the classical pathway, the alternative pathway, and the lectin pathway, all of which lead to the terminal com…	11	['C1R', 'C2', 'C3', 'C4BPA', 'C5', 'C6', 'C8A', 'C9', 'CFB', 'CFH', 'CFHR3']
LMH	WP	Network map of SARS-CoV-2 signaling pathway	1.3171e-13	Network map of SARS-CoV-2 signaling pathway	15	['C1R', 'C8A', 'CFB', 'CFH', 'CPN1', 'FGA', 'FGB', 'FGG', 'HP', 'IGLL1', 'ITIH3', 'LBP', 'LGALS3BP', 'LRG1', 'SAA1']
LMH	GO:BP	immune response	5.31691e-13	"Any immune system process that functions in the calibrated response of an organism to a potential internal or invasive threat." [GO_REF:0000022, GOC:add]	26	['B2M', 'C1R', 'C2', 'C3', 'C4BPA', 'C5', 'C6', 'C8A', 'C9', 'CFB', 'CFH', 'CFHR3', 'FCGR3A', 'FGA', 'FGB', 'IGHA1', 'IGHA2', 'IGHV1-24', 'IGKV1-5', 'IGKV3-20', 'IGKV3D-20', 'IGLL1', 'IGLV1-40', 'IGLV1-51', 'JCHAIN', 'LBP']
LMH	GO:BP	immune system process	7.10677e-13	"Any process involved in the development or functioning of the immune system, an organismal system for calibrated responses to potential internal or invasive threats." [GO_REF:0000022, GOC:add]	29	['B2M', 'C1R', 'C2', 'C3', 'C4BPA', 'C5', 'C6', 'C8A', 'C9', 'CD44', 'CFB', 'CFH', 'CFHR3', 'FCGR3A', 'FGA', 'FGB', 'HP', 'IGHA1', 'IGHA2', 'IGHV1-24', 'IGKV1-5', 'IGKV3-20', 'IGKV3D-20', 'IGLL1', 'IGLV1-40', 'IGLV1-51', 'JCHAIN', 'LBP', 'SAA1']
LMH	GO:BP	defense response	7.61393e-13	"Reactions, triggered in response to the presence of a foreign body or the occurrence of an injury, which result in restriction of damage to the organism attacked or prevention/recovery from the infection caused by the attack." [GOC:go_curators]	25	['C1R', 'C2', 'C3', 'C4BPA', 'C5', 'C6', 'C8A', 'C9', 'CD44', 'CFB', 'CFH', 'CST3', 'FCGR3A', 'FGA', 'FGB', 'HP', 'IGHA1', 'IGHA2', 'IGKV3-20', 'JCHAIN', 'LBP', 'LGALS3BP', 'SAA1', 'SAA4', 'SERPINA1']
LMH	WP	Complement and coagulation cascades	3.44233e-12	Complement and coagulation cascades	10	['C1R', 'C2', 'C3', 'C6', 'C9', 'CFB', 'CFH', 'FGB', 'SERPINA1', 'VWF']
LMH	WP	Complement activation	3.46993e-12	Complement activation	8	['C1R', 'C2', 'C3', 'C5', 'C6', 'C8A', 'C9', 'CFB']
LMH	GO:BP	complement activation, classical pathway	2.85478e-11	"Any process involved in the activation of any of the steps of the classical pathway of the complement cascade which allows for the direct killing of microbes, the disposal of immune complexes, and the regulation of other immune processes." [GOC:add, ISBN:0781735149]	8	['C2', 'C3', 'C4BPA', 'C5', 'C6', 'C8A', 'C9', 'CFB']
LMH	KEGG	Coronavirus disease - COVID-19	2.53214e-10	Coronavirus disease - COVID-19	12	['C1R', 'C2', 'C3', 'C5', 'C6', 'C8A', 'C9', 'CFB', 'FGA', 'FGB', 'FGG', 'VWF']
LMH	GO:BP	humoral immune response mediated by circulating immunoglobulin	4.847e-10	"An immune response dependent upon secreted immunoglobulin. An example of this process is found in Mus musculus." [GO_REF:0000022, GOC:add, ISBN:0781735149]	8	['C2', 'C3', 'C4BPA', 'C5', 'C6', 'C8A', 'C9', 'CFB']
LMH	GO:BP	response to stress	7.52688e-10	"Any process that results in a change in state or activity of a cell or an organism (in terms of movement, secretion, enzyme production, gene expression, etc.) as a result of a disturbance in organismal or cellular homeostasis, usually, but not necessarily, exogenous (e.g. temperature, humidity, ionizing radiation)." [GOC:mah]	30	['ANXA6', 'B2M', 'C1R', 'C2', 'C3', 'C4BPA', 'C5', 'C6', 'C8A', 'C9', 'CD44', 'CFB', 'CFH', 'CST3', 'FCGR3A', 'FGA', 'FGB', 'FGG', 'HP', 'IGHA1', 'IGHA2', 'IGKV3-20', 'JCHAIN', 'LBP', 'LGALS3BP', 'LRG1', 'SAA1', 'SAA4', 'SERPINA1', 'VWF']
LMH	KEGG	Staphylococcus aureus infection	7.54355e-10	Staphylococcus aureus infection	9	['C1R', 'C2', 'C3', 'C5', 'CFB', 'CFH', 'FCGR3A', 'FGG', 'KRT10']
LMH	REAC	Immune System	1.00308e-09	Immune System	28	['B2M', 'C2', 'C3', 'C4BPA', 'C5', 'C6', 'C8A', 'C9', 'CD44', 'CFB', 'CFH', 'CFHR3', 'CPN1', 'CST3', 'FCGR3A', 'FGA', 'FGB', 'FGG', 'HP', 'IGKV1-5', 'IGKV3-20', 'IGKV3D-20', 'IGLV1-40', 'IGLV1-51', 'LBP', 'LRG1', 'SAA1', 'SERPINA1']
LMH	GO:BP	response to other organism	1.17235e-09	"Any process that results in a change in state or activity of a cell or an organism (in terms of movement, secretion, enzyme production, gene expression, etc.) as a result of a stimulus from another living organism." [GOC:ai]	21	['B2M', 'C1R', 'C2', 'C3', 'C4BPA', 'C5', 'C6', 'C8A', 'C9', 'CFB', 'CFH', 'FCGR3A', 'FGA', 'FGB', 'HP', 'IGHA1', 'IGHA2', 'IGKV3-20', 'JCHAIN', 'LBP', 'LRG1']
LMH	GO:BP	response to external biotic stimulus	1.17784e-09	"Any process that results in a change in state or activity of a cell or an organism (in terms of movement, secretion, enzyme production, gene expression, etc.) as a result of an external biotic stimulus, an external stimulus caused by, or produced by living things." [GOC:go_curators]	21	['B2M', 'C1R', 'C2', 'C3', 'C4BPA', 'C5', 'C6', 'C8A', 'C9', 'CFB', 'CFH', 'FCGR3A', 'FGA', 'FGB', 'HP', 'IGHA1', 'IGHA2', 'IGKV3-20', 'JCHAIN', 'LBP', 'LRG1']
LMH	WP	Complement system in neuronal development and plasticity	1.28542e-09	Complement system in neuronal development and plasticity	10	['C1R', 'C2', 'C3', 'C4BPA', 'C5', 'C6', 'C8A', 'C9', 'CFB', 'CFH']
LMH	GO:BP	response to biotic stimulus	1.72134e-09	"Any process that results in a change in state or activity of a cell or an organism (in terms of movement, secretion, enzyme production, gene expression, etc.) as a result of a biotic stimulus, a stimulus caused or produced by a living organism." [GOC:hb]	21	['B2M', 'C1R', 'C2', 'C3', 'C4BPA', 'C5', 'C6', 'C8A', 'C9', 'CFB', 'CFH', 'FCGR3A', 'FGA', 'FGB', 'HP', 'IGHA1', 'IGHA2', 'IGKV3-20', 'JCHAIN', 'LBP', 'LRG1']
LMH	GO:BP	defense response to other organism	2.04664e-09	"Reactions triggered in response to the presence of another organism that act to protect the cell or organism from damage caused by that organism." [GOC:dos]	19	['C1R', 'C2', 'C3', 'C4BPA', 'C5', 'C6', 'C8A', 'C9', 'CFB', 'CFH', 'FCGR3A', 'FGA', 'FGB', 'HP', 'IGHA1', 'IGHA2', 'IGKV3-20', 'JCHAIN', 'LBP']
LMH	REAC	Binding and Uptake of Ligands by Scavenger Receptors	2.04664e-09	Binding and Uptake of Ligands by Scavenger Receptors	10	['HP', 'IGHA1', 'IGHA2', 'IGKV1-5', 'IGKV3-20', 'IGKV3D-20', 'IGLV1-40', 'IGLV1-51', 'JCHAIN', 'SAA1']
LMH	REAC	Scavenging of heme from plasma	3.55242e-09	Scavenging of heme from plasma	9	['HP', 'IGHA1', 'IGHA2', 'IGKV1-5', 'IGKV3-20', 'IGKV3D-20', 'IGLV1-40', 'IGLV1-51', 'JCHAIN']
LMH	GO:BP	complement activation, alternative pathway	3.98117e-09	"Any process involved in the activation of any of the steps of the alternative pathway of the complement cascade which allows for the direct killing of microbes and the regulation of other immune processes." [GOC:add, ISBN:0781735149]	6	['C3', 'C5', 'C8A', 'C9', 'CFB', 'CFH']
LMH	GO:BP	activation of immune response	4.80421e-09	"Any process that initiates an immune response." [GO_REF:0000022, GOC:add, ISBN:0781735149]	14	['C1R', 'C2', 'C3', 'C4BPA', 'C5', 'C6', 'C8A', 'C9', 'CFB', 'CFH', 'CFHR3', 'IGHA1', 'IGHA2', 'LBP']
LMH	GO:BP	biological process involved in interspecies interaction between organisms	7.13203e-09	"Any process evolved to enable an interaction with an organism of a different species." [GOC:cc]	21	['B2M', 'C1R', 'C2', 'C3', 'C4BPA', 'C5', 'C6', 'C8A', 'C9', 'CFB', 'CFH', 'FCGR3A', 'FGA', 'FGB', 'HP', 'IGHA1', 'IGHA2', 'IGKV3-20', 'JCHAIN', 'LBP', 'LRG1']
LMH	GO:CC	immunoglobulin complex	9.27096e-09	"A protein complex that in its canonical form is composed of two identical immunoglobulin heavy chains and two identical immunoglobulin light chains, held together by disulfide bonds and sometimes complexed with additional proteins. An immunoglobulin complex may be embedded in the plasma membrane or present in the extracellular space, in mucosal areas or other tissues, or circulating in the blood…	9	['IGHA1', 'IGHA2', 'IGHV1-24', 'IGKV1-5', 'IGKV3-20', 'IGKV3D-20', 'IGLV1-40', 'IGLV1-51', 'JCHAIN']
LMH	GO:CC	monomeric IgA immunoglobulin complex	1.39808e-08	"A protein complex composed of two identical immunoglobulin heavy chains of an IgA isotype and two identical immunoglobulin light chains, held together by disulfide bonds, and present in the extracellular space, in mucosal areas or other tissues, or circulating in the blood or lymph." [GOC:add, ISBN:0781765196, PMID:16362985]	4	['IGHA1', 'IGHA2', 'IGKV3-20', 'JCHAIN']
LMH	GO:CC	secretory granule lumen	1.42362e-08	"The volume enclosed by the membrane of a secretory granule." [GOC:rph]	11	['B2M', 'C3', 'FGA', 'FGB', 'FGG', 'HP', 'ITIH3', 'LGALS3BP', 'LRG1', 'SERPINA1', 'VWF']
LMH	GO:CC	cytoplasmic vesicle lumen	1.53665e-08	"The volume enclosed by a cytoplasmic vesicle." [GOC:dph, GOC:vesicles]	11	['B2M', 'C3', 'FGA', 'FGB', 'FGG', 'HP', 'ITIH3', 'LGALS3BP', 'LRG1', 'SERPINA1', 'VWF']
LMH	GO:CC	vesicle lumen	1.55171e-08	"The volume enclosed by the membrane or protein that forms a vesicle." [GOC:mah, GOC:vesicles]	11	['B2M', 'C3', 'FGA', 'FGB', 'FGG', 'HP', 'ITIH3', 'LGALS3BP', 'LRG1', 'SERPINA1', 'VWF']
LMH	GO:BP	positive regulation of immune response	1.81659e-08	"Any process that activates or increases the frequency, rate or extent of the immune response, the immunological reaction of an organism to an immunogenic stimulus." [GOC:ai]	15	['B2M', 'C1R', 'C2', 'C3', 'C4BPA', 'C5', 'C6', 'C8A', 'C9', 'CFB', 'CFH', 'CFHR3', 'IGHA1', 'IGHA2', 'LBP']
LMH	GO:BP	regulation of immune response	2.97177e-08	"Any process that modulates the frequency, rate or extent of the immune response, the immunological reaction of an organism to an immunogenic stimulus." [GOC:ai]	16	['B2M', 'C1R', 'C2', 'C3', 'C4BPA', 'C5', 'C6', 'C8A', 'C9', 'CFB', 'CFH', 'CFHR3', 'FCGR3A', 'IGHA1', 'IGHA2', 'LBP']
LMH	GO:BP	immunoglobulin mediated immune response	3.3441e-08	"An immune response mediated by immunoglobulins, whether cell-bound or in solution." [GO_REF:0000022, GOC:add, ISBN:0781735149]	9	['C2', 'C3', 'C4BPA', 'C5', 'C6', 'C8A', 'C9', 'CFB', 'FCGR3A']
LMH	REAC	Hemostasis	3.84471e-08	Hemostasis	17	['CD44', 'FGA', 'FGB', 'FGG', 'IGHA1', 'IGHA2', 'IGKV1-5', 'IGKV3-20', 'IGKV3D-20', 'IGLL1', 'IGLV1-40', 'IGLV1-51', 'ITIH3', 'JCHAIN', 'LGALS3BP', 'SERPINA1', 'VWF']
LMH	GO:BP	B cell mediated immunity	3.93818e-08	"Any process involved with the carrying out of an immune response by a B cell, through, for instance, the production of antibodies or cytokines, or antigen presentation to T cells." [GO_REF:0000022, GOC:add, ISBN:0781735149]	9	['C2', 'C3', 'C4BPA', 'C5', 'C6', 'C8A', 'C9', 'CFB', 'FCGR3A']
LMH	GO:CC	secretory IgA immunoglobulin complex	5.47531e-08	"A polymeric IgA immunoglobulin complex that is complexed with one chain of secretory component (SC). Polymeric IgA is present in mucosal areas, having been transported via a transcytosis mechanism in mucosal epithelial cells relying on the polymeric Ig receptor, a portion of which then remains bound to the polymeric IgA as secretory component." [GOC:add, ISBN:0781765196, PMID:16362985]	4	['IGHA1', 'IGHA2', 'IGKV3-20', 'JCHAIN']
LMH	GO:CC	IgA immunoglobulin complex, circulating	5.47531e-08	"A protein complex composed of two identical immunoglobulin heavy chains of an IgA isotype and two identical immunoglobulin light chains, held together by disulfide bonds, sometimes complexed with J chain or J chain and secretory component, and present in the extracellular space, in mucosal areas or other tissues, or circulating in the blood or lymph." [GOC:add, ISBN:0781765196, PMID:16362985]	4	['IGHA1', 'IGHA2', 'IGKV3-20', 'JCHAIN']
LMH	GO:CC	polymeric IgA immunoglobulin complex	5.47531e-08	"A protein complex composed of two, three, or four monomeric IgA immunoglobulin complexes linked through both direct disulfide bonds and through disulfide binded monomers of J chain acting as a bridge. Each IgA monomer consists of two identical immunoglobulin heavy chains of an IgA isotype and two identical immunoglobulin light chains, held together by disulfide bonds. Dimeric IgA is sometimes co…	4	['IGHA1', 'IGHA2', 'IGKV3-20', 'JCHAIN']
LMH	GO:BP	immune effector process	6.10813e-08	"Any process of the immune system that executes a component of an immune response. An effector immune process takes place after its activation." [GO_REF:0000022, GOC:add, ISBN:0781735149]	14	['B2M', 'C1R', 'C2', 'C3', 'C4BPA', 'C5', 'C6', 'C8A', 'C9', 'CFB', 'CFH', 'CFHR3', 'FCGR3A', 'LBP']
LMH	GO:BP	response to stimulus	1.52109e-07	"Any process that results in a change in state or activity of a cell or an organism (in terms of movement, secretion, enzyme production, gene expression, etc.) as a result of a stimulus. The process begins with detection of the stimulus and ends with a change in state or activity or the cell or organism." [GOC:ai, GOC:bf]	38	['ANXA6', 'B2M', 'C1R', 'C2', 'C3', 'C4BPA', 'C5', 'C6', 'C8A', 'C9', 'CD44', 'CFB', 'CFH', 'CFHR3', 'CPN1', 'CST3', 'FCGR3A', 'FGA', 'FGB', 'FGG', 'HP', 'IGHA1', 'IGHA2', 'IGHV1-24', 'IGKV1-5', 'IGKV3-20', 'IGKV3D-20', 'IGLL1', 'IGLV1-40', 'IGLV1-51', 'JCHAIN', 'LBP', 'LGALS3BP', 'LRG1', 'SAA1', 'SAA4', 'SERPINA1', 'VWF']
LMH	GO:CC	IgA immunoglobulin complex	1.52109e-07	"A protein complex composed of two identical immunoglobulin heavy chains of the IgA isotype and two identical immunoglobulin light chains, held together by disulfide bonds, and sometimes complexed with J chain or J chain and secretory component. An IgA immunoglobulin complex may be embedded in the plasma membrane or present in the extracellular space, in mucosal areas or other tissues, or circula…	4	['IGHA1', 'IGHA2', 'IGKV3-20', 'JCHAIN']
LMH	GO:CC	immunoglobulin complex, circulating	1.52109e-07	"An immunoglobulin complex that is secreted into extracellular space and found in mucosal areas or other tissues or circulating in the blood or lymph. In its canonical form, a circulating immunoglobulin complex is composed of two identical heavy chains and two identical light chains, held together by disulfide bonds. Some forms of are polymers of the basic structure and contain additional compone…	4	['IGHA1', 'IGHA2', 'IGKV3-20', 'JCHAIN']
LMH	REAC	Initial triggering of complement	2.60569e-07	Initial triggering of complement	8	['C2', 'C3', 'CFB', 'IGKV1-5', 'IGKV3-20', 'IGKV3D-20', 'IGLV1-40', 'IGLV1-51']
LMH	GO:BP	positive regulation of immune system process	2.83816e-07	"Any process that activates or increases the frequency, rate, or extent of an immune system process." [GOC:add]	16	['B2M', 'C1R', 'C2', 'C3', 'C4BPA', 'C5', 'C6', 'C8A', 'C9', 'CFB', 'CFH', 'CFHR3', 'FCGR3A', 'IGHA1', 'IGHA2', 'LBP']
LMH	GO:CC	membrane attack complex	3.36112e-07	"A protein complex produced by sequentially activated components of the complement cascade inserted into a target cell membrane and forming a pore leading to cell lysis via ion and water flow." [GOC:add, ISBN:0198547684, ISBN:068340007X, ISBN:0781735149]	4	['C5', 'C6', 'C8A', 'C9']
LMH	HP	Complement deficiency	3.93842e-07	An immunodeficiency defined by the absent or suboptimal functioning of one of the complement system proteins.	8	['C3', 'C5', 'C6', 'C8A', 'C9', 'CFB', 'CFH', 'CFHR3']
LMH	GO:BP	response to external stimulus	4.13729e-07	"Any process that results in a change in state or activity of a cell or an organism (in terms of movement, secretion, enzyme production, gene expression, etc.) as a result of an external stimulus." [GOC:hb]	23	['B2M', 'C1R', 'C2', 'C3', 'C4BPA', 'C5', 'C6', 'C8A', 'C9', 'CFB', 'CFH', 'FCGR3A', 'FGA', 'FGB', 'FGG', 'HP', 'IGHA1', 'IGHA2', 'IGKV3-20', 'JCHAIN', 'LBP', 'LRG1', 'SAA1']
LMH	KEGG	Systemic lupus erythematosus	4.95154e-07	Systemic lupus erythematosus	8	['C1R', 'C2', 'C3', 'C5', 'C6', 'C8A', 'C9', 'FCGR3A']
LMH	HP	Abnormality of complement system	5.80315e-07	An abnormality of the complement system.	8	['C3', 'C5', 'C6', 'C8A', 'C9', 'CFB', 'CFH', 'CFHR3']
LMH	GO:BP	positive regulation of response to stimulus	6.85934e-07	"Any process that activates, maintains or increases the rate of a response to a stimulus. Response to stimulus is a change in state or activity of a cell or an organism (in terms of movement, secretion, enzyme production, gene expression, etc.) as a result of a stimulus." [GOC:jid]	21	['B2M', 'C1R', 'C2', 'C3', 'C4BPA', 'C5', 'C6', 'C8A', 'C9', 'CD44', 'CFB', 'CFH', 'CFHR3', 'FGA', 'FGB', 'FGG', 'IGHA1', 'IGHA2', 'LBP', 'LRG1', 'VWF']
LMH	GO:BP	innate immune response	9.06349e-07	"Innate immune responses are defense responses mediated by germline encoded components that directly recognize components of potential pathogens." [GO_REF:0000022, GOC:add, GOC:ebc, GOC:mtg_sensu]	15	['C1R', 'C2', 'C3', 'C4BPA', 'C5', 'C6', 'C8A', 'C9', 'CFB', 'CFH', 'FCGR3A', 'FGA', 'FGB', 'JCHAIN', 'LBP']
LMH	REAC	Cell surface interactions at the vascular wall	9.06349e-07	Cell surface interactions at the vascular wall	10	['CD44', 'IGHA1', 'IGHA2', 'IGKV1-5', 'IGKV3-20', 'IGKV3D-20', 'IGLL1', 'IGLV1-40', 'IGLV1-51', 'JCHAIN']
LMH	GO:BP	lymphocyte mediated immunity	1.12789e-06	"Any process involved in the carrying out of an immune response by a lymphocyte." [GO_REF:0000022, GOC:add, ISBN:0781735149]	10	['B2M', 'C2', 'C3', 'C4BPA', 'C5', 'C6', 'C8A', 'C9', 'CFB', 'FCGR3A']
LMH	GO:BP	adaptive immune response based on somatic recombination of immune receptors built from immunoglobulin superfamily domains	1.76544e-06	"An immune response mediated by lymphocytes expressing specific receptors for antigen produced through a somatic diversification process that includes somatic recombination of germline gene segments encoding immunoglobulin superfamily domains. Recombined receptors for antigen encoded by immunoglobulin superfamily domains include T cell receptors and immunoglobulins (antibodies) produced by B cell…	10	['B2M', 'C2', 'C3', 'C4BPA', 'C5', 'C6', 'C8A', 'C9', 'CFB', 'FCGR3A']
LMH	GO:CC	secretory granule	2.59553e-06	"A small subcellular vesicle, surrounded by a membrane, that is formed from the Golgi apparatus and contains a highly concentrated protein destined for secretion. Secretory granules move towards the periphery of the cell and upon stimulation, their membranes fuse with the cell membrane, and their protein load is exteriorized. Processing of the contained protein may take place in secretory granule…	13	['B2M', 'C3', 'CD44', 'CST3', 'FGA', 'FGB', 'FGG', 'HP', 'ITIH3', 'LGALS3BP', 'LRG1', 'SERPINA1', 'VWF']
LMH	HPA	kidney; proximal tubules (microvilli)[≥Medium]	3.0222e-06	kidney; proximal tubules (microvilli)[≥Medium]	7	['B2M', 'C3', 'C6', 'CST3', 'FGB', 'FGG', 'SERPINA1']
LMH	GO:MF	antigen binding	3.0222e-06	"Binding to an antigen, any substance which is capable of inducing a specific immune response and of reacting with the products of that response, the specific antibody or specifically sensitized T-lymphocytes, or both. Binding may counteract the biological activity of the antigen." [GOC:jl, ISBN:0198506732, ISBN:0721662544]	7	['IGHA1', 'IGHA2', 'IGKV1-5', 'IGKV3-20', 'IGLV1-40', 'IGLV1-51', 'JCHAIN']
LMH	GO:BP	response to bacterium	3.35859e-06	"Any process that results in a change in state or activity of a cell or an organism (in terms of movement, secretion, enzyme production, gene expression, etc.) as a result of a stimulus from a bacterium." [GOC:hb]	13	['B2M', 'C2', 'C3', 'C4BPA', 'FGA', 'FGB', 'HP', 'IGHA1', 'IGHA2', 'IGKV3-20', 'JCHAIN', 'LBP', 'LRG1']
LMH	HPA	kidney; proximal tubules (microvilli)[≥Low]	4.29529e-06	kidney; proximal tubules (microvilli)[≥Low]	7	['B2M', 'C3', 'C6', 'CST3', 'FGB', 'FGG', 'SERPINA1']
LMH	GO:CC	dimeric IgA immunoglobulin complex	4.36108e-06	"A protein complex composed of two monomeric IgA immunoglobulin complexes linked through both direct disulfide bonds and through a disulfide binded monomer of J chain acting as a bridge. Each IgA monomer consists of two identical immunoglobulin heavy chains of an IgA isotype and two identical immunoglobulin light chains, held together by disulfide bonds. Dimeric IgA is sometimes complexed additio…	3	['IGHA1', 'IGHA2', 'JCHAIN']
LMH	GO:CC	secretory dimeric IgA immunoglobulin complex	4.36108e-06	"A dimeric form of secretory IgA immunoglobulin complex." [GOC:add, ISBN:0781765196, PMID:16362985]	3	['IGHA1', 'IGHA2', 'JCHAIN']
LMH	CORUM	Fibrinogen complex	4.36108e-06	Fibrinogen complex	3	['FGA', 'FGB', 'FGG']
LMH	REAC	Activation of C3 and C5	5.17042e-06	Activation of C3 and C5	4	['C2', 'C3', 'C5', 'CFB']
LMH	GO:BP	positive regulation of respiratory burst	9.77185e-06	"Any process that increases the rate frequency or extent of a phase of elevated metabolic activity, during which oxygen consumption increases; this leads to the production, by an NADH dependent system, of hydrogen peroxide (H2O2), superoxide anions and hydroxyl radicals." [GOC:dph, GOC:tb]	4	['IGHA1', 'IGHA2', 'JCHAIN', 'LBP']
LMH	REAC	Terminal pathway of complement	1.00504e-05	Terminal pathway of complement	4	['C5', 'C6', 'C8A', 'C9']
LMH	GO:BP	acute inflammatory response	1.12218e-05	"Inflammation which comprises a rapid, short-lived, relatively uniform response to acute injury or antigenic challenge and is characterized by accumulations of fluid, plasma proteins, and granulocytic leukocytes. An acute inflammatory response occurs within a matter of minutes or hours, and either resolves within a few days or becomes a chronic inflammatory response." [GO_REF:0000022, GOC:add, IS…	7	['C3', 'FCGR3A', 'HP', 'LBP', 'SAA1', 'SAA4', 'SERPINA1']
LMH	GO:CC	cell periphery	1.18835e-05	"The broad region around and including the plasma membrane of a cell, encompassing the cell cortex (inside the cell), the plasma membrane, and any external encapsulating structures." [GOC:pdt]	29	['ANXA6', 'B2M', 'C3', 'C4BPA', 'C5', 'C6', 'C8A', 'C9', 'CD44', 'CFB', 'CP', 'CST3', 'FCGR3A', 'FGA', 'FGB', 'FGG', 'IGHA1', 'IGHA2', 'IGHV1-24', 'IGKV1-5', 'IGKV3-20', 'IGKV3D-20', 'IGLL1', 'IGLV1-40', 'IGLV1-51', 'KRT10', 'LGALS3BP', 'SERPINA1', 'VWF']
LMH	GO:BP	antibacterial humoral response	1.54671e-05	"An immune response against bacteria mediated through a body fluid. Examples of this process are the antibacterial humoral responses in Mus musculus and Drosophila melanogaster." [GOC:go_curators, GOC:mtg_sensu]	6	['FGA', 'FGB', 'IGHA1', 'IGHA2', 'IGKV3-20', 'JCHAIN']
LMH	GO:BP	leukocyte mediated immunity	1.58684e-05	"Any process involved in the carrying out of an immune response by a leukocyte." [GO_REF:0000022, GOC:add, ISBN:0781735149]	10	['B2M', 'C2', 'C3', 'C4BPA', 'C5', 'C6', 'C8A', 'C9', 'CFB', 'FCGR3A']
LMH	GO:CC	secretory vesicle	1.74105e-05	"A cytoplasmic, membrane bound vesicle that is capable of fusing to the plasma membrane to release its contents into the extracellular space." [GOC:dos]	13	['B2M', 'C3', 'CD44', 'CST3', 'FGA', 'FGB', 'FGG', 'HP', 'ITIH3', 'LGALS3BP', 'LRG1', 'SERPINA1', 'VWF']
LMH	HP	Decreased circulating terminal complement component concentration	2.14468e-05	Concentration below the lower limit of normal of one or more components of the the terminal membrane attack complex (MAC) portion of complement, which represents the lytic, pore-forming part of the system. The MAC comprises seven components: C5b, C6, C7, C8 (a heterotrimer composed of C8alpha, C8beta and C8gamma) and multiple copies of C9.	4	['C5', 'C6', 'C8A', 'C9']
LMH	GO:BP	regulation of immune system process	3.73767e-05	"Any process that modulates the frequency, rate, or extent of an immune system process." [GOC:add]	16	['B2M', 'C1R', 'C2', 'C3', 'C4BPA', 'C5', 'C6', 'C8A', 'C9', 'CFB', 'CFH', 'CFHR3', 'FCGR3A', 'IGHA1', 'IGHA2', 'LBP']
LMH	GO:BP	cell killing	4.71366e-05	"Any process in an organism that results in the killing of its own cells or those of another organism, including in some cases the death of the other organism. Killing here refers to the induction of death in one cell by another cell, not cell-autonomous death due to internal or other environmental conditions." [GOC:add]	8	['B2M', 'C3', 'C5', 'C6', 'C8A', 'C9', 'CFH', 'FCGR3A']
LMH	GO:CC	platelet alpha granule lumen	8.85798e-05	"The volume enclosed by the membrane of the platelet alpha granule." [GOC:mah, PMID:8467233]	5	['FGA', 'FGB', 'FGG', 'SERPINA1', 'VWF']
LMH	GO:BP	positive regulation of heterotypic cell-cell adhesion	9.12077e-05	"Any process that activates or increases the frequency, rate, or extent of heterotypic cell-cell adhesion." [GOC:add]	4	['CD44', 'FGA', 'FGB', 'FGG']
LMH	GO:CC	pore complex	9.12077e-05	"A protein complex providing a discrete opening in a membrane that allows the passage of gases and/or liquids." [ISBN:0198506732]	4	['C5', 'C6', 'C8A', 'C9']
LMH	REAC	FCGR activation	0.000102771	FCGR activation	6	['FCGR3A', 'IGKV1-5', 'IGKV3-20', 'IGKV3D-20', 'IGLV1-40', 'IGLV1-51']
LMH	REAC	GRB2:SOS provides linkage to MAPK signaling for Integrins	0.000121345	GRB2:SOS provides linkage to MAPK signaling for Integrins	4	['FGA', 'FGB', 'FGG', 'VWF']
LMH	KEGG	Neutrophil extracellular trap formation	0.00012216	Neutrophil extracellular trap formation	7	['C3', 'C5', 'FCGR3A', 'FGA', 'FGB', 'FGG', 'VWF']
LMH	REAC	Immunoregulatory interactions between a Lymphoid and a non-Lymphoid cell	0.000156607	Immunoregulatory interactions between a Lymphoid and a non-Lymphoid cell	8	['B2M', 'C3', 'FCGR3A', 'IGKV1-5', 'IGKV3-20', 'IGKV3D-20', 'IGLV1-40', 'IGLV1-51']
LMH	WP	Allograft rejection	0.000157106	Allograft rejection	6	['C2', 'C3', 'C5', 'C6', 'C8A', 'C9']
LMH	REAC	p130Cas linkage to MAPK signaling for integrins	0.000158105	p130Cas linkage to MAPK signaling for integrins	4	['FGA', 'FGB', 'FGG', 'VWF']
LMH	GO:MF	complement binding	0.000176186	"Binding to a component or product of the complement cascade." [GOC:add, ISBN:0781735149]	4	['C8A', 'CFB', 'CFH', 'CFHR3']
LMH	GO:BP	regulation of respiratory burst	0.000184545	"Any process that modulates the rate frequency or extent of a phase of elevated metabolic activity, during which oxygen consumption increases; this leads to the production, by an NADH dependent system, of hydrogen peroxide (H2O2), superoxide anions and hydroxyl radicals." [GOC:dph, GOC:tb]	4	['IGHA1', 'IGHA2', 'JCHAIN', 'LBP']
LMH	GO:CC	fibrinogen complex	0.000184545	"A highly soluble, elongated protein complex found in blood plasma and involved in clot formation. It is converted into fibrin monomer by the action of thrombin. In the mouse, fibrinogen is a hexamer, 46 nm long and 9 nm maximal diameter, containing two sets of nonidentical chains (alpha, beta, and gamma) linked together by disulfide bonds." [ISBN:0198547684]	3	['FGA', 'FGB', 'FGG']
LMH	REAC	Platelet degranulation	0.000191425	Platelet degranulation	7	['FGA', 'FGB', 'FGG', 'ITIH3', 'LGALS3BP', 'SERPINA1', 'VWF']
LMH	GO:BP	acute-phase response	0.000210459	"An acute inflammatory response that involves non-antibody proteins whose concentrations in the plasma increase in response to infection or injury of homeothermic animals." [ISBN:0198506732]	5	['HP', 'LBP', 'SAA1', 'SAA4', 'SERPINA1']
LMH	REAC	Response to elevated platelet cytosolic Ca2+	0.000245459	Response to elevated platelet cytosolic Ca2+	7	['FGA', 'FGB', 'FGG', 'ITIH3', 'LGALS3BP', 'SERPINA1', 'VWF']
LMH	WP	Blood clotting cascade	0.000260335	Blood clotting cascade	4	['FGA', 'FGB', 'FGG', 'VWF']
LMH	REAC	Role of phospholipids in phagocytosis	0.000281829	Role of phospholipids in phagocytosis	6	['FCGR3A', 'IGKV1-5', 'IGKV3-20', 'IGKV3D-20', 'IGLV1-40', 'IGLV1-51']
LMH	HP	Splenic rupture	0.000285359	A breach of the capsule of the spleen.	3	['FGA', 'FGB', 'FGG']
LMH	HP	Afibrinogenemia	0.000285359	Lack of detectable fibrinogen in the blood circulation.	3	['FGA', 'FGB', 'FGG']
LMH	KEGG	Pertussis	0.000326205	Pertussis	5	['C1R', 'C2', 'C3', 'C4BPA', 'C5']
LMH	GO:CC	platelet alpha granule	0.00034282	"A secretory organelle found in blood platelets, which is unique in that it exhibits further compartmentalization and acquires its protein content via two distinct mechanisms: (1) biosynthesis predominantly at the megakaryocyte (MK) level (with some vestigial platelet synthesis) (e.g. platelet factor 4) and (2) endocytosis and pinocytosis at both the MK and circulating platelet levels (e.g. fibri…	5	['FGA', 'FGB', 'FGG', 'SERPINA1', 'VWF']
LMH	WP	COVID-19, thrombosis and anticoagulation	0.000388693	COVID-19, thrombosis and anticoagulation	3	['FGA', 'FGB', 'FGG']
LMH	GO:BP	wound healing	0.000401977	"The series of events that restore integrity to a damaged tissue, following an injury." [GOC:bf, PMID:15269788]	9	['ANXA6', 'CD44', 'FGA', 'FGB', 'FGG', 'LRG1', 'SAA1', 'SERPINA1', 'VWF']
LMH	GO:BP	regulation of response to stimulus	0.000401977	"Any process that modulates the frequency, rate or extent of a response to a stimulus. Response to stimulus is a change in state or activity of a cell or an organism (in terms of movement, secretion, enzyme production, gene expression, etc.) as a result of a stimulus." [GOC:jid]	23	['B2M', 'C1R', 'C2', 'C3', 'C4BPA', 'C5', 'C6', 'C8A', 'C9', 'CD44', 'CFB', 'CFH', 'CFHR3', 'FCGR3A', 'FGA', 'FGB', 'FGG', 'IGHA1', 'IGHA2', 'LBP', 'LRG1', 'SAA1', 'VWF']
LMH	GO:CC	cell surface	0.000440354	"The external part of the cell wall and/or plasma membrane." [GOC:jl, GOC:mtg_sensu, GOC:sm]	11	['B2M', 'C3', 'CD44', 'FCGR3A', 'FGA', 'FGB', 'FGG', 'IGHV1-24', 'IGLL1', 'KRT10', 'LBP']
LMH	GO:BP	regulation of heterotypic cell-cell adhesion	0.000554709	"Any process that modulates the frequency, rate, or extent of heterotypic cell-cell adhesion." [GOC:add]	4	['CD44', 'FGA', 'FGB', 'FGG']
LMH	REAC	Regulation of TLR by endogenous ligand	0.000574081	Regulation of TLR by endogenous ligand	4	['FGA', 'FGB', 'FGG', 'LBP']
LMH	REAC	FCGR3A-mediated IL10 synthesis	0.000580095	FCGR3A-mediated IL10 synthesis	6	['FCGR3A', 'IGKV1-5', 'IGKV3-20', 'IGKV3D-20', 'IGLV1-40', 'IGLV1-51']
LMH	GO:BP	defense response to bacterium	0.000593872	"Reactions triggered in response to the presence of a bacterium that act to protect the cell or organism." [GOC:jl]	8	['FGA', 'FGB', 'HP', 'IGHA1', 'IGHA2', 'IGKV3-20', 'JCHAIN', 'LBP']
LMH	GO:BP	antimicrobial humoral response	0.000680481	"An immune response against microbes mediated through a body fluid. Examples of this process are seen in the antimicrobial humoral response of Drosophila melanogaster and Mus musculus." [GOC:go_curators, GOC:mtg_sensu]	6	['FGA', 'FGB', 'IGHA1', 'IGHA2', 'IGKV3-20', 'JCHAIN']
LMH	HP	Anuria	0.000712259	Absence of urine, clinically classified as below 50ml/day.	4	['C3', 'CFB', 'CFH', 'CFHR3']
LMH	HP	Microangiopathic hemolytic anemia	0.000712259	Microangiopathic hemolytic anemia	4	['C3', 'CFB', 'CFH', 'CFHR3']
LMH	GO:CC	endoplasmic reticulum lumen	0.000734027	"The volume enclosed by the membranes of the endoplasmic reticulum." [ISBN:0198547684]	7	['B2M', 'C3', 'CP', 'CST3', 'FGA', 'FGG', 'SERPINA1']
LMH	GO:MF	immunoglobulin receptor binding	0.000887581	"Binding to one or more specific sites on an immunoglobulin receptor molecule." [GOC:BHF, GOC:vk]	3	['IGHA1', 'IGHA2', 'JCHAIN']
LMH	WP	Folate metabolism	0.00090954	Folate metabolism	5	['FGA', 'FGB', 'FGG', 'SAA1', 'SAA4']
LMH	GO:BP	glomerular filtration	0.000975727	"The process in which plasma is filtered through the glomerular membrane which consists of capillary endothelial cells, the basement membrane, and epithelial cells. The glomerular filtrate is the same as plasma except it has no significant amount of protein." [GOC:mtg_cardio, GOC:sart, ISBN:0721643949]	4	['IGHA1', 'IGHA2', 'IGKV3-20', 'JCHAIN']
LMH	GO:CC	plasma membrane	0.000992961	"The membrane surrounding a cell that separates the cell from its external environment. It consists of a phospholipid bilayer and associated proteins." [ISBN:0716731363]	25	['B2M', 'C3', 'C4BPA', 'C5', 'C6', 'C8A', 'C9', 'CD44', 'CFB', 'CP', 'CST3', 'FCGR3A', 'FGA', 'FGB', 'FGG', 'IGHA1', 'IGHA2', 'IGHV1-24', 'IGKV1-5', 'IGKV3-20', 'IGKV3D-20', 'IGLL1', 'IGLV1-40', 'IGLV1-51', 'KRT10']
LMH	WP	Acquired partial lipodystrophy / Barraquer-Simons syndrome	0.00115255	Acquired partial lipodystrophy / Barraquer-Simons syndrome	3	['C3', 'C5', 'CFB']
LMH	REAC	Post-translational protein phosphorylation	0.00121048	Post-translational protein phosphorylation	6	['C3', 'CP', 'CST3', 'FGA', 'FGG', 'SERPINA1']
LMH	GO:BP	renal filtration	0.00125015	"A renal system process in which fluid circulating through the body is filtered through a barrier system." [GOC:pr, GOC:sart]	4	['IGHA1', 'IGHA2', 'IGKV3-20', 'JCHAIN']
LMH	HP	Persistent bleeding after trauma	0.00125015	Persistent bleeding after trauma	4	['FGA', 'FGB', 'FGG', 'VWF']
LMH	REAC	Integrin signaling	0.00125015	Integrin signaling	4	['FGA', 'FGB', 'FGG', 'VWF']
LMH	REAC	CD22 mediated BCR regulation	0.0013072	CD22 mediated BCR regulation	5	['IGKV1-5', 'IGKV3-20', 'IGKV3D-20', 'IGLV1-40', 'IGLV1-51']
LMH	GO:CC	tertiary granule lumen	0.00137019	"Any membrane-enclosed lumen that is part of a tertiary granule." [GO_REF:0000064, GOC:TermGenie, PMID:23650620]	4	['B2M', 'CST3', 'HP', 'LRG1']
LMH	REAC	Classical antibody-mediated complement activation	0.00139464	Classical antibody-mediated complement activation	5	['IGKV1-5', 'IGKV3-20', 'IGKV3D-20', 'IGLV1-40', 'IGLV1-51']
LMH	GO:CC	classical-complement-pathway C3/C5 convertase complex	0.00139464	"A heterodimeric protein complex that catalyzes the cleavage of complement components C3 and C5, and acts in the classical pathway of complement activation; consists of one monomer of C2a and one monomer of C4b; C2a is the catalytic subunit, but cannot catalyze cleavage alone." [BRENDA:3.4.21.43, GOC:mah]	2	['C2', 'CFB']
LMH	HP	Abnormality of humoral immunity	0.00146517	An abnormality of the humoral immune system, which comprises antibodies produced by B cells as well as the complement system.	10	['B2M', 'C3', 'C5', 'C6', 'C8A', 'C9', 'CFB', 'CFH', 'CFHR3', 'IGLL1']
LMH	REAC	FCGR3A-mediated phagocytosis	0.00153185	FCGR3A-mediated phagocytosis	6	['FCGR3A', 'IGKV1-5', 'IGKV3-20', 'IGKV3D-20', 'IGLV1-40', 'IGLV1-51']
LMH	REAC	Leishmania phagocytosis	0.00153185	Leishmania phagocytosis	6	['FCGR3A', 'IGKV1-5', 'IGKV3-20', 'IGKV3D-20', 'IGLV1-40', 'IGLV1-51']
LMH	REAC	Parasite infection	0.00153185	Parasite infection	6	['FCGR3A', 'IGKV1-5', 'IGKV3-20', 'IGKV3D-20', 'IGLV1-40', 'IGLV1-51']
LMH	HP	Hemolytic-uremic syndrome	0.00154726	A thrombotic microangiopathy with presence of non-immune, intravascular hemolytic anemia, thrombocytopenia and acute kidney injury. A vicious cycle of complement activation, endothelial cell damage, platelet activation, and thrombosis is the hallmark of the disease.	4	['C3', 'CFB', 'CFH', 'CFHR3']
LMH	HP	Acute kidney injury	0.00174265	Sudden loss of renal function, as manifested by decreased urine production, and a rise in serum creatinine or blood urea nitrogen concentration (azotemia).	5	['C3', 'CFB', 'CFH', 'CFHR3', 'SAA1']
LMH	REAC	Regulation of actin dynamics for phagocytic cup formation	0.00174681	Regulation of actin dynamics for phagocytic cup formation	6	['FCGR3A', 'IGKV1-5', 'IGKV3-20', 'IGKV3D-20', 'IGLV1-40', 'IGLV1-51']
LMH	HP	Decreased circulating complement factor B concentration	0.00211218	Concentration of the complement component factor B in the blood circulation below the lower limit of normal.	3	['CFB', 'CFH', 'CFHR3']
LMH	HP	Menometrorrhagia	0.00211218	Prolonged/excessive menses and bleeding at irregular intervals.	3	['FGA', 'FGB', 'FGG']
LMH	REAC	Creation of C4 and C2 activators	0.00222093	Creation of C4 and C2 activators	5	['IGKV1-5', 'IGKV3-20', 'IGKV3D-20', 'IGLV1-40', 'IGLV1-51']
LMH	WP	Selenium micronutrient network	0.00228859	Selenium micronutrient network	5	['FGA', 'FGB', 'FGG', 'SAA1', 'SAA4']
LMH	REAC	Role of LAT2/NTAL/LAB on calcium mobilization	0.00235518	Role of LAT2/NTAL/LAB on calcium mobilization	5	['IGKV1-5', 'IGKV3-20', 'IGKV3D-20', 'IGLV1-40', 'IGLV1-51']
LMH	REAC	Regulation of Insulin-like Growth Factor (IGF) transport and uptake by Insulin-like Growth Factor Binding Proteins (IGFBPs)	0.0024693	Regulation of Insulin-like Growth Factor (IGF) transport and uptake by Insulin-like Growth Factor Binding Proteins (IGFBPs)	6	['C3', 'CP', 'CST3', 'FGA', 'FGG', 'SERPINA1']
LMH	GO:BP	response to wounding	0.00287545	"Any process that results in a change in state or activity of a cell or an organism (in terms of movement, secretion, enzyme production, gene expression, etc.) as a result of a stimulus indicating damage to the organism." [GOC:go_curators]	9	['ANXA6', 'CD44', 'FGA', 'FGB', 'FGG', 'LRG1', 'SAA1', 'SERPINA1', 'VWF']
LMH	WP	Fibrin complement receptor 3 signaling pathway	0.00289684	Fibrin complement receptor 3 signaling pathway	4	['FGA', 'FGB', 'FGG', 'LBP']
LMH	GO:BP	respiratory burst	0.00318135	"A phase of elevated metabolic activity, during which oxygen consumption increases; this leads to the production, by an NADH dependent system, of hydrogen peroxide (H2O2), superoxide anions and hydroxyl radicals." [ISBN:0198506732]	4	['IGHA1', 'IGHA2', 'JCHAIN', 'LBP']
LMH	REAC	Anti-inflammatory response favouring Leishmania parasite infection	0.00342929	Anti-inflammatory response favouring Leishmania parasite infection	6	['FCGR3A', 'IGKV1-5', 'IGKV3-20', 'IGKV3D-20', 'IGLV1-40', 'IGLV1-51']
LMH	REAC	Leishmania parasite growth and survival	0.00342929	Leishmania parasite growth and survival	6	['FCGR3A', 'IGKV1-5', 'IGKV3-20', 'IGKV3D-20', 'IGLV1-40', 'IGLV1-51']
LMH	REAC	Signaling by high-kinase activity BRAF mutants	0.00360541	Signaling by high-kinase activity BRAF mutants	4	['FGA', 'FGB', 'FGG', 'VWF']
LMH	GO:CC	pentameric IgM immunoglobulin complex	0.00360541	"A circulating form of IgM consisting of a pentamer of IgM core units with a single J chain polypeptide." [GOC:add, ISBN:0781765196, PMID:20176268]	2	['IGKV3-20', 'JCHAIN']
LMH	GO:CC	IgM immunoglobulin complex, circulating	0.00360541	"A polymer of five or six IgM core units each composed of two identical immunoglobulin heavy chains of the IgM isotype and two identical immunoglobulin light chains, held together by disulfide bonds; the individual IgM core units are held together via disulfide bonds with a single J chain polypeptide acting as a bridge between two of the polymeric units. Circulating IgM is present in the extracel…	2	['IGKV3-20', 'JCHAIN']
LMH	GO:CC	collagen-containing extracellular matrix	0.00378238	"An extracellular matrix consisting mainly of proteins (especially collagen) and glycosaminoglycans (mostly as proteoglycans) that provides not only essential physical scaffolding for the cellular constituents but can also initiate crucial biochemical and biomechanical cues required for tissue morphogenesis, differentiation and homeostasis. The components are secreted by cells in the vicinity and…	7	['ANXA6', 'FGA', 'FGB', 'FGG', 'LGALS3BP', 'SERPINA1', 'VWF']
LMH	HP	Generalized amyloid deposition	0.00378238	A diffuse form of amyloidosis.	3	['B2M', 'CST3', 'FGA']
LMH	HP	Epidural hemorrhage	0.00378238	Hemorrhage occurring between the dura mater and the skull.	3	['FGA', 'FGB', 'FGG']
LMH	HP	Recurrent meningococcal disease	0.00378238	Recurrent infections by Neisseria meningitidis (one of the most common causes of bacterial meningitis), which is also known as meningococcus.	3	['C5', 'C6', 'CFB']
LMH	TF	Factor: HNF1B; motif: NRTTAATNATTAACN	0.00382444	Factor: HNF1B; motif: NRTTAATNATTAACN	8	['C4BPA', 'C5', 'CFHR3', 'CP', 'FGA', 'FGB', 'LRG1', 'SAA4']
LMH	GO:CC	external side of plasma membrane	0.00421454	"The leaflet of the plasma membrane that faces away from the cytoplasm and any proteins embedded or anchored in it or attached to its surface." [GOC:dos, GOC:tb]	7	['B2M', 'FCGR3A', 'FGA', 'FGB', 'FGG', 'IGHV1-24', 'IGLL1']
LMH	HP	Prolonged bleeding after dental extraction	0.00426362	Prolonged bleeding post dental extraction sufficient to require medical intervention.	4	['FGA', 'FGB', 'FGG', 'VWF']
LMH	HP	Increased blood urea nitrogen	0.00426362	An increased amount of nitrogen in the form of urea in the blood.	4	['C3', 'CFB', 'CFH', 'CFHR3']
LMH	REAC	Fcgamma receptor (FCGR) dependent phagocytosis	0.00440774	Fcgamma receptor (FCGR) dependent phagocytosis	6	['FCGR3A', 'IGKV1-5', 'IGKV3-20', 'IGKV3D-20', 'IGLV1-40', 'IGLV1-51']
LMH	REAC	Leishmania infection	0.00440774	Leishmania infection	7	['C3', 'FCGR3A', 'IGKV1-5', 'IGKV3-20', 'IGKV3D-20', 'IGLV1-40', 'IGLV1-51']
LMH	REAC	Parasitic Infection Pathways	0.00440774	Parasitic Infection Pathways	7	['C3', 'FCGR3A', 'IGKV1-5', 'IGKV3-20', 'IGKV3D-20', 'IGLV1-40', 'IGLV1-51']
LMH	REAC	Platelet Aggregation (Plug Formation)	0.00464619	Platelet Aggregation (Plug Formation)	4	['FGA', 'FGB', 'FGG', 'VWF']
LMH	WP	Cells and molecules involved in local acute inflammatory response	0.00479906	Cells and molecules involved in local acute inflammatory response	3	['C3', 'C5', 'C6']
LMH	REAC	FCERI mediated MAPK activation	0.00501231	FCERI mediated MAPK activation	5	['IGKV1-5', 'IGKV3-20', 'IGKV3D-20', 'IGLV1-40', 'IGLV1-51']
LMH	REAC	FCERI mediated Ca+2 mobilization	0.00501231	FCERI mediated Ca+2 mobilization	5	['IGKV1-5', 'IGKV3-20', 'IGKV3D-20', 'IGLV1-40', 'IGLV1-51']
LMH	REAC	Formation of Fibrin Clot (Clotting Cascade)	0.00501231	Formation of Fibrin Clot (Clotting Cascade)	4	['FGA', 'FGB', 'FGG', 'VWF']
LMH	REAC	MAP2K and MAPK activation	0.00501231	MAP2K and MAPK activation	4	['FGA', 'FGB', 'FGG', 'VWF']
LMH	REAC	Integrin cell surface interactions	0.00521371	Integrin cell surface interactions	5	['CD44', 'FGA', 'FGB', 'FGG', 'VWF']
LMH	REAC	Antigen activates B Cell Receptor (BCR) leading to generation of second messengers	0.00521371	Antigen activates B Cell Receptor (BCR) leading to generation of second messengers	5	['IGKV1-5', 'IGKV3-20', 'IGKV3D-20', 'IGLV1-40', 'IGLV1-51']
LMH	REAC	Signaling by RAF1 mutants	0.00545892	Signaling by RAF1 mutants	4	['FGA', 'FGB', 'FGG', 'VWF']
LMH	GO:MF	immunoglobulin binding	0.00562951	"Binding to an immunoglobulin." [GOC:ma]	3	['FCGR3A', 'JCHAIN', 'VWF']
LMH	HP	Abnormal blood urea nitrogen concentration	0.00576796	Any deviation from the normal concentration of urea nitrogen in the blood.	4	['C3', 'CFB', 'CFH', 'CFHR3']
LMH	HP	Recurrent Neisserial infections	0.00588673	Recurrent infections by bacteria of the genus Neisseria, including N. meningitidis (one of the most common causes of bacterial meningitis).	3	['C5', 'C6', 'CFB']
LMH	HPA	kidney; proximal tubules (microvilli)[High]	0.00592518	kidney; proximal tubules (microvilli)[High]	4	['B2M', 'C6', 'CST3', 'FGG']
LMH	GO:CC	cytoplasmic vesicle	0.00600545	"A vesicle found in the cytoplasm of a cell." [GOC:ai, GOC:mah, GOC:vesicles]	15	['ANXA6', 'B2M', 'C3', 'CD44', 'CST3', 'FGA', 'FGB', 'FGG', 'HP', 'ITIH3', 'LGALS3BP', 'LRG1', 'SAA1', 'SERPINA1', 'VWF']
LMH	GO:CC	intracellular vesicle	0.0061186	"Any vesicle that is part of the intracellular region." [GOC:vesicles]	15	['ANXA6', 'B2M', 'C3', 'CD44', 'CST3', 'FGA', 'FGB', 'FGG', 'HP', 'ITIH3', 'LGALS3BP', 'LRG1', 'SAA1', 'SERPINA1', 'VWF']
LMH	GO:CC	IgM immunoglobulin complex	0.00612198	"A protein complex composed of two identical immunoglobulin heavy chains of the IgM isotype and two identical immunoglobulin light chains, held together by disulfide bonds, and in its circulating form complexed with J chain in polymeric forms. An IgM immunoglobulin complex may be embedded in the plasma membrane or present in the extracellular space, in mucosal areas or other tissues, or circulati…	2	['IGKV3-20', 'JCHAIN']
LMH	GO:MF	signaling receptor binding	0.00790661	"Binding to one or more specific sites on a receptor molecule, a macromolecule that undergoes combination with a hormone, neurotransmitter, drug or intracellular messenger to initiate a change in cell function." [GOC:bf, GOC:ceb, ISBN:0198506732]	12	['C3', 'C5', 'FGA', 'FGB', 'FGG', 'IGHA1', 'IGHA2', 'JCHAIN', 'LBP', 'LRG1', 'SAA1', 'VWF']
LMH	REAC	Signaling by RAS mutants	0.00821865	Signaling by RAS mutants	4	['FGA', 'FGB', 'FGG', 'VWF']
LMH	REAC	Signaling by moderate kinase activity BRAF mutants	0.00821865	Signaling by moderate kinase activity BRAF mutants	4	['FGA', 'FGB', 'FGG', 'VWF']
LMH	REAC	Paradoxical activation of RAF signaling by kinase inactive BRAF	0.00821865	Paradoxical activation of RAF signaling by kinase inactive BRAF	4	['FGA', 'FGB', 'FGG', 'VWF']
LMH	REAC	Signaling downstream of RAS mutants	0.00821865	Signaling downstream of RAS mutants	4	['FGA', 'FGB', 'FGG', 'VWF']
LMH	GO:MF	endopeptidase inhibitor activity	0.00834275	"Binds to and stops, prevents or reduces the activity of an endopeptidase." [GOC:jl]	5	['C3', 'C5', 'CST3', 'ITIH3', 'SERPINA1']
LMH	HP	Abnormal umbilical stump bleeding	0.00883792	Abnormal bleeding of the umbilical stump following separation of the cord at approximately 7-10 days after birth.	3	['FGA', 'FGB', 'FGG']
LMH	GO:BP	blood coagulation, fibrin clot formation	0.009706	"A protein activation cascade that contributes to blood coagulation and consists of the cascade of enzymatic reactions initiated by physical damage to the wall of a blood vessel, leading to the formation of a formation of a fibrin clot at the site of the injury. The process also includes numerous positive and negative regulatory events." [GOC:add, GOC:mah, GOC:pde]	3	['FGA', 'FGB', 'FGG']
LMH	GO:CC	other organism part	0.009706	"Any constituent part of a secondary organism with which the first organism is interacting." [GOC:jl]	2	['C9', 'CFH']
LMH	GO:MF	peptidase inhibitor activity	0.0099793	"Binds to and stops, prevents or reduces the activity of a peptidase, any enzyme that catalyzes the hydrolysis peptide bonds." [GOC:jl]	5	['C3', 'C5', 'CST3', 'ITIH3', 'SERPINA1']
LMH	REAC	Vesicle-mediated transport	0.0106289	Vesicle-mediated transport	11	['HP', 'IGHA1', 'IGHA2', 'IGKV1-5', 'IGKV3-20', 'IGKV3D-20', 'IGLV1-40', 'IGLV1-51', 'JCHAIN', 'SAA1', 'SERPINA1']
LMH	GO:BP	blood coagulation	0.0119233	"The sequential process in which the multiple coagulation factors of the blood interact, ultimately resulting in the formation of an insoluble fibrin clot; it may be divided into three stages: stage 1, the formation of intrinsic and extrinsic prothrombin converting principle; stage 2, the formation of thrombin; stage 3, the formation of stable fibrin polymers." [http://www.graylab.ac.uk/omd/, ISB…	6	['FGA', 'FGB', 'FGG', 'SAA1', 'SERPINA1', 'VWF']
LMH	REAC	MyD88 deficiency (TLR2/4)	0.0119233	MyD88 deficiency (TLR2/4)	3	['FGA', 'FGB', 'FGG']
LMH	REAC	Platelet activation, signaling and aggregation	0.0121749	Platelet activation, signaling and aggregation	7	['FGA', 'FGB', 'FGG', 'ITIH3', 'LGALS3BP', 'SERPINA1', 'VWF']
LMH	GO:MF	endopeptidase regulator activity	0.0124263	"Binds to and modulates the activity of a peptidase, any enzyme that hydrolyzes nonterminal peptide bonds in polypeptides." [GOC:dph, GOC:tb]	5	['C3', 'C5', 'CST3', 'ITIH3', 'SERPINA1']
LMH	TF	Factor: GATA-3; motif: AGATAA; match class: 1	0.0128992	Factor: GATA-3; motif: AGATAA; match class: 1	19	['ANXA6', 'B2M', 'C2', 'C4BPA', 'C5', 'C6', 'C8A', 'C9', 'CFHR3', 'CP', 'FCGR3A', 'FGA', 'FGB', 'FGG', 'HP', 'IGLL1', 'JCHAIN', 'KRT10', 'LRG1']
LMH	GO:BP	coagulation	0.0132009	"The process in which a fluid solution, or part of it, changes into a solid or semisolid mass." [ISBN:0198506732]	6	['FGA', 'FGB', 'FGG', 'SAA1', 'SERPINA1', 'VWF']
LMH	HP	Subcutaneous hemorrhage	0.013254	This term refers to an abnormally increased susceptibility to bruising (purpura, petechiae, or ecchymoses).	8	['C1R', 'C2', 'CFH', 'CFHR3', 'FGA', 'FGB', 'FGG', 'VWF']
LMH	GO:BP	heterotypic cell-cell adhesion	0.0136184	"The attachment of a cell to a cell of a different type via adhesion molecules." [GOC:add]	4	['CD44', 'FGA', 'FGB', 'FGG']
LMH	GO:BP	hemostasis	0.0136617	"The stopping of bleeding (loss of body fluid) or the arrest of the circulation to an organ or part." [ISBN:0198506732]	6	['FGA', 'FGB', 'FGG', 'SAA1', 'SERPINA1', 'VWF']
LMH	REAC	IRAK4 deficiency (TLR2/4)	0.0137052	IRAK4 deficiency (TLR2/4)	3	['FGA', 'FGB', 'FGG']
LMH	GO:BP	platelet activation	0.0140368	"A series of progressive, overlapping events triggered by exposure of the platelets to subendothelial tissue. These events include shape change, adhesiveness, aggregation, and release reactions. When carried through to completion, these events lead to the formation of a stable hemostatic plug." [http://www.graylab.ac.uk/omd/]	5	['FGA', 'FGB', 'FGG', 'SAA1', 'VWF']
LMH	HP	Prolonged bleeding following procedure	0.0149875	Prolonged or protracted bleeding following an invasive procedure or intervention.	4	['FGA', 'FGB', 'FGG', 'VWF']
LMH	HP	Decreased urine output	0.0149875	A decreased rate of urine production.	4	['C3', 'CFB', 'CFH', 'CFHR3']
LMH	GO:BP	protein activation cascade	0.0153773	"A sequential series of modifications to a set of proteins where the product of one reaction catalyzes the following reaction, ultimately leading to the generation of a mature protein. Modifications typically include proteolysis or covalent modification, and may also include binding events." [GOC:add, GOC:mah, GOC:pde]	3	['FGA', 'FGB', 'FGG']
LMH	TF	Factor: HNF-1alpha; motif: GGTTAATNWTTAMCN	0.0161611	Factor: HNF-1alpha; motif: GGTTAATNWTTAMCN	9	['B2M', 'C4BPA', 'C5', 'C8A', 'CP', 'FGA', 'FGB', 'LRG1', 'SAA4']
LMH	GO:CC	extracellular matrix	0.0168573	"A structure lying external to one or more cells, which provides structural support, biochemical or biomechanical cues for cells or tissues." [GOC:BHF, GOC:mah, GOC:rph, NIF_Subcellular:nlx_subcell_20090513, PMID:21123617, PMID:28089324]	7	['ANXA6', 'FGA', 'FGB', 'FGG', 'LGALS3BP', 'SERPINA1', 'VWF']
LMH	GO:CC	external encapsulating structure	0.0169679	"A structure that lies outside the plasma membrane and surrounds the entire cell or cells. This does not include the periplasmic space." [GOC:go_curators]	7	['ANXA6', 'FGA', 'FGB', 'FGG', 'LGALS3BP', 'SERPINA1', 'VWF']
LMH	HP	Cerebral hemorrhage	0.0177245	Hemorrhage into the parenchyma of the brain.	5	['CFH', 'CST3', 'FGA', 'FGB', 'FGG']
LMH	GO:BP	regulation of complement activation	0.0205477	"Any process that modulates the frequency, rate or extent of complement activation." [GOC:go_curators]	3	['C3', 'C4BPA', 'CFH']
LMH	REAC	Common Pathway of Fibrin Clot Formation	0.0244018	Common Pathway of Fibrin Clot Formation	3	['FGA', 'FGB', 'FGG']
LMH	HP	Amyloidosis	0.0271343	The presence of amyloid deposition in one or more tissues. Amyloidosis may be defined as the extracellular deposition of amyloid in one or more sites of the body.	4	['B2M', 'CST3', 'FGA', 'SAA1']
LMH	REAC	Adaptive Immune System	0.0286937	Adaptive Immune System	11	['B2M', 'C3', 'FCGR3A', 'FGA', 'FGB', 'FGG', 'IGKV1-5', 'IGKV3-20', 'IGKV3D-20', 'IGLV1-40', 'IGLV1-51']
LMH	REAC	Signaling by BRAF and RAF1 fusions	0.0288869	Signaling by BRAF and RAF1 fusions	4	['FGA', 'FGB', 'FGG', 'VWF']
LMH	KEGG	Platelet activation	0.0302082	Platelet activation	4	['FGA', 'FGB', 'FGG', 'VWF']
LMH	GO:MF	peptidase regulator activity	0.0309845	"Binds to and modulates the activity of a peptidase, any enzyme that catalyzes the hydrolysis peptide bonds." [GOC:dph, GOC:tb]	5	['C3', 'C5', 'CST3', 'ITIH3', 'SERPINA1']
LMH	HP	Recurrent gram-negative bacterial infections	0.0332327	Increased susceptibility to infection by gram-negative bacteria, as manifested by a medical history of repeated or frequent infections by these agents.	4	['C5', 'C6', 'CFB', 'SERPINA1']
LMH	HPA	skin 1; extracellular matrix[≥Low]	0.0343971	skin 1; extracellular matrix[≥Low]	3	['C3', 'CFH', 'CST3']
LMH	TF	Factor: HNF1A; motif: NRTTAATNATTAACN	0.0365532	Factor: HNF1A; motif: NRTTAATNATTAACN	9	['C4BPA', 'C5', 'C9', 'CFHR3', 'CP', 'FGA', 'FGB', 'LRG1', 'SAA4']
LMH	HP	Prolonged bleeding following circumcision	0.0377894	Bleeding that persists for a longer than usual time following circumcision.	3	['FGA', 'FGB', 'FGG']
LMH	TF	Factor: HNF-1beta; motif: NNNYAAHCATTAACYN; match class: 1	0.039323	Factor: HNF-1beta; motif: NNNYAAHCATTAACYN; match class: 1	6	['B2M', 'C5', 'C8A', 'CP', 'FGA', 'SAA4']
LMH	GO:BP	proteolysis	0.0406487	"The hydrolysis of proteins into smaller polypeptides and/or amino acids by cleavage of their peptide bonds." [GOC:bf, GOC:mah]	13	['C1R', 'C2', 'CD44', 'CFB', 'CFH', 'CPN1', 'CST3', 'FGA', 'FGB', 'FGG', 'HP', 'ITIH3', 'SERPINA1']
LMH	REAC	FCERI mediated NF-kB activation	0.0410761	FCERI mediated NF-kB activation	5	['IGKV1-5', 'IGKV3-20', 'IGKV3D-20', 'IGLV1-40', 'IGLV1-51']
LMH	GO:BP	fibrinolysis	0.0416988	"A process that solubilizes fibrin in the bloodstream of a multicellular organism, chiefly by the proteolytic action of plasmin." [GOC:jl, PMID:15842654]	3	['FGA', 'FGB', 'FGG']
LMH	GO:BP	plasminogen activation	0.0416988	"The process in which inactive plasminogen is processed to active plasmin. This process includes cleavage at an internal Arg-Val site to form an N-terminal A-chain and C-terminal B-chain held together by a disulfide bond, and can include further proteolytic cleavage events to remove the preactivation peptide." [PMID:9548733]	3	['FGA', 'FGB', 'FGG']
LMH	GO:BP	retina homeostasis	0.0416988	"A tissue homeostatic process involved in the maintenance of an internal equilibrium within the retina of the eye, including control of cellular proliferation and death and control of metabolic function." [GOC:add, GOC:dph, GOC:tb, PMID:15365173, PMID:15365178]	4	['B2M', 'IGHA1', 'IGHA2', 'JCHAIN']
LMH	GO:MF	glycosaminoglycan binding	0.0424484	"Binding to a glycan (polysaccharide) containing a substantial proportion of aminomonosaccharide residues." [GOC:jl, ISBN:0198506732]	5	['ANXA6', 'CD44', 'CFH', 'JCHAIN', 'SAA1']
LMH	HP	Hypofibrinogenemia	0.0433654	Decreased concentration of fibrinogen in the blood.	4	['CFH', 'FGA', 'FGB', 'FGG']
LMH	GO:CC	side of membrane	0.0438767	"A cellular component consisting of one leaflet of a membrane bilayer and any proteins embedded or anchored in it or attached to its surface." [GOC:dos]	7	['B2M', 'FCGR3A', 'FGA', 'FGB', 'FGG', 'IGHV1-24', 'IGLL1']
LMH	HP	Recurrent bacterial infections	0.0438767	Increased susceptibility to bacterial infections, as manifested by recurrent episodes of bacterial infection.	7	['C3', 'C5', 'C6', 'CFB', 'CFH', 'IGLL1', 'SERPINA1']
LMH	REAC	Alternative complement activation	0.0453036	Alternative complement activation	2	['C3', 'CFB']
LMH	HP	Subdural hemorrhage	0.0454701	Hemorrhage occurring between the dura mater and the arachnoid mater.	3	['FGA', 'FGB', 'FGG']
LMH	HPA	kidney; proximal tubules (cell body)[≥Low]	0.0459156	kidney; proximal tubules (cell body)[≥Low]	7	['B2M', 'C3', 'C6', 'CD44', 'CST3', 'FGB', 'FGG']
LMH	GO:CC	membrane	0.0459156	"A lipid bilayer along with all the proteins and protein complexes embedded in it and attached to it." [GOC:dos, GOC:mah, ISBN:0815316194]	30	['ANXA6', 'B2M', 'C3', 'C4BPA', 'C5', 'C6', 'C8A', 'C9', 'CD44', 'CFB', 'CP', 'CST3', 'FCGR3A', 'FGA', 'FGB', 'FGG', 'IGHA1', 'IGHA2', 'IGHV1-24', 'IGKV1-5', 'IGKV3-20', 'IGKV3D-20', 'IGLL1', 'IGLV1-40', 'IGLV1-51', 'KRT10', 'LBP', 'LGALS3BP', 'LRG1', 'SERPINA1']
LMH	KEGG	Alcoholic liver disease	0.0459979	Alcoholic liver disease	4	['C2', 'C3', 'C5', 'LBP']
LMH	GO:CC	specific granule lumen	0.0459979	"The volume enclosed by the membrane of a specific granule, a granule with a membranous, tubular internal structure, found primarily in mature neutrophil cells. Most are released into the extracellular fluid. Specific granules contain lactoferrin, lysozyme, vitamin B12 binding protein and elastase." [GOC:bf, PMID:7334549]	3	['B2M', 'HP', 'LRG1']
LMH	HP	Abnormality of circulating fibrinogen	0.0460773	An abnormality of the level of activity of circulating fibrinogen.	4	['CFH', 'FGA', 'FGB', 'FGG']
LMH	WP	Oxidative damage response	0.0460773	Oxidative damage response	3	['C1R', 'C2', 'C5']
LMH	GO:BP	inflammatory response	0.0479694	"The immediate defensive reaction (by vertebrate tissue) to infection or injury caused by chemical or physical agents. The process is characterized by local vasodilation, extravasation of plasma into intercellular spaces and accumulation of white blood cells and macrophages." [GO_REF:0000022, ISBN:0198506732]	9	['C3', 'C5', 'CD44', 'FCGR3A', 'HP', 'LBP', 'SAA1', 'SAA4', 'SERPINA1']
LMH	REAC	Toll Like Receptor 4 (TLR4) Cascade	0.0483654	Toll Like Receptor 4 (TLR4) Cascade	5	['FGA', 'FGB', 'FGG', 'LBP', 'SAA1']
LMH	GO:BP	negative regulation of extrinsic apoptotic signaling pathway via death domain receptors	0.0486599	"Any process that stops, prevents or reduces the frequency, rate or extent of extrinsic apoptotic signaling pathway via death domain receptors." [GOC:TermGenie, PMID:17245429]	3	['FGA', 'FGB', 'FGG']
