# Supplementary material for: Plasma proteome profiling reveals dynamic of cholesterol marker after dual blocker therapy
Source: Nat Commun. 2024 May 8;15:3860. doi: 10.1038/s41467-024-47835-y (PMC11078984; doi:10.1038/s41467-024-47835-y)
Supplement: Supplementary file 7 — Supplementary Data 3 [file 41467_2024_47835_MOESM7_ESM.xlsx]

## Sheet: Description
Sheet	Description
3a	The statistic table of blood routines between non-disease progression group and disease progression group
3b	The correlation table of blood routine FT3 and ssGSEA gene set scores
3c	The correlation table of blood routine LDH and ssGSEA gene set scores
3d	The correlation table of blood routine PA and ssGSEA gene set scores
3a
Columns	Description
clinical indicators	The clinical indicators
mean (DP)	Mean value of blood routine in DP group
mean (NDP)	Mean value of blood routine in NDP group
t test statistics	The T statistics derived from two-sided permutation-based t-test
t test p-value	The p-value derived from two-sided permutation-based t-test
t test FDR	The adjusted p-values
3b
Columns	Description
gene set	Gene set
pearson corr	The pearson correlation coefficient
pearson p-value	The significance of pearson corr
3c
Columns	Description
gene set	Gene set
spearman rho	The spearman correaltion coefficient
spearman p-value	The significance of spearman rho
3d
Columns	Description
gene set	Gene set
spearman rho	The spearman correaltion coefficient
spearman p-value	The significance of spearman rho

## Sheet: 3a
clinical indicators	mean (DP)	mean (NDP)	t test statistics	t test p-value	t test FDR
BMI	23.5181	24.0357	0.525469	0.608239	0.680865
HGB	107.143	137.736	8.55382	9.999e-05	0.000624938
RBC	3.71286	4.7983	6.04798	9.999e-05	0.000624938
WBC	7.12143	4.51943	-5.13851	9.999e-05	0.000624938
A/G	1.06267	1.52812	6.61213	9.999e-05	0.000624938
ALP	187.467	80.6042	-4.30938	0.00019998	0.00107132
CK-MB	0.909333	1.90043	4.84187	9.999e-05	0.000624938
FT3	3.2525	4.79906	6.51272	9.999e-05	0.000624938
LDH	380.067	188.511	-3.54321	0.00029997	0.00149985
PA	162.2	265.766	5.40359	9.999e-05	0.000624938
GLU	6.85	6.15692	-2.29283	0.0262974	0.0481049
ACTH	15.7533	18.0037	0.765504	0.446855	0.532923
Cortisol	250.789	185.353	-1.9831	0.0507949	0.0810557
CEA	20.6875	3.28818	-2.52284	0.0163984	0.0347882
CA199	115.926	24.9123	-2.00596	0.0216978	0.0417266
T3	1.32833	1.67387	2.89877	0.00589941	0.0142728
TH	69.8017	87.3419	1.43261	0.157884	0.207742
TSH	2.49358	1.67016	-1.75319	0.079692	0.11494
FTH	9.39	14.0835	2.95703	0.00359964	0.009999
HCT	33.6143	41.9135	7.08878	9.999e-05	0.000624938
MCV	90.6714	88.5774	-0.92026	0.358764	0.456056
MCH	28.9143	29.3792	0.495736	0.627437	0.681997
MCHC	318.286	327.208	3.42677	0.00109989	0.00392818
PLT	206.5	175.283	-2.35293	0.0213979	0.0417266
LYMPH %	18.1857	22.6642	2.44237	0.0166983	0.0347882
MO%	8.57143	9.80755	1.81497	0.0692931	0.105589
NE%	70.9286	62.5094	-3.45948	0.00089991	0.00355228
EO%	1.83571	4.32075	3.03533	0.00459954	0.0118954
BA%	0.478571	0.698077	1.60322	0.111289	0.154568
LYMPH#	1.17643	1.01811	-1.53317	0.124088	0.166189
MO#	0.602143	0.436415	-3.54096	0.0009999	0.00374963
NE#	5.20214	2.85245	-5.15735	9.999e-05	0.000624938
EO#	0.108571	0.18283	2.18448	0.030197	0.0506616
BA#	0.0321429	0.0296226	-0.401037	0.715228	0.74503
RDW-CV	14.85	13.4623	-3.43166	0.00149985	0.0049995
RDW-SD	48.8857	43.3226	-3.10325	0.00439956	0.0117845
PDW	10.7071	10.4173	-0.711076	0.482552	0.56549
MPV	10.0929	9.57692	-2.25599	0.0282972	0.0505307
PCT	0.205714	0.169245	-2.82091	0.00689931	0.0161703
NRBC%	0.0285714	0.0150943	-0.574246	0.670433	0.708204
P-LCR	24.9286	21.6698	-1.90583	0.0607939	0.0949905
NRBC#	0.00142857	0.000566038	-0.904607	0.668633	0.708204
Urea	4.93533	5.58	1.60017	0.115188	0.157075
Crea	73.6	83.1522	1.65183	0.10129	0.143335
UA	326.667	382	2.30088	0.0243976	0.0457454
CO2CP	24.6	26.1304	1.77379	0.0744926	0.109548
b2-MG	2.79333	2.10652	-2.9655	0.00479952	0.0119988
Cysc	1.17467	1.09644	-0.89473	0.382462	0.478077
CK	76.8	155.63	1.87161	0.070393	0.105589
HBDH	228.333	127.478	-3.67662	0.00059994	0.00281222
LPS	47.8867	83.6774	1.01388	0.321968	0.416338
GGT	240.8	60.1064	-3.53606	0.00159984	0.0049995
AMY	69.2	78.3617	0.795935	0.426657	0.524579
AST	37.2	24.5319	-2.60827	0.0138986	0.0306587
ALT	25.0667	22.7447	-0.539507	0.617738	0.681329
TP	72.2933	75.3362	2.63825	0.0089991	0.0204525
ALB	36.9333	45.0638	7.25972	9.999e-05	0.000624938
G	35.2667	30.2553	-3.99814	9.999e-05	0.000624938
TBIL	12.0733	16.6119	2.20841	0.030397	0.0506616
DBIL	4.98667	5.38894	0.5352	0.594241	0.680273
IBIL	7.08667	12.7436	2.19793	0.030297	0.0506616
TBA	8.03467	3.33638	-3.7773	0.00089991	0.00355228
K	4.18667	7.12391	0.568997	0.59864	0.680273
Na	138.4	138.304	-0.0630635	0.956004	0.956004
CL	102.867	101.749	-0.282864	0.947605	0.956004
Ca	2.304	2.40652	3.12607	0.00159984	0.0049995
P	1.15867	0.99913	-4.92202	9.999e-05	0.000624938
Mg	0.828667	0.883478	3.55536	0.00089991	0.00355228
E2	28.4067	31.4484	0.768406	0.447655	0.532923
PRL	29.125	12.6277	-4.03853	0.00019998	0.00107132
FSH	31.98	19.6981	-2.3263	0.0216978	0.0417266
P4	0.248333	0.151	-2.11397	0.0360964	0.0588528
LH	24.8158	10.7561	-3.41814	0.00259974	0.00749925
T	1.33167	4.33194	3.50778	0.00229977	0.00689931

## Sheet: 3b
gene set	pearson corr	pearson p-value
HALLMARK_IL6_JAK_STAT3_SIGNALING	0.201096	0.369514
HALLMARK_APOPTOSIS	0.527206	0.0116933
HALLMARK_ADIPOGENESIS	-0.579137	0.00473843
HALLMARK_ESTROGEN_RESPONSE_LATE	-0.164083	0.465598
HALLMARK_ANDROGEN_RESPONSE	0.427544	0.0471693
HALLMARK_MYOGENESIS	0.493113	0.0197055
HALLMARK_INTERFERON_ALPHA_RESPONSE	-0.222518	0.319576
HALLMARK_INTERFERON_GAMMA_RESPONSE	-0.110549	0.624305
HALLMARK_APICAL_JUNCTION	-0.17977	0.423402
HALLMARK_COMPLEMENT	0.147479	0.512497
HALLMARK_EPITHELIAL_MESENCHYMAL_TRANSITION	-0.0615584	0.785516
HALLMARK_INFLAMMATORY_RESPONSE	0.0294736	0.896407
HALLMARK_XENOBIOTIC_METABOLISM	0.40473	0.0617057
HALLMARK_GLYCOLYSIS	-0.104411	0.643785
HALLMARK_UV_RESPONSE_UP	-0.240252	0.28149
HALLMARK_ANGIOGENESIS	0.468324	0.0279309
HALLMARK_HEME_METABOLISM	0.444996	0.0379655
HALLMARK_COAGULATION	0.210718	0.346556
HALLMARK_IL2_STAT5_SIGNALING	0.205528	0.358835
HALLMARK_BILE_ACID_METABOLISM	0.266464	0.230646
HALLMARK_PEROXISOME	0.373987	0.0864151
HALLMARK_ALLOGRAFT_REJECTION	-0.0766808	0.734481
HALLMARK_KRAS_SIGNALING_UP	0.239212	0.283641
HALLMARK_KRAS_SIGNALING_DN	0.141606	0.529611
KEGG_PPAR_SIGNALING_PATHWAY	0.573234	0.00528963
KEGG_FOCAL_ADHESION	0.0412429	0.855401
KEGG_ECM_RECEPTOR_INTERACTION	0.028086	0.90126
KEGG_CELL_ADHESION_MOLECULES_CAMS	0.0762932	0.735777
KEGG_COMPLEMENT_AND_COAGULATION_CASCADES	-0.131384	0.560022
KEGG_TOLL_LIKE_RECEPTOR_SIGNALING_PATHWAY	-0.09996	0.658057
KEGG_HEMATOPOIETIC_CELL_LINEAGE	0.0460085	0.838893
KEGG_REGULATION_OF_ACTIN_CYTOSKELETON	0.466173	0.0287571
KEGG_PRION_DISEASES	-0.542852	0.00903926
KEGG_SYSTEMIC_LUPUS_ERYTHEMATOSUS	-0.335133	0.127348
REACTOME_HEMOSTASIS	-0.060977	0.787496
REACTOME_ERYTHROCYTES_TAKE_UP_CARBON_DIOXIDE_AND_RELEASE_OXYGEN	0.44202	0.0394263
REACTOME_ERYTHROCYTES_TAKE_UP_OXYGEN_AND_RELEASE_CARBON_DIOXIDE	0.44202	0.0394263
REACTOME_DEVELOPMENTAL_BIOLOGY	0.15701	0.4853
REACTOME_CYTOKINE_SIGNALING_IN_IMMUNE_SYSTEM	-0.168354	0.453901
REACTOME_ADAPTIVE_IMMUNE_SYSTEM	-0.269968	0.224341
REACTOME_INTRINSIC_PATHWAY_OF_FIBRIN_CLOT_FORMATION	0.278691	0.209139
REACTOME_COMMON_PATHWAY_OF_FIBRIN_CLOT_FORMATION	0.204107	0.362239
REACTOME_FORMATION_OF_FIBRIN_CLOT_CLOTTING_CASCADE_	0.242928	0.276002
REACTOME_DEGRADATION_OF_THE_EXTRACELLULAR_MATRIX	0.395439	0.0685189
REACTOME_EXTRACELLULAR_MATRIX_ORGANIZATION	0.358348	0.101505
REACTOME_ELASTIC_FIBRE_FORMATION	0.0512757	0.820724
REACTOME_REMOVAL_OF_AMINOTERMINAL_PROPEPTIDES_FROM_GAMMA_CARBOXYLATED_PROTEINS	-0.0440072	0.845818
REACTOME_GAMMA_CARBOXYLATION_TRANSPORT_AND_AMINO_TERMINAL_CLEAVAGE_OF_PROTEINS	-0.0440072	0.845818
REACTOME_GLYCOSAMINOGLYCAN_METABOLISM	0.453895	0.0338493
REACTOME_GAMMA_CARBOXYLATION_HYPUSINE_FORMATION_AND_ARYLSULFATASE_ACTIVATION	-0.0440072	0.845818
REACTOME_DISEASE	-0.0806547	0.721239
REACTOME_TOLL_LIKE_RECEPTOR_4_TLR4_CASCADE	-0.269866	0.224523
REACTOME_MYD88_INDEPENDENT_TLR4_CASCADE_	-0.203895	0.362749
REACTOME_COMPLEMENT_CASCADE	-0.509063	0.0155354
REACTOME_LECTIN_PATHWAY_OF_COMPLEMENT_ACTIVATION	-0.0998325	0.658467
REACTOME_INITIAL_TRIGGERING_OF_COMPLEMENT	-0.372895	0.0874105
REACTOME_TERMINAL_PATHWAY_OF_COMPLEMENT	-0.423436	0.0495685
REACTOME_CREATION_OF_C4_AND_C2_ACTIVATORS	-0.207193	0.354868
REACTOME_TOLL_LIKE_RECEPTOR_9_TLR9_CASCADE	-0.203895	0.362749
REACTOME_TOLL_LIKE_RECEPTOR_TLR1_TLR2_CASCADE	-0.203895	0.362749
REACTOME_INNATE_IMMUNE_SYSTEM	-0.509667	0.015393
REACTOME_TOLL_LIKE_RECEPTOR_CASCADES	-0.327064	0.137349
REACTOME_ALTERNATIVE_COMPLEMENT_ACTIVATION	-0.150343	0.504247
REACTOME_ACTIVATION_OF_C3_AND_C5	-0.301522	0.172663
REACTOME_PLASMA_LIPOPROTEIN_ASSEMBLY_REMODELING_AND_CLEARANCE	0.323051	0.142526
REACTOME_METABOLISM_OF_VITAMINS_AND_COFACTORS	0.36818	0.0918085
REACTOME_IMMUNOREGULATORY_INTERACTIONS_BETWEEN_A_LYMPHOID_AND_A_NON_LYMPHOID_CELL	-0.282112	0.203369
REACTOME_MEMBRANE_TRAFFICKING	-0.0107322	0.962194
REACTOME_CELL_SURFACE_INTERACTIONS_AT_THE_VASCULAR_WALL	-0.290286	0.190021
REACTOME_FCGAMMA_RECEPTOR_FCGR_DEPENDENT_PHAGOCYTOSIS	-0.202419	0.366308
REACTOME_FCGR_ACTIVATION	-0.202419	0.366308
REACTOME_ROLE_OF_PHOSPHOLIPIDS_IN_PHAGOCYTOSIS	-0.202419	0.366308
REACTOME_MOLECULES_ASSOCIATED_WITH_ELASTIC_FIBRES	0.0512757	0.820724
REACTOME_INTEGRIN_CELL_SURFACE_INTERACTIONS	0.173669	0.439561
REACTOME_SCAVENGING_OF_HEME_FROM_PLASMA	0.0175217	0.938311
REACTOME_BINDING_AND_UPTAKE_OF_LIGANDS_BY_SCAVENGER_RECEPTORS	-0.0770643	0.7332
REACTOME_VISUAL_PHOTOTRANSDUCTION	0.434403	0.0433654
REACTOME_FC_EPSILON_RECEPTOR_FCERI_SIGNALING	-0.223247	0.317951
REACTOME_ROLE_OF_LAT2_NTAL_LAB_ON_CALCIUM_MOBILIZATION	-0.262942	0.237101
REACTOME_FICOLINS_BIND_TO_REPETITIVE_CARBOHYDRATE_STRUCTURES_ON_THE_TARGET_CELL_SURFACE	0.0437991	0.846539
REACTOME_FCERI_MEDIATED_MAPK_ACTIVATION	-0.223247	0.317951
REACTOME_FCERI_MEDIATED_CA_2_MOBILIZATION	-0.262942	0.237101
REACTOME_FCERI_MEDIATED_NF_KB_ACTIVATION	-0.262942	0.237101
REACTOME_PEPTIDE_HORMONE_METABOLISM	0.142197	0.527875
REACTOME_NON_INTEGRIN_MEMBRANE_ECM_INTERACTIONS	0.131248	0.56043
REACTOME_ECM_PROTEOGLYCANS	0.43389	0.0436419
REACTOME_SCAVENGING_BY_CLASS_B_RECEPTORS	-0.40088	0.0644638
REACTOME_SCAVENGING_BY_CLASS_A_RECEPTORS	0.0950198	0.674032
REACTOME_INTEGRIN_SIGNALING	-0.177276	0.42997
REACTOME_GRB2_SOS_PROVIDES_LINKAGE_TO_MAPK_SIGNALING_FOR_INTEGRINS_	-0.177276	0.42997
REACTOME_P130CAS_LINKAGE_TO_MAPK_SIGNALING_FOR_INTEGRINS	-0.177276	0.42997
REACTOME_SIGNALING_BY_GPCR	0.320858	0.145411
REACTOME_CLASS_A_1_RHODOPSIN_LIKE_RECEPTORS_	-0.238398	0.285332
REACTOME_PEPTIDE_LIGAND_BINDING_RECEPTORS	-0.238398	0.285332
REACTOME_DISEASES_OF_GLYCOSYLATION	0.170343	0.448508
REACTOME_REGULATION_OF_INSULIN_LIKE_GROWTH_FACTOR_IGF_TRANSPORT_AND_UPTAKE_BY_INSULIN_LIKE_GROWTH_FACTOR_BINDING_PROTEINS_IGFBPS_	0.264368	0.234475
REACTOME_TRANSPORT_OF_SMALL_MOLECULES	0.407388	0.0598551
REACTOME_REGULATION_OF_LIPID_METABOLISM_BY_PPARALPHA	0.420867	0.0511159
REACTOME_G_ALPHA_Q_SIGNALLING_EVENTS	-0.19738	0.37861
REACTOME_G_ALPHA_I_SIGNALLING_EVENTS	0.31382	0.154954
REACTOME_SLC_MEDIATED_TRANSMEMBRANE_TRANSPORT	0.323129	0.142424
REACTOME_SIGNALING_BY_INTERLEUKINS	0.0366022	0.871533
REACTOME_GPCR_LIGAND_BINDING	-0.238398	0.285332
REACTOME_METABOLISM_OF_LIPIDS	0.450404	0.0354197
REACTOME_DISORDERS_OF_TRANSMEMBRANE_TRANSPORTERS	-0.214846	0.336969
REACTOME_VESICLE_MEDIATED_TRANSPORT	-0.0649501	0.773987
REACTOME_DISEASES_OF_SIGNAL_TRANSDUCTION_BY_GROWTH_FACTOR_RECEPTORS_AND_SECOND_MESSENGERS	-0.177276	0.42997
REACTOME_INFECTIOUS_DISEASE	-0.216502	0.333168
REACTOME_DISEASES_OF_METABOLISM	0.217254	0.33145
REACTOME_MAP2K_AND_MAPK_ACTIVATION	-0.177276	0.42997
REACTOME_MAPK_FAMILY_SIGNALING_CASCADES	-0.177276	0.42997
REACTOME_REGULATION_OF_TLR_BY_ENDOGENOUS_LIGAND	-0.370413	0.0897058
REACTOME_CD22_MEDIATED_BCR_REGULATION	-0.254474	0.253099
REACTOME_POST_TRANSLATIONAL_PROTEIN_MODIFICATION	0.16618	0.459837
REACTOME_INTERLEUKIN_4_AND_INTERLEUKIN_13_SIGNALING	-0.222631	0.319324
REACTOME_NEUTROPHIL_DEGRANULATION	-0.124998	0.579407
REACTOME_SIGNALING_BY_MODERATE_KINASE_ACTIVITY_BRAF_MUTANTS	-0.177276	0.42997
REACTOME_SIGNALING_BY_BRAF_AND_RAF_FUSIONS	-0.177276	0.42997
REACTOME_ONCOGENIC_MAPK_SIGNALING	-0.177276	0.42997
REACTOME_ANTIMICROBIAL_PEPTIDES	0.510212	0.0152653
REACTOME_KERATINIZATION	0.249116	0.263571
REACTOME_METABOLISM_OF_FAT_SOLUBLE_VITAMINS	0.434403	0.0433654
REACTOME_FORMATION_OF_THE_CORNIFIED_ENVELOPE	0.249116	0.263571
REACTOME_METABOLISM_OF_CARBOHYDRATES	-0.0215428	0.92419
REACTOME_RNA_POLYMERASE_II_TRANSCRIPTION	0.341607	0.119712
REACTOME_DISSOLUTION_OF_FIBRIN_CLOT	0.482262	0.0230256
REACTOME_PLATELET_ACTIVATION_SIGNALING_AND_AGGREGATION	-0.100869	0.655132
REACTOME_RESPONSE_TO_ELEVATED_PLATELET_CYTOSOLIC_CA2_	-0.165126	0.462726
REACTOME_PLATELET_AGGREGATION_PLUG_FORMATION_	0.0536523	0.812554
REACTOME_CARGO_RECOGNITION_FOR_CLATHRIN_MEDIATED_ENDOCYTOSIS	0.170888	0.447034
REACTOME_CLATHRIN_MEDIATED_ENDOCYTOSIS	0.170888	0.447034
REACTOME_VLDL_ASSEMBLY	-0.222358	0.319933
REACTOME_CELLULAR_RESPONSES_TO_EXTERNAL_STIMULI	-0.00207142	0.992701
REACTOME_METABOLISM_OF_STEROIDS	0.241487	0.278949
REACTOME_CHYLOMICRON_ASSEMBLY	0.479815	0.0238328
REACTOME_PLASMA_LIPOPROTEIN_ASSEMBLY	0.444591	0.0381619
REACTOME_PLASMA_LIPOPROTEIN_REMODELING	0.342083	0.119163
REACTOME_CHYLOMICRON_REMODELING	0.479815	0.0238328
REACTOME_PLASMA_LIPOPROTEIN_CLEARANCE	-0.0318557	0.888083
REACTOME_VLDL_CLEARANCE	-0.222358	0.319933
REACTOME_HDL_REMODELING	0.396546	0.0676784
REACTOME_SIGNALING_BY_NUCLEAR_RECEPTORS	0.322835	0.142808
REACTOME_SIGNALING_BY_RECEPTOR_TYROSINE_KINASES	0.345911	0.114821
REACTOME_NR1H2_AND_NR1H3_MEDIATED_SIGNALING	0.322835	0.142808
REACTOME_NR1H3_NR1H2_REGULATE_GENE_EXPRESSION_LINKED_TO_CHOLESTEROL_TRANSPORT_AND_EFFLUX	0.322835	0.142808
REACTOME_INTERFERON_SIGNALING	-0.337897	0.124047
REACTOME_IRON_UPTAKE_AND_TRANSPORT	0.363074	0.0967544
REACTOME_FLT3_SIGNALING	-0.177276	0.42997
REACTOME_DEFECTS_OF_CONTACT_ACTIVATION_SYSTEM_CAS_AND_KALLIKREIN_KININ_SYSTEM_KKS_	0.145844	0.517233
REACTOME_LEISHMANIA_INFECTION	-0.210677	0.346652
REACTOME_DEFECTIVE_FACTOR_VIII_CAUSES_HEMOPHILIA_A	0.0912761	0.686229
REACTOME_ANTI_INFLAMMATORY_RESPONSE_FAVOURING_LEISHMANIA_PARASITE_INFECTION	-0.202419	0.366308
REACTOME_FCGR3A_MEDIATED_IL10_SYNTHESIS	-0.202419	0.366308
REACTOME_PARASITE_INFECTION	-0.202419	0.366308
REACTOME_DEFECTIVE_FACTOR_IX_CAUSES_HEMOPHILIA_B	0.165152	0.462655
REACTOME_DEFECTIVE_F9_ACTIVATION	0.110684	0.623879
REACTOME_AMYLOID_FIBER_FORMATION	-0.0485932	0.829967
REACTOME_ANTIGEN_ACTIVATES_B_CELL_RECEPTOR_BCR_LEADING_TO_GENERATION_OF_SECOND_MESSENGERS	-0.254474	0.253099
REACTOME_SIGNALING_BY_THE_B_CELL_RECEPTOR_BCR_	-0.254474	0.253099
GO_REPRODUCTION	0.510717	0.0151477
GO_TRANSITION_METAL_ION_TRANSPORT	0.341006	0.120406
GO_ACTIVATION_OF_MAPK_ACTIVITY	-0.0260438	0.908409
GO_RESPONSE_TO_REACTIVE_OXYGEN_SPECIES	0.562023	0.00648356
GO_CELL_MORPHOGENESIS	0.330881	0.132551
GO_CELL_MORPHOGENESIS_INVOLVED_IN_DIFFERENTIATION	0.17115	0.446328
GO_SKELETAL_SYSTEM_DEVELOPMENT	0.283514	0.201036
GO_OSSIFICATION	0.391349	0.0716928
GO_UROGENITAL_SYSTEM_DEVELOPMENT	0.363249	0.0965821
GO_AMEBOIDAL_TYPE_CELL_MIGRATION	0.389415	0.073232
GO_CELLULAR_GLUCOSE_HOMEOSTASIS	0.293389	0.185113
GO_IN_UTERO_EMBRYONIC_DEVELOPMENT	-0.152277	0.498716
GO_CELL_ACTIVATION	-0.381951	0.0794061
GO_CYTOKINE_PRODUCTION	-0.427438	0.0472304
GO_NEGATIVE_REGULATION_OF_CYTOKINE_PRODUCTION	-0.217678	0.330484
GO_POSITIVE_REGULATION_OF_CYTOKINE_PRODUCTION	-0.486626	0.0216404
GO_COMPLEMENT_ACTIVATION_LECTIN_PATHWAY	-0.0277329	0.902496
GO_TISSUE_HOMEOSTASIS	0.244886	0.272029
GO_RETINA_HOMEOSTASIS	0.297502	0.178742
GO_CELL_KILLING	0.184388	0.411388
GO_LEUKOCYTE_MEDIATED_CYTOTOXICITY	0.0990481	0.660995
GO_ENDOTHELIAL_CELL_PROLIFERATION	0.152255	0.498778
GO_VASCULATURE_DEVELOPMENT	0.370654	0.0894815
GO_BLOOD_VESSEL_REMODELING	0.210413	0.34727
GO_MORPHOGENESIS_OF_AN_EPITHELIUM	0.0722483	0.749338
GO_CHONDROCYTE_DIFFERENTIATION	0.181591	0.418643
GO_EPITHELIAL_CELL_DEVELOPMENT	-0.177417	0.429598
GO_PATTERN_RECOGNITION_RECEPTOR_SIGNALING_PATHWAY	-0.370413	0.0897058
GO_TOLL_LIKE_RECEPTOR_SIGNALING_PATHWAY	-0.370413	0.0897058
GO_RESPONSE_TO_MOLECULE_OF_BACTERIAL_ORIGIN	-0.366834	0.0930937
GO_ADAPTIVE_IMMUNE_RESPONSE	-0.488324	0.0211197
GO_IMMUNE_EFFECTOR_PROCESS	-0.573452	0.00526837
GO_ACTIVATION_OF_IMMUNE_RESPONSE	-0.6137	0.00238316
GO_CELL_ACTIVATION_INVOLVED_IN_IMMUNE_RESPONSE	-0.183206	0.414447
GO_MYELOID_LEUKOCYTE_ACTIVATION	-0.145706	0.517634
GO_LYMPHOCYTE_ACTIVATION_INVOLVED_IN_IMMUNE_RESPONSE	0.258646	0.245132
GO_CYTOKINE_PRODUCTION_INVOLVED_IN_IMMUNE_RESPONSE	0.353573	0.106475
GO_IMMUNOGLOBULIN_PRODUCTION	-0.117802	0.601594
GO_FC_RECEPTOR_MEDIATED_STIMULATORY_SIGNALING_PATHWAY	-0.26773	0.228355
GO_PRODUCTION_OF_MOLECULAR_MEDIATOR_OF_IMMUNE_RESPONSE	-0.0856073	0.704842
GO_LEUKOCYTE_MEDIATED_IMMUNITY	-0.551267	0.00783087
GO_MYELOID_LEUKOCYTE_MEDIATED_IMMUNITY	-0.0796905	0.724445
GO_LYMPHOCYTE_MEDIATED_IMMUNITY	-0.564157	0.00624046
GO_HUMORAL_IMMUNE_RESPONSE_MEDIATED_BY_CIRCULATING_IMMUNOGLOBULIN	-0.560977	0.00660551
GO_ADAPTIVE_IMMUNE_RESPONSE_BASED_ON_SOMATIC_RECOMBINATION_OF_IMMUNE_RECEPTORS_BUILT_FROM_IMMUNOGLOBULIN_SUPERFAMILY_DOMAINS	-0.564157	0.00624046
GO_IMMUNE_SYSTEM_DEVELOPMENT	0.0140471	0.950528
GO_LEUKOCYTE_DIFFERENTIATION	0.00823312	0.970993
GO_ACUTE_INFLAMMATORY_RESPONSE	-0.304862	0.16772
GO_PRODUCTION_OF_MOLECULAR_MEDIATOR_INVOLVED_IN_INFLAMMATORY_RESPONSE	0.254359	0.253321
GO_MYELOID_LEUKOCYTE_DIFFERENTIATION	0.0536167	0.812676
GO_PLATELET_DEGRANULATION	-0.165126	0.462726
GO_REGULATION_OF_IMMUNOGLOBULIN_PRODUCTION	0.349782	0.110547
GO_POSITIVE_REGULATION_OF_IMMUNOGLOBULIN_PRODUCTION	0.402392	0.0633698
GO_REGULATION_OF_ACUTE_INFLAMMATORY_RESPONSE	0.106869	0.635955
GO_POSITIVE_REGULATION_OF_ACUTE_INFLAMMATORY_RESPONSE	0.119014	0.597832
GO_REGULATION_OF_IMMUNE_SYSTEM_PROCESS	-0.638343	0.00138887
GO_NEGATIVE_REGULATION_OF_IMMUNE_SYSTEM_PROCESS	0.150963	0.50247
GO_POSITIVE_REGULATION_OF_IMMUNE_SYSTEM_PROCESS	-0.617046	0.00222045
GO_REGULATION_OF_LEUKOCYTE_MIGRATION	-0.0381283	0.866222
GO_REGULATION_OF_IMMUNE_EFFECTOR_PROCESS	-0.610132	0.00256759
GO_NEGATIVE_REGULATION_OF_IMMUNE_EFFECTOR_PROCESS	-0.0480645	0.831791
GO_POSITIVE_REGULATION_OF_IMMUNE_EFFECTOR_PROCESS	-0.157984	0.482563
GO_REGULATION_OF_PRODUCTION_OF_MOLECULAR_MEDIATOR_OF_IMMUNE_RESPONSE	0.396408	0.0677833
GO_NEGATIVE_REGULATION_OF_PRODUCTION_OF_MOLECULAR_MEDIATOR_OF_IMMUNE_RESPONSE	0.436271	0.0423724
GO_POSITIVE_REGULATION_OF_PRODUCTION_OF_MOLECULAR_MEDIATOR_OF_IMMUNE_RESPONSE	0.292498	0.186513
GO_REGULATION_OF_LEUKOCYTE_MEDIATED_IMMUNITY	-0.434383	0.0433763
GO_POSITIVE_REGULATION_OF_LEUKOCYTE_MEDIATED_IMMUNITY	-0.074233	0.742675
GO_REGULATION_OF_LYMPHOCYTE_MEDIATED_IMMUNITY	-0.434383	0.0433763
GO_POSITIVE_REGULATION_OF_LYMPHOCYTE_MEDIATED_IMMUNITY	-0.074233	0.742675
GO_REGULATION_OF_B_CELL_MEDIATED_IMMUNITY	-0.419397	0.0520181
GO_POSITIVE_REGULATION_OF_B_CELL_MEDIATED_IMMUNITY	0.05514	0.807449
GO_REGULATION_OF_CYTOKINE_PRODUCTION_INVOLVED_IN_IMMUNE_RESPONSE	0.353573	0.106475
GO_REGULATION_OF_MYELOID_LEUKOCYTE_DIFFERENTIATION	-0.186042	0.407133
GO_NEGATIVE_REGULATION_OF_MYELOID_LEUKOCYTE_DIFFERENTIATION	-0.186042	0.407133
GO_IMMUNE_RESPONSE_REGULATING_SIGNALING_PATHWAY	-0.33689	0.125242
GO_PEPTIDE_SECRETION	-0.572099	0.00540148
GO_REGULATION_OF_PEPTIDE_SECRETION	-0.586118	0.00414929
GO_POSITIVE_REGULATION_OF_PEPTIDE_SECRETION	-0.609226	0.00261632
GO_REGULATION_OF_ADAPTIVE_IMMUNE_RESPONSE	-0.434383	0.0433763
GO_POSITIVE_REGULATION_OF_ADAPTIVE_IMMUNE_RESPONSE	-0.074233	0.742675
GO_REGULATION_OF_RESPONSE_TO_BIOTIC_STIMULUS	0.261835	0.239155
GO_NEGATIVE_REGULATION_OF_RESPONSE_TO_BIOTIC_STIMULUS	0.129303	0.566308
GO_POSITIVE_REGULATION_OF_RESPONSE_TO_BIOTIC_STIMULUS	-0.0553178	0.80684
GO_REGULATION_OF_HUMORAL_IMMUNE_RESPONSE	-0.63596	0.00146624
GO_NEGATIVE_REGULATION_OF_HUMORAL_IMMUNE_RESPONSE	-0.362699	0.0971251
GO_POSITIVE_REGULATION_OF_HUMORAL_IMMUNE_RESPONSE	-0.0847992	0.707509
GO_REGULATION_OF_HUMORAL_IMMUNE_RESPONSE_MEDIATED_BY_CIRCULATING_IMMUNOGLOBULIN	-0.521946	0.0127171
GO_REGIONALIZATION	-0.304735	0.167906
GO_DEVELOPMENTAL_PROCESS_INVOLVED_IN_REPRODUCTION	0.264132	0.234908
GO_MUSCLE_SYSTEM_PROCESS	0.437786	0.0415797
GO_CIRCULATORY_SYSTEM_PROCESS	0.146938	0.51406
GO_RENAL_SYSTEM_PROCESS	0.460532	0.0310151
GO_VASCULAR_PROCESS_IN_CIRCULATORY_SYSTEM	0.239743	0.282542
GO_CARBOHYDRATE_METABOLIC_PROCESS	0.166303	0.459499
GO_MONOSACCHARIDE_METABOLIC_PROCESS	0.306241	0.165709
GO_GLUCOSE_METABOLIC_PROCESS	0.420839	0.051133
GO_AMINOGLYCAN_METABOLIC_PROCESS	0.430727	0.0453736
GO_AMINOGLYCAN_CATABOLIC_PROCESS	0.480143	0.0237231
GO_ALCOHOL_METABOLIC_PROCESS	0.365121	0.0947485
GO_ORGANIC_ACID_METABOLIC_PROCESS	0.345618	0.115149
GO_REGULATION_OF_CARBOHYDRATE_METABOLIC_PROCESS	-0.141739	0.529221
GO_DNA_METABOLIC_PROCESS	-0.0981825	0.663789
GO_RNA_PROCESSING	-0.175483	0.434724
GO_PROTEIN_FOLDING	0.1085	0.630782
GO_PROTEOLYSIS	0.263359	0.236332
GO_PEPTIDE_METABOLIC_PROCESS	0.188829	0.400013
GO_LIPID_METABOLIC_PROCESS	0.339445	0.122224
GO_FATTY_ACID_METABOLIC_PROCESS	0.375016	0.0854842
GO_FATTY_ACID_BIOSYNTHETIC_PROCESS	0.380868	0.0803334
GO_NEUTRAL_LIPID_METABOLIC_PROCESS	0.382281	0.0791247
GO_TRIGLYCERIDE_METABOLIC_PROCESS	0.382281	0.0791247
GO_PHOSPHOLIPID_METABOLIC_PROCESS	0.450999	0.0351484
GO_GLYCEROPHOSPHOLIPID_METABOLIC_PROCESS	0.405988	0.0608248
GO_PHOSPHATIDYLCHOLINE_BIOSYNTHETIC_PROCESS	0.469096	0.0276391
GO_STEROID_BIOSYNTHETIC_PROCESS	0.351688	0.108486
GO_ISOPRENOID_METABOLIC_PROCESS	0.434403	0.0433654
GO_TERPENOID_METABOLIC_PROCESS	0.434403	0.0433654
GO_VITAMIN_METABOLIC_PROCESS	0.33739	0.124647
GO_SULFUR_COMPOUND_METABOLIC_PROCESS	0.44292	0.03898
GO_SUPEROXIDE_METABOLIC_PROCESS	0.477577	0.0245906
GO_ION_TRANSPORT	0.511634	0.0149361
GO_CATION_TRANSPORT	0.360018	0.0998073
GO_ANION_TRANSPORT	0.535834	0.0101607
GO_IRON_ION_TRANSPORT	0.341006	0.120406
GO_CELLULAR_ION_HOMEOSTASIS	-0.0551579	0.807388
GO_CELLULAR_IRON_ION_HOMEOSTASIS	0.351803	0.108363
GO_INTRACELLULAR_PROTEIN_TRANSPORT	-0.091332	0.686047
GO_EXOCYTOSIS	0.146037	0.516673
GO_ENDOPLASMIC_RETICULUM_TO_GOLGI_VESICLE_MEDIATED_TRANSPORT	-0.145364	0.518629
GO_ENDOCYTOSIS	-0.295513	0.181804
GO_RECEPTOR_MEDIATED_ENDOCYTOSIS	-0.0695557	0.758406
GO_PHAGOCYTOSIS	-0.468496	0.0278659
GO_PHAGOCYTOSIS_RECOGNITION	-0.359178	0.100658
GO_APOPTOTIC_PROCESS	0.45502	0.0333551
GO_MUSCLE_CONTRACTION	0.167144	0.457199
GO_DEFENSE_RESPONSE	-0.516749	0.013799
GO_ACUTE_PHASE_RESPONSE	-0.416417	0.0538847
GO_INFLAMMATORY_RESPONSE	-0.0482999	0.830978
GO_COMPLEMENT_ACTIVATION	-0.60256	0.00299918
GO_COMPLEMENT_ACTIVATION_ALTERNATIVE_PATHWAY	-0.385448	0.0764665
GO_HUMORAL_IMMUNE_RESPONSE	-0.594857	0.00349922
GO_CELLULAR_DEFENSE_RESPONSE	-0.330624	0.13287
GO_CELLULAR_RESPONSE_TO_DNA_DAMAGE_STIMULUS	0.0506267	0.822958
GO_RESPONSE_TO_OXIDATIVE_STRESS	0.556008	0.00721097
GO_MITOCHONDRION_ORGANIZATION	-0.134696	0.550082
GO_PLASMA_MEMBRANE_ORGANIZATION	0.515012	0.0141771
GO_CYTOSKELETON_ORGANIZATION	0.537706	0.00985105
GO_ACTIN_FILAMENT_ORGANIZATION	0.566974	0.00593135
GO_MICROTUBULE_BASED_PROCESS	-0.206209	0.357209
GO_MICROTUBULE_BASED_MOVEMENT	-0.228397	0.306622
GO_CELL_CYCLE	0.107072	0.635312
GO_LEUKOCYTE_CELL_CELL_ADHESION	0.440091	0.0403963
GO_CELL_MATRIX_ADHESION	0.268012	0.227846
GO_NEGATIVE_REGULATION_OF_CELL_ADHESION	0.42876	0.0464767
GO_ENZYME_LINKED_RECEPTOR_PROTEIN_SIGNALING_PATHWAY	0.399461	0.0655033
GO_TRANSMEMBRANE_RECEPTOR_PROTEIN_TYROSINE_KINASE_SIGNALING_PATHWAY	0.412969	0.056108
GO_TRANSMEMBRANE_RECEPTOR_PROTEIN_SERINE_THREONINE_KINASE_SIGNALING_PATHWAY	0.0767753	0.734165
GO_TRANSFORMING_GROWTH_FACTOR_BETA_RECEPTOR_SIGNALING_PATHWAY	-0.242456	0.276964
GO_G_PROTEIN_COUPLED_RECEPTOR_SIGNALING_PATHWAY	0.258073	0.246217
GO_I_KAPPAB_KINASE_NF_KAPPAB_SIGNALING	-0.0268265	0.905669
GO_JNK_CASCADE	0.55386	0.00748667
GO_SMALL_GTPASE_MEDIATED_SIGNAL_TRANSDUCTION	0.51214	0.0148201
GO_RAS_PROTEIN_SIGNAL_TRANSDUCTION	0.379668	0.0813702
GO_RHO_PROTEIN_SIGNAL_TRANSDUCTION	0.379668	0.0813702
GO_CELL_CELL_SIGNALING	-0.581439	0.00453693
GO_GAMETE_GENERATION	0.22948	0.30427
GO_GASTRULATION	-0.00664748	0.976578
GO_PATTERN_SPECIFICATION_PROCESS	-0.211451	0.344843
GO_CENTRAL_NERVOUS_SYSTEM_DEVELOPMENT	0.427154	0.0473933
GO_SENSORY_ORGAN_DEVELOPMENT	0.239371	0.283312
GO_HEART_DEVELOPMENT	0.192263	0.39134
GO_MUSCLE_ORGAN_DEVELOPMENT	0.580198	0.00464471
GO_AGING	0.209735	0.348862
GO_RESPONSE_TO_NUTRIENT	0.332763	0.130229
GO_DIGESTION	0.446734	0.0371322
GO_BLOOD_COAGULATION_INTRINSIC_PATHWAY	0.300383	0.174371
GO_SENSORY_PERCEPTION	0.517621	0.0136125
GO_BEHAVIOR	0.444826	0.0380479
GO_LEARNING	0.417693	0.0530791
GO_CIRCADIAN_RHYTHM	-0.489769	0.0206847
GO_LOCOMOTORY_BEHAVIOR	0.18563	0.40819
GO_CELL_RECOGNITION	-0.362692	0.0971319
GO_STEROID_METABOLIC_PROCESS	0.353101	0.106976
GO_REGULATION_OF_BLOOD_PRESSURE	0.412816	0.0562084
GO_OPSONIZATION	-0.623344	0.00193951
GO_POSITIVE_REGULATION_OF_CELL_POPULATION_PROLIFERATION	-0.125855	0.57679
GO_NEGATIVE_REGULATION_OF_CELL_POPULATION_PROLIFERATION	0.430879	0.045289
GO_INSULIN_RECEPTOR_SIGNALING_PATHWAY	0.354929	0.105047
GO_REGULATION_OF_CELL_SHAPE	0.325149	0.139802
GO_EPIDERMIS_DEVELOPMENT	0.249116	0.263571
GO_LIPID_BIOSYNTHETIC_PROCESS	0.340434	0.121069
GO_EXTRINSIC_APOPTOTIC_SIGNALING_PATHWAY_VIA_DEATH_DOMAIN_RECEPTORS	-0.270789	0.22288
GO_INTRINSIC_APOPTOTIC_SIGNALING_PATHWAY_IN_RESPONSE_TO_DNA_DAMAGE	0.0506267	0.822958
GO_PHOSPHOLIPID_BIOSYNTHETIC_PROCESS	0.469096	0.0276391
GO_MACROMOLECULE_CATABOLIC_PROCESS	0.317775	0.149539
GO_RESPONSE_TO_TEMPERATURE_STIMULUS	-0.093629	0.678554
GO_RESPONSE_TO_RADIATION	0.0920482	0.683707
GO_PHOSPHOLIPID_CATABOLIC_PROCESS	0.28766	0.194242
GO_RESPONSE_TO_HEAT	-0.093629	0.678554
GO_FERTILIZATION	0.252477	0.256969
GO_DETECTION_OF_BIOTIC_STIMULUS	-0.454162	0.0337317
GO_RESPONSE_TO_BIOTIC_STIMULUS	-0.476276	0.02504
GO_RESPONSE_TO_WOUNDING	0.398401	0.0662878
GO_RESPONSE_TO_VIRUS	0.245912	0.269962
GO_RESPONSE_TO_BACTERIUM	-0.381175	0.0800692
GO_RESPONSE_TO_ABIOTIC_STIMULUS	-0.0376359	0.867935
GO_RESPONSE_TO_TOXIC_SUBSTANCE	0.55273	0.00763515
GO_RESPONSE_TO_ENDOGENOUS_STIMULUS	0.229447	0.304342
GO_RESPONSE_TO_HORMONE	0.224009	0.316258
GO_RESPONSE_TO_CARBOHYDRATE	0.0754191	0.738701
GO_EMBRYO_DEVELOPMENT	-0.103716	0.646007
GO_EMBRYO_DEVELOPMENT_ENDING_IN_BIRTH_OR_EGG_HATCHING	-0.124154	0.581992
GO_ANIMAL_ORGAN_MORPHOGENESIS	0.449567	0.035805
GO_NEGATIVE_REGULATION_OF_BIOSYNTHETIC_PROCESS	0.111944	0.619911
GO_REGULATION_OF_CATABOLIC_PROCESS	0.416681	0.0537172
GO_NEGATIVE_REGULATION_OF_CATABOLIC_PROCESS	0.422412	0.0501807
GO_POSITIVE_REGULATION_OF_CATABOLIC_PROCESS	0.483915	0.0224926
GO_EPIDERMAL_CELL_DIFFERENTIATION	0.249116	0.263571
GO_HORMONE_TRANSPORT	0.166546	0.458834
GO_RESPONSE_TO_EXTRACELLULAR_STIMULUS	0.357713	0.102156
GO_GLIAL_CELL_DIFFERENTIATION	0.415537	0.0544457
GO_RESPONSE_TO_INORGANIC_SUBSTANCE	0.527506	0.0116371
GO_RESPONSE_TO_METAL_ION	0.315281	0.152937
GO_RESPONSE_TO_IRON_ION	0.15809	0.482266
GO_ENDOMEMBRANE_SYSTEM_ORGANIZATION	0.515012	0.0141771
GO_MEMBRANE_INVAGINATION	-0.343855	0.117138
GO_NEGATIVE_REGULATION_OF_PEPTIDASE_ACTIVITY	0.191469	0.393336
GO_REGULATION_OF_PLATELET_ACTIVATION	0.396612	0.067629
GO_NEGATIVE_REGULATION_OF_PLATELET_ACTIVATION	0.25447	0.253106
GO_POSITIVE_REGULATION_OF_PHOSPHORUS_METABOLIC_PROCESS	0.258085	0.246194
GO_NEGATIVE_REGULATION_OF_PHOSPHORUS_METABOLIC_PROCESS	0.234376	0.29378
GO_REGULATION_OF_CELLULAR_KETONE_METABOLIC_PROCESS	0.380868	0.0803334
GO_REGULATION_OF_ENDOTHELIAL_CELL_MIGRATION	0.430309	0.0456063
GO_REGULATION_OF_EPITHELIAL_CELL_MIGRATION	0.430309	0.0456063
GO_NEGATIVE_REGULATION_OF_EPITHELIAL_CELL_MIGRATION	0.421534	0.0507109
GO_POSITIVE_REGULATION_OF_ORGANELLE_ORGANIZATION	0.436894	0.0420449
GO_NEGATIVE_REGULATION_OF_ORGANELLE_ORGANIZATION	0.54269	0.00906392
GO_REGULATION_OF_COLLAGEN_METABOLIC_PROCESS	0.253246	0.255475
GO_POSITIVE_REGULATION_OF_CELL_DEVELOPMENT	0.0421027	0.852418
GO_NEGATIVE_REGULATION_OF_CELL_DEVELOPMENT	0.222251	0.320172
GO_REGULATION_OF_MACROPHAGE_DERIVED_FOAM_CELL_DIFFERENTIATION	-0.228373	0.306674
GO_REGULATION_OF_PLASMINOGEN_ACTIVATION	0.181594	0.418637
GO_REGULATION_OF_CELL_MORPHOGENESIS_INVOLVED_IN_DIFFERENTIATION	0.301811	0.172231
GO_POSITIVE_REGULATION_OF_CELL_MORPHOGENESIS_INVOLVED_IN_DIFFERENTIATION	-0.114871	0.610729
GO_REGULATION_OF_CELL_SUBSTRATE_ADHESION	0.304752	0.167882
GO_POSITIVE_REGULATION_OF_CELL_SUBSTRATE_ADHESION	0.115914	0.60747
GO_NEGATIVE_REGULATION_OF_CELL_SUBSTRATE_ADHESION	0.4189	0.0523256
GO_REGULATION_OF_HORMONE_LEVELS	0.166546	0.458834
GO_REGULATION_OF_CHOLESTEROL_ESTERIFICATION	0.393553	0.0699695
GO_POSITIVE_REGULATION_OF_CHOLESTEROL_ESTERIFICATION	0.393553	0.0699695
GO_REGULATION_OF_CHOLESTEROL_EFFLUX	0.448917	0.0361059
GO_POSITIVE_REGULATION_OF_CHOLESTEROL_EFFLUX	0.448917	0.0361059
GO_LIPID_LOCALIZATION	0.348218	0.11226
GO_REGULATION_OF_LIPID_STORAGE	-0.100381	0.656702
GO_POSITIVE_REGULATION_OF_LIPID_STORAGE	-0.100381	0.656702
GO_REGULATION_OF_TRIGLYCERIDE_CATABOLIC_PROCESS	0.502072	0.017265
GO_POSITIVE_REGULATION_OF_TRIGLYCERIDE_CATABOLIC_PROCESS	0.524167	0.0122762
GO_REGULATION_OF_VERY_LOW_DENSITY_LIPOPROTEIN_PARTICLE_REMODELING	0.507561	0.0158949
GO_REGULATION_OF_VERY_LOW_DENSITY_LIPOPROTEIN_PARTICLE_CLEARANCE	0.241814	0.278279
GO_REGULATION_OF_CELL_DEATH	0.461416	0.0306524
GO_POSITIVE_REGULATION_OF_CELL_DEATH	0.485878	0.0218729
GO_POSITIVE_REGULATION_OF_PEPTIDASE_ACTIVITY	0.333253	0.12963
GO_REGULATION_OF_METAL_ION_TRANSPORT	0.343313	0.117755
GO_REGULATION_OF_NEURON_PROJECTION_DEVELOPMENT	0.369161	0.0908804
GO_POSITIVE_REGULATION_OF_NEURON_PROJECTION_DEVELOPMENT	0.372213	0.0880367
GO_REGULATION_OF_LIPOPROTEIN_PARTICLE_CLEARANCE	0.287454	0.194576
GO_NEGATIVE_REGULATION_OF_LIPOPROTEIN_PARTICLE_CLEARANCE	0.241814	0.278279
GO_RESPONSE_TO_ORGANIC_CYCLIC_COMPOUND	0.502343	0.0171952
GO_MUSCLE_CELL_MIGRATION	-0.0914662	0.685608
GO_RESPONSE_TO_ACTIVITY	-0.369218	0.090827
GO_SMOOTH_MUSCLE_CELL_MIGRATION	-0.0914662	0.685608
GO_GAS_TRANSPORT	0.424114	0.0491664
GO_OXYGEN_TRANSPORT	0.424114	0.0491664
GO_BICARBONATE_TRANSPORT	0.44202	0.0394263
GO_ORGANIC_ANION_TRANSPORT	0.537265	0.00992333
GO_ORGANOPHOSPHATE_ESTER_TRANSPORT	0.504705	0.0165964
GO_ORGANIC_HYDROXY_COMPOUND_TRANSPORT	0.409477	0.058431
GO_PHOSPHOLIPID_TRANSPORT	0.504705	0.0165964
GO_STEROL_TRANSPORT	0.388837	0.073697
GO_LIPID_CATABOLIC_PROCESS	0.387455	0.0748167
GO_CELL_GROWTH	0.1983	0.376347
GO_VESICLE_ORGANIZATION	-0.542861	0.00903795
GO_ORGANIC_ACID_BIOSYNTHETIC_PROCESS	0.380868	0.0803334
GO_ORGANIC_ACID_CATABOLIC_PROCESS	0.172599	0.442429
GO_STEROL_METABOLIC_PROCESS	0.320566	0.1458
GO_STEROL_BIOSYNTHETIC_PROCESS	0.351688	0.108486
GO_DEPHOSPHORYLATION	0.452103	0.0346485
GO_NEURON_REMODELING	0.225218	0.313586
GO_PROTEIN_PROCESSING	0.365915	0.0939791
GO_PROTEIN_IMPORT	0.0157344	0.944594
GO_REGULATION_OF_EXOCYTOSIS	-0.278386	0.209658
GO_PEPTIDE_CROSS_LINKING	0.295269	0.182182
GO_PEPTIDYL_AMINO_ACID_MODIFICATION	0.200726	0.370415
GO_PEPTIDYL_SERINE_MODIFICATION	-0.370644	0.0894907
GO_PEPTIDYL_TYROSINE_MODIFICATION	0.305851	0.166277
GO_VIRAL_LIFE_CYCLE	0.215607	0.33522
GO_REGULATION_OF_LIPID_METABOLIC_PROCESS	0.333804	0.128958
GO_REGULATION_OF_FATTY_ACID_METABOLIC_PROCESS	0.380868	0.0803334
GO_REGULATION_OF_STEROID_METABOLIC_PROCESS	0.312546	0.156727
GO_CYTOKINE_MEDIATED_SIGNALING_PATHWAY	-0.0809148	0.720375
GO_REGULATION_OF_VASOCONSTRICTION	-0.194415	0.385956
GO_TRIGLYCERIDE_CATABOLIC_PROCESS	0.453993	0.0338063
GO_ORGANOPHOSPHATE_METABOLIC_PROCESS	0.24298	0.275896
GO_B_CELL_MEDIATED_IMMUNITY	-0.560747	0.00663255
GO_CELLULAR_HOMEOSTASIS	0.189295	0.39883
GO_ANTIMICROBIAL_HUMORAL_RESPONSE	0.458268	0.0319602
GO_ANTIBACTERIAL_HUMORAL_RESPONSE	0.122516	0.58702
GO_CYTOLYSIS	-0.231404	0.300121
GO_LIPID_STORAGE	0.0869941	0.700273
GO_SECOND_MESSENGER_MEDIATED_SIGNALING	0.393045	0.0703636
GO_SEXUAL_REPRODUCTION	0.537917	0.00981656
GO_DEVELOPMENTAL_MATURATION	0.241005	0.279939
GO_GLIAL_CELL_DEVELOPMENT	0.475051	0.0254691
GO_NEUROGENESIS	0.334176	0.128507
GO_REGULATION_OF_CELL_CELL_ADHESION	0.115794	0.607846
GO_NEGATIVE_REGULATION_OF_CELL_CELL_ADHESION	0.237814	0.286551
GO_POSITIVE_REGULATION_OF_CELL_CELL_ADHESION	-0.101233	0.653963
GO_CELLULAR_COMPONENT_DISASSEMBLY	0.181295	0.419416
GO_DIGESTIVE_SYSTEM_PROCESS	0.446734	0.0371322
GO_REGULATION_OF_ANATOMICAL_STRUCTURE_MORPHOGENESIS	0.262285	0.238319
GO_REGULATION_OF_CELL_MORPHOGENESIS	0.343927	0.117056
GO_BIOLOGICAL_ADHESION	0.377593	0.0831866
GO_EXTRACELLULAR_MATRIX_DISASSEMBLY	0.331403	0.131905
GO_SIGNAL_TRANSDUCTION_BY_PROTEIN_PHOSPHORYLATION	0.119518	0.59627
GO_POSITIVE_REGULATION_OF_SIGNALING	-0.251296	0.259278
GO_NEGATIVE_REGULATION_OF_SIGNALING	0.467474	0.0282549
GO_SIGNAL_RELEASE	-0.584938	0.00424434
GO_METAL_ION_TRANSPORT	0.360018	0.0998073
GO_ACTIN_FILAMENT_BASED_PROCESS	0.54229	0.00912512
GO_CELL_PROJECTION_ORGANIZATION	0.443942	0.0384779
GO_CELL_PROJECTION_ASSEMBLY	0.479907	0.023802
GO_PEPTIDE_HORMONE_SECRETION	0.238287	0.285564
GO_LYMPHOCYTE_DIFFERENTIATION	-0.13389	0.552495
GO_MYELOID_CELL_DIFFERENTIATION	-0.17653	0.431946
GO_REGULATION_OF_ENDOCYTOSIS	0.303343	0.169956
GO_REGULATION_OF_CELL_ADHESION	0.215768	0.33485
GO_REGULATION_OF_PROTEOLYSIS	0.292796	0.186044
GO_PROTEIN_CATABOLIC_PROCESS	0.18735	0.403784
GO_PLATELET_ACTIVATION	0.167085	0.45736
GO_NEURON_DIFFERENTIATION	0.272912	0.219131
GO_COLLAGEN_FIBRIL_ORGANIZATION	0.588295	0.00397863
GO_HYALURONAN_METABOLIC_PROCESS	0.306317	0.165599
GO_KERATINOCYTE_DIFFERENTIATION	0.249116	0.263571
GO_T_CELL_DIFFERENTIATION	-0.223399	0.317613
GO_LIPID_MODIFICATION	0.381925	0.0794279
GO_REGULATION_OF_OSSIFICATION	0.34494	0.115911
GO_BONE_MINERALIZATION	0.343961	0.117018
GO_REGULATION_OF_INTESTINAL_CHOLESTEROL_ABSORPTION	0.499201	0.0180191
GO_NEGATIVE_REGULATION_OF_CELL_GROWTH	0.337702	0.124277
GO_REGULATION_OF_BONE_MINERALIZATION	0.34494	0.115911
GO_LEUKOCYTE_CHEMOTAXIS	-0.425996	0.0480627
GO_EPITHELIAL_CELL_DIFFERENTIATION	0.0340726	0.880347
GO_REGULATION_OF_EPITHELIAL_CELL_DIFFERENTIATION	-0.263714	0.235677
GO_POSITIVE_REGULATION_OF_EPITHELIAL_CELL_DIFFERENTIATION	-0.263714	0.235677
GO_STRESS_ACTIVATED_PROTEIN_KINASE_SIGNALING_CASCADE	0.50861	0.0156433
GO_REGENERATION	0.339475	0.122189
GO_ANIMAL_ORGAN_REGENERATION	0.0191025	0.932757
GO_POSITIVE_REGULATION_OF_CELLULAR_BIOSYNTHETIC_PROCESS	0.522078	0.0126904
GO_REGULATION_OF_CELLULAR_CATABOLIC_PROCESS	0.521632	0.0127805
GO_NEGATIVE_REGULATION_OF_CELLULAR_CATABOLIC_PROCESS	0.366437	0.0934754
GO_NEGATIVE_REGULATION_OF_PROTEIN_CONTAINING_COMPLEX_ASSEMBLY	0.538502	0.00972166
GO_POSITIVE_REGULATION_OF_PROTEIN_CONTAINING_COMPLEX_ASSEMBLY	0.531645	0.0108828
GO_REGULATION_OF_CELL_KILLING	0.0650594	0.773616
GO_POSITIVE_REGULATION_OF_CELL_KILLING	-0.0339488	0.880779
GO_REGULATION_OF_CELL_PROJECTION_ORGANIZATION	0.434238	0.0434544
GO_NEGATIVE_REGULATION_OF_CELL_PROJECTION_ORGANIZATION	0.317271	0.150222
GO_POSITIVE_REGULATION_OF_CELL_PROJECTION_ORGANIZATION	0.372213	0.0880367
GO_REGULATION_OF_DEFENSE_RESPONSE	0.0682552	0.762797
GO_NEGATIVE_REGULATION_OF_DEFENSE_RESPONSE	0.0707099	0.754516
GO_POSITIVE_REGULATION_OF_DEFENSE_RESPONSE	-0.0904566	0.688909
GO_REGULATION_OF_PROTEIN_MODIFICATION_PROCESS	0.356615	0.103289
GO_NEGATIVE_REGULATION_OF_PROTEIN_MODIFICATION_PROCESS	0.319353	0.147416
GO_POSITIVE_REGULATION_OF_PROTEIN_MODIFICATION_PROCESS	0.144938	0.519867
GO_KERATINIZATION	0.249116	0.263571
GO_CELL_SUBSTRATE_ADHESION	0.28948	0.19131
GO_ZYMOGEN_ACTIVATION	0.326142	0.138526
GO_PLASMINOGEN_ACTIVATION	0.256206	0.249772
GO_KILLING_OF_CELLS_OF_OTHER_ORGANISM	0.413914	0.0554917
GO_REGULATION_OF_PROTEIN_STABILITY	0.532996	0.0106456
GO_LIPOPOLYSACCHARIDE_MEDIATED_SIGNALING_PATHWAY	-0.0994506	0.659698
GO_RESPONSE_TO_CORTICOSTEROID	0.374479	0.085969
GO_NEGATIVE_REGULATION_OF_PROTEIN_BINDING	-0.598355	0.00326415
GO_POSITIVE_REGULATION_OF_PROTEIN_BINDING	0.0889219	0.693938
GO_REGULATION_OF_RESPONSE_TO_EXTERNAL_STIMULUS	0.207726	0.353602
GO_NEGATIVE_REGULATION_OF_RESPONSE_TO_EXTERNAL_STIMULUS	0.239409	0.283233
GO_POSITIVE_REGULATION_OF_RESPONSE_TO_EXTERNAL_STIMULUS	0.241374	0.279182
GO_ACTIVATION_OF_PROTEIN_KINASE_ACTIVITY	-0.0260438	0.908409
GO_RESPONSE_TO_ESTRADIOL	-0.281184	0.204924
GO_REGULATION_OF_LIPID_TRANSPORT	0.499238	0.018009
GO_NEGATIVE_REGULATION_OF_LIPID_TRANSPORT	0.362401	0.0974211
GO_POSITIVE_REGULATION_OF_LIPID_TRANSPORT	0.448917	0.0361059
GO_REGULATION_OF_STEROL_TRANSPORT	0.49324	0.0196693
GO_NEGATIVE_REGULATION_OF_STEROL_TRANSPORT	0.362401	0.0974211
GO_POSITIVE_REGULATION_OF_STEROL_TRANSPORT	0.448917	0.0361059
GO_REGULATION_OF_INTRACELLULAR_TRANSPORT	0.276839	0.212307
GO_CDC42_PROTEIN_SIGNAL_TRANSDUCTION	0.379668	0.0813702
GO_REGULATION_OF_CDC42_PROTEIN_SIGNAL_TRANSDUCTION	0.379668	0.0813702
GO_MULTICELLULAR_ORGANISM_REPRODUCTION	0.324598	0.140514
GO_REGULATION_OF_CELLULAR_COMPONENT_SIZE	0.432817	0.0442235
GO_CHEMOKINE_PRODUCTION	-0.293834	0.184416
GO_INTERLEUKIN_1_BETA_PRODUCTION	-0.656783	0.000898977
GO_INTERLEUKIN_1_PRODUCTION	-0.581851	0.0045016
GO_INTERLEUKIN_8_PRODUCTION	-0.210087	0.348034
GO_POSITIVE_REGULATION_OF_CHEMOKINE_PRODUCTION	-0.527435	0.0116503
GO_POSITIVE_REGULATION_OF_INTERLEUKIN_1_PRODUCTION	-0.580866	0.00458641
GO_POSITIVE_REGULATION_OF_INTERLEUKIN_8_PRODUCTION	-0.210087	0.348034
GO_MONOCARBOXYLIC_ACID_METABOLIC_PROCESS	0.269127	0.225844
GO_RESPONSE_TO_INSULIN	0.0654134	0.772416
GO_CELLULAR_RESPONSE_TO_INSULIN_STIMULUS	0.0801792	0.722819
GO_CELLULAR_RESPONSE_TO_HORMONE_STIMULUS	0.0816006	0.718098
GO_REGULATION_OF_PROTEIN_LOCALIZATION	-0.386253	0.0758017
GO_COLLAGEN_METABOLIC_PROCESS	0.253246	0.255475
GO_REGULATION_OF_ACTIN_FILAMENT_BASED_PROCESS	0.525488	0.01202
GO_CELLULAR_COMPONENT_MORPHOGENESIS	0.320392	0.14603
GO_CELL_PART_MORPHOGENESIS	0.320392	0.14603
GO_MUSCLE_CELL_PROLIFERATION	0.410323	0.0578617
GO_REGULATION_OF_ORGANELLE_ORGANIZATION	0.533116	0.0106247
GO_REGULATION_OF_INTRACELLULAR_PROTEIN_TRANSPORT	0.276839	0.212307
GO_CHOLESTEROL_EFFLUX	0.380909	0.0802981
GO_PROTEIN_LOCALIZATION_TO_ORGANELLE	0.0135261	0.952361
GO_CARBOHYDRATE_HOMEOSTASIS	0.330699	0.132778
GO_NEGATIVE_REGULATION_OF_KINASE_ACTIVITY	0.434017	0.0435734
GO_PHOSPHOLIPID_EFFLUX	0.458921	0.0316854
GO_RESPONSE_TO_LIPID	0.431074	0.0451809
GO_RESPONSE_TO_CYTOKINE	0.0391778	0.862573
GO_REGULATION_OF_TISSUE_REMODELING	0.359766	0.100061
GO_POSITIVE_REGULATION_OF_TISSUE_REMODELING	0.495267	0.019095
GO_HOMOTYPIC_CELL_CELL_ADHESION	0.353832	0.106201
GO_HETEROTYPIC_CELL_CELL_ADHESION	-0.289826	0.190756
GO_REGULATION_OF_HETEROTYPIC_CELL_CELL_ADHESION	-0.289826	0.190756
GO_POSITIVE_REGULATION_OF_HETEROTYPIC_CELL_CELL_ADHESION	-0.284979	0.198618
GO_ION_TRANSMEMBRANE_TRANSPORT	0.259357	0.243791
GO_REGULATION_OF_CELLULAR_AMIDE_METABOLIC_PROCESS	0.319723	0.146922
GO_RESPONSE_TO_MONOSACCHARIDE	0.237556	0.287089
GO_CELL_JUNCTION_ASSEMBLY	0.484315	0.0223653
GO_CELL_JUNCTION_ORGANIZATION	0.291854	0.187529
GO_RESPONSE_TO_INTERFERON_GAMMA	0.335423	0.126999
GO_PROTEIN_CONTAINING_COMPLEX_REMODELING	0.302132	0.171753
GO_TRIGLYCERIDE_RICH_LIPOPROTEIN_PARTICLE_REMODELING	0.449469	0.0358502
GO_CHYLOMICRON_REMODELING	0.479815	0.0238328
GO_VERY_LOW_DENSITY_LIPOPROTEIN_PARTICLE_REMODELING	0.496373	0.0187874
GO_LOW_DENSITY_LIPOPROTEIN_PARTICLE_REMODELING	0.164962	0.463179
GO_HIGH_DENSITY_LIPOPROTEIN_PARTICLE_REMODELING	0.396325	0.0678459
GO_CHYLOMICRON_ASSEMBLY	0.479815	0.0238328
GO_VERY_LOW_DENSITY_LIPOPROTEIN_PARTICLE_ASSEMBLY	0.0383651	0.865399
GO_HIGH_DENSITY_LIPOPROTEIN_PARTICLE_ASSEMBLY	0.39573	0.0682972
GO_PLASMA_LIPOPROTEIN_PARTICLE_CLEARANCE	0.227074	0.309508
GO_LOW_DENSITY_LIPOPROTEIN_PARTICLE_CLEARANCE	0.126032	0.576247
GO_HIGH_DENSITY_LIPOPROTEIN_PARTICLE_CLEARANCE	0.394841	0.0689766
GO_STEROID_ESTERIFICATION	0.382957	0.0785514
GO_SUBSTRATE_ADHESION_DEPENDENT_CELL_SPREADING	-0.110266	0.625198
GO_VERY_LOW_DENSITY_LIPOPROTEIN_PARTICLE_CLEARANCE	0.193659	0.387843
GO_PROTEIN_LOCALIZATION_TO_NUCLEUS	0.145581	0.517996
GO_RESPONSE_TO_TUMOR_NECROSIS_FACTOR	0.0106518	0.962476
GO_CELLULAR_RESPONSE_TO_REACTIVE_OXYGEN_SPECIES	0.346456	0.114212
GO_CELLULAR_PROTEIN_CONTAINING_COMPLEX_ASSEMBLY	0.0509631	0.8218
GO_REGULATION_OF_TRANSMEMBRANE_TRANSPORT	0.0955538	0.672298
GO_POSITIVE_REGULATION_OF_TRANSMEMBRANE_TRANSPORT	0.0955538	0.672298
GO_REGULATION_OF_RHO_PROTEIN_SIGNAL_TRANSDUCTION	0.379668	0.0813702
GO_REGULATION_OF_TUBE_SIZE	0.243099	0.275653
GO_TUBE_MORPHOGENESIS	0.394826	0.0689881
GO_MULTICELLULAR_ORGANISM_GROWTH	0.312903	0.156227
GO_ORGAN_GROWTH	0.362304	0.0975165
GO_TUBE_DEVELOPMENT	0.421504	0.050729
GO_STEROL_IMPORT	0.542802	0.00904688
GO_CELLULAR_RESPONSE_TO_DRUG	0.182546	0.416159
GO_RESPONSE_TO_TOPOLOGICALLY_INCORRECT_PROTEIN	0.284573	0.199286
GO_FC_RECEPTOR_SIGNALING_PATHWAY	-0.226527	0.310706
GO_FC_EPSILON_RECEPTOR_SIGNALING_PATHWAY	-0.279198	0.208277
GO_GROWTH	0.489998	0.0206164
GO_REGULATION_OF_GROWTH	0.50559	0.0163762
GO_WOUND_HEALING	0.390488	0.0723752
GO_GLIOGENESIS	0.415537	0.0544457
GO_T_CELL_ACTIVATION	0.151495	0.500947
GO_B_CELL_ACTIVATION	-0.353906	0.106124
GO_MACROPHAGE_ACTIVATION	-0.0444132	0.844412
GO_REGULATION_OF_CELL_POPULATION_PROLIFERATION	0.408757	0.0589187
GO_LIPOPROTEIN_METABOLIC_PROCESS	0.342599	0.118571
GO_LIPOPROTEIN_BIOSYNTHETIC_PROCESS	0.185262	0.409136
GO_REGULATION_OF_PROTEIN_CATABOLIC_PROCESS	0.104459	0.643632
GO_CELLULAR_KETONE_METABOLIC_PROCESS	0.380868	0.0803334
GO_TISSUE_REGENERATION	0.501306	0.0174638
GO_REGULATION_OF_FATTY_ACID_BIOSYNTHETIC_PROCESS	0.380868	0.0803334
GO_VASODILATION	0.394595	0.0691657
GO_REGULATION_OF_PHOSPHORYLATION	0.274575	0.216224
GO_NEGATIVE_REGULATION_OF_PHOSPHORYLATION	0.34428	0.116656
GO_TAXIS	-0.304054	0.168907
GO_RESPONSE_TO_DRUG	0.168929	0.452338
GO_RESPONSE_TO_HYDROGEN_PEROXIDE	0.515998	0.0139615
GO_NEURON_MATURATION	0.225218	0.313586
GO_HOMEOSTATIC_PROCESS	0.32284	0.142801
GO_MUSCLE_CELL_DIFFERENTIATION	0.361661	0.0981573
GO_FIBRINOLYSIS	0.234109	0.294347
GO_DEFENSE_RESPONSE_TO_BACTERIUM	-0.287018	0.195284
GO_HYDROGEN_PEROXIDE_METABOLIC_PROCESS	0.593777	0.00357458
GO_HYDROGEN_PEROXIDE_CATABOLIC_PROCESS	0.593777	0.00357458
GO_EXTRACELLULAR_STRUCTURE_ORGANIZATION	0.267955	0.22795
GO_POSITIVE_REGULATION_OF_CATALYTIC_ACTIVITY	0.487235	0.0214524
GO_NEGATIVE_REGULATION_OF_CATALYTIC_ACTIVITY	0.34695	0.113661
GO_RECEPTOR_METABOLIC_PROCESS	0.141079	0.531158
GO_POSITIVE_REGULATION_OF_I_KAPPAB_KINASE_NF_KAPPAB_SIGNALING	-0.0132831	0.953216
GO_REGULATION_OF_PROTEIN_CONTAINING_COMPLEX_ASSEMBLY	0.49065	0.020423
GO_REGULATION_OF_ION_TRANSPORT	0.381366	0.0799059
GO_POSITIVE_REGULATION_OF_ION_TRANSPORT	0.348796	0.111625
GO_APOPTOTIC_CELL_CLEARANCE	-0.380747	0.0804367
GO_REGULATION_OF_PROTEIN_BINDING	-0.178103	0.427787
GO_REGULATION_OF_MAP_KINASE_ACTIVITY	0.0208667	0.926563
GO_POSITIVE_REGULATION_OF_MAP_KINASE_ACTIVITY	-0.0260438	0.908409
GO_NEGATIVE_REGULATION_OF_MAP_KINASE_ACTIVITY	0.212094	0.343343
GO_REGULATION_OF_MAPK_CASCADE	0.119518	0.59627
GO_NEGATIVE_REGULATION_OF_MAPK_CASCADE	0.348369	0.112093
GO_POSITIVE_REGULATION_OF_MAPK_CASCADE	0.0217072	0.923613
GO_RESPONSE_TO_PEPTIDE_HORMONE	0.0654134	0.772416
GO_MUSCLE_ADAPTATION	0.413568	0.0557166
GO_BLOOD_VESSEL_ENDOTHELIAL_CELL_MIGRATION	0.393022	0.0703817
GO_ENDOTHELIAL_CELL_MIGRATION	0.415306	0.0545936
GO_SKIN_DEVELOPMENT	0.209844	0.348606
GO_CELLULAR_AMIDE_METABOLIC_PROCESS	0.230792	0.301437
GO_POST_TRANSLATIONAL_PROTEIN_MODIFICATION	0.282959	0.201957
GO_REVERSE_CHOLESTEROL_TRANSPORT	0.458435	0.0318896
GO_REGULATION_OF_SYMBIOTIC_PROCESS	0.431805	0.0447775
GO_PROTEIN_CONTAINING_COMPLEX_SUBUNIT_ORGANIZATION	0.216701	0.332713
GO_REGULATION_OF_SYSTEM_PROCESS	0.373295	0.0870447
GO_REGULATION_OF_DIGESTIVE_SYSTEM_PROCESS	0.499201	0.0180191
GO_REGULATION_OF_ANION_TRANSPORT	0.368587	0.0914226
GO_REGULATION_OF_CELLULAR_COMPONENT_BIOGENESIS	0.524485	0.0122141
GO_POSITIVE_REGULATION_OF_CELLULAR_COMPONENT_BIOGENESIS	0.569669	0.00564761
GO_NEGATIVE_REGULATION_OF_MOLECULAR_FUNCTION	0.341685	0.119622
GO_POSITIVE_REGULATION_OF_MOLECULAR_FUNCTION	0.471195	0.0268582
GO_LIPID_DIGESTION	0.499201	0.0180191
GO_CELLULAR_LIPID_CATABOLIC_PROCESS	0.398279	0.0663792
GO_CELLULAR_LIPID_METABOLIC_PROCESS	0.369861	0.0902226
GO_CELLULAR_PROTEIN_CATABOLIC_PROCESS	0.430272	0.0456266
GO_CELLULAR_MACROMOLECULE_CATABOLIC_PROCESS	0.362014	0.0978053
GO_SMALL_MOLECULE_CATABOLIC_PROCESS	0.115641	0.608324
GO_SMALL_MOLECULE_BIOSYNTHETIC_PROCESS	0.400745	0.0645619
GO_CELL_CELL_ADHESION_MEDIATED_BY_CADHERIN	0.340272	0.121259
GO_SYMBIOTIC_PROCESS	0.350494	0.109773
GO_ENTRY_INTO_HOST	0.289833	0.190744
GO_MULTI_MULTICELLULAR_ORGANISM_PROCESS	0.140004	0.534324
GO_GLYCEROLIPID_BIOSYNTHETIC_PROCESS	0.36922	0.0908252
GO_INNATE_IMMUNE_RESPONSE	-0.586851	0.00409115
GO_REGULATION_OF_INNATE_IMMUNE_RESPONSE	-0.0688276	0.760864
GO_POSITIVE_REGULATION_OF_INNATE_IMMUNE_RESPONSE	-0.372922	0.0873863
GO_REGULATION_OF_NITRIC_OXIDE_BIOSYNTHETIC_PROCESS	0.53582	0.0101631
GO_RESPONSE_TO_ETHANOL	0.45064	0.0353118
GO_REGULATION_OF_CELL_DIFFERENTIATION	0.115824	0.607754
GO_NEGATIVE_REGULATION_OF_CELL_DIFFERENTIATION	0.175419	0.434895
GO_POSITIVE_REGULATION_OF_CELL_DIFFERENTIATION	0.0397776	0.860489
GO_REGULATION_OF_LYMPHOCYTE_DIFFERENTIATION	0.0431749	0.848701
GO_REGULATION_OF_MYELOID_CELL_DIFFERENTIATION	-0.430317	0.0456016
GO_NEGATIVE_REGULATION_OF_MYELOID_CELL_DIFFERENTIATION	-0.186042	0.407133
GO_REGULATION_OF_NEURON_DIFFERENTIATION	0.369161	0.0908804
GO_POSITIVE_REGULATION_OF_NEURON_DIFFERENTIATION	0.372213	0.0880367
GO_POSITIVE_REGULATION_OF_FATTY_ACID_BIOSYNTHETIC_PROCESS	0.524167	0.0122762
GO_RESPIRATORY_BURST	-0.223822	0.316674
GO_POSITIVE_REGULATION_OF_PROTEIN_CATABOLIC_PROCESS	0.213882	0.339193
GO_POSITIVE_REGULATION_OF_CELL_ADHESION	-0.201726	0.367986
GO_NEGATIVE_REGULATION_OF_ENDOCYTOSIS	0.241814	0.278279
GO_POSITIVE_REGULATION_OF_ENDOCYTOSIS	0.330196	0.133404
GO_NEGATIVE_REGULATION_OF_LIPID_METABOLIC_PROCESS	0.398918	0.0659047
GO_POSITIVE_REGULATION_OF_LIPID_METABOLIC_PROCESS	0.418232	0.0527419
GO_REGULATION_OF_PROTEIN_KINASE_ACTIVITY	0.205165	0.359701
GO_POSITIVE_REGULATION_OF_PROTEIN_KINASE_ACTIVITY	0.0428027	0.849991
GO_NEGATIVE_REGULATION_OF_PROTEOLYSIS	0.19425	0.386367
GO_POSITIVE_REGULATION_OF_PROTEOLYSIS	0.488248	0.021143
GO_POSITIVE_REGULATION_OF_VASOCONSTRICTION	-0.270789	0.22288
GO_NEGATIVE_REGULATION_OF_COMPLEMENT_ACTIVATION	-0.362699	0.0971251
GO_POSITIVE_REGULATION_OF_EXOCYTOSIS	-0.278386	0.209658
GO_POSITIVE_REGULATION_OF_FATTY_ACID_METABOLIC_PROCESS	0.476674	0.0249018
GO_NEGATIVE_REGULATION_OF_GROWTH	0.442139	0.0393671
GO_POSITIVE_REGULATION_OF_GROWTH	0.160006	0.476903
GO_POSITIVE_REGULATION_OF_NUCLEOBASE_CONTAINING_COMPOUND_METABOLIC_PROCESS	0.324442	0.140716
GO_POSITIVE_REGULATION_OF_STEROID_METABOLIC_PROCESS	0.393553	0.0699695
GO_POSITIVE_REGULATION_OF_TRANSCRIPTION_BY_RNA_POLYMERASE_II	0.451206	0.0350541
GO_ALCOHOL_BIOSYNTHETIC_PROCESS	0.351688	0.108486
GO_POSITIVE_REGULATION_OF_JNK_CASCADE	0.448719	0.0361984
GO_ORGANOPHOSPHATE_CATABOLIC_PROCESS	0.356275	0.103641
GO_NEUTRAL_LIPID_CATABOLIC_PROCESS	0.504853	0.0165594
GO_PHOSPHATIDYLCHOLINE_METABOLIC_PROCESS	0.405988	0.0608248
GO_GLYCEROLIPID_METABOLIC_PROCESS	0.38996	0.0727962
GO_GLYCEROLIPID_CATABOLIC_PROCESS	0.424118	0.0491638
GO_REGULATION_OF_RAS_PROTEIN_SIGNAL_TRANSDUCTION	0.379668	0.0813702
GO_REGULATION_OF_VIRAL_ENTRY_INTO_HOST_CELL	0.297748	0.178365
GO_NEGATIVE_REGULATION_OF_VIRAL_ENTRY_INTO_HOST_CELL	0.297748	0.178365
GO_LYMPHOCYTE_ACTIVATION	-0.335328	0.127113
GO_REGULATION_OF_HORMONE_SECRETION	0.174828	0.436468
GO_POSITIVE_REGULATION_OF_HORMONE_SECRETION	0.238287	0.285564
GO_POSITIVE_REGULATION_OF_LIPID_BIOSYNTHETIC_PROCESS	0.464398	0.0294531
GO_REGULATION_OF_LIPID_BIOSYNTHETIC_PROCESS	0.302243	0.171588
GO_SECRETION	0.12485	0.57986
GO_INTRACELLULAR_TRANSPORT	-0.170276	0.448689
GO_CELLULAR_TRANSITION_METAL_ION_HOMEOSTASIS	0.351803	0.108363
GO_INOSITOL_LIPID_MEDIATED_SIGNALING	0.46801	0.0280506
GO_FIBROBLAST_PROLIFERATION	-0.1328	0.555761
GO_POSITIVE_REGULATION_OF_FIBROBLAST_PROLIFERATION	-0.1328	0.555761
GO_GOLGI_VESICLE_TRANSPORT	-0.145364	0.518629
GO_MALE_GAMETE_GENERATION	0.22948	0.30427
GO_REGULATION_OF_RECEPTOR_MEDIATED_ENDOCYTOSIS	0.29619	0.180758
GO_POSITIVE_REGULATION_OF_RECEPTOR_MEDIATED_ENDOCYTOSIS	0.314279	0.154317
GO_NEGATIVE_REGULATION_OF_RECEPTOR_MEDIATED_ENDOCYTOSIS	0.241814	0.278279
GO_CELL_MATURATION	0.230894	0.301216
GO_RHYTHMIC_PROCESS	-0.300382	0.174372
GO_BLOOD_VESSEL_MORPHOGENESIS	0.364204	0.0956433
GO_NEGATIVE_REGULATION_OF_VIRAL_PROCESS	0.22999	0.303166
GO_RESPONSE_TO_STEROID_HORMONE	0.374479	0.085969
GO_NEGATIVE_REGULATION_OF_RESPONSE_TO_STIMULUS	0.313427	0.155498
GO_DEVELOPMENTAL_CELL_GROWTH	-0.138215	0.539613
GO_DEVELOPMENTAL_GROWTH	0.399924	0.0651628
GO_EMBRYONIC_MORPHOGENESIS	0.325148	0.139803
GO_REGULATION_OF_DEVELOPMENTAL_GROWTH	0.272843	0.219251
GO_ANATOMICAL_STRUCTURE_FORMATION_INVOLVED_IN_MORPHOGENESIS	0.319814	0.1468
GO_SMOOTH_MUSCLE_CELL_PROLIFERATION	0.253657	0.254678
GO_NEURON_DEVELOPMENT	0.272912	0.219131
GO_CELL_MORPHOGENESIS_INVOLVED_IN_NEURON_DIFFERENTIATION	0.323664	0.141726
GO_AXON_EXTENSION	-0.132396	0.556977
GO_RESPONSE_TO_AXON_INJURY	0.269652	0.224904
GO_OLIGODENDROCYTE_DIFFERENTIATION	0.58753	0.00403787
GO_TISSUE_MORPHOGENESIS	0.208259	0.352341
GO_GLAND_DEVELOPMENT	0.317673	0.149677
GO_CARDIAC_MUSCLE_TISSUE_DEVELOPMENT	0.345344	0.115456
GO_MESENCHYMAL_CELL_DIFFERENTIATION	0.178023	0.427997
GO_TISSUE_REMODELING	0.37861	0.0822925
GO_ARTERY_MORPHOGENESIS	0.0874978	0.698616
GO_STEM_CELL_DIFFERENTIATION	0.264932	0.233441
GO_CELL_MOTILITY	-0.255532	0.251064
GO_MULTICELLULAR_ORGANISMAL_HOMEOSTASIS	0.188919	0.399784
GO_HOMEOSTASIS_OF_NUMBER_OF_CELLS	-0.223399	0.317613
GO_CHEMICAL_HOMEOSTASIS	0.28	0.206918
GO_SENSORY_SYSTEM_DEVELOPMENT	0.239292	0.283477
GO_CYTOKINE_SECRETION	-0.593689	0.00358085
GO_EPITHELIAL_CELL_PROLIFERATION	0.0717348	0.751065
GO_NEGATIVE_REGULATION_OF_EPITHELIAL_CELL_PROLIFERATION	0.227712	0.308113
GO_POSITIVE_REGULATION_OF_CYTOKINE_SECRETION	-0.613524	0.00239198
GO_REGULATION_OF_INFLAMMATORY_RESPONSE	0.0853019	0.70585
GO_NEGATIVE_REGULATION_OF_INFLAMMATORY_RESPONSE	0.087359	0.699073
GO_POSITIVE_REGULATION_OF_INFLAMMATORY_RESPONSE	-0.0802165	0.722695
GO_REGULATION_OF_PEPTIDYL_TYROSINE_PHOSPHORYLATION	0.298368	0.177421
GO_POSITIVE_REGULATION_OF_PEPTIDYL_TYROSINE_PHOSPHORYLATION	0.0308235	0.891689
GO_REGULATION_OF_PHAGOCYTOSIS	-0.299965	0.175
GO_POSITIVE_REGULATION_OF_PHAGOCYTOSIS	-0.135706	0.547068
GO_REGULATION_OF_IMMUNE_RESPONSE	-0.600574	0.00312198
GO_NEGATIVE_REGULATION_OF_IMMUNE_RESPONSE	0.173756	0.43933
GO_POSITIVE_REGULATION_OF_IMMUNE_RESPONSE	-0.614704	0.0023333
GO_ION_HOMEOSTASIS	-0.0953541	0.672947
GO_SYNAPSE_ORGANIZATION	0.150594	0.503529
GO_COAGULATION	0.391309	0.071725
GO_REGULATION_OF_COAGULATION	0.284946	0.198672
GO_NEGATIVE_REGULATION_OF_COAGULATION	0.24454	0.272728
GO_POSITIVE_REGULATION_OF_COAGULATION	0.410285	0.0578867
GO_PROTEIN_STABILIZATION	0.492613	0.0198495
GO_DEFENSE_RESPONSE_TO_GRAM_NEGATIVE_BACTERIUM	0.025198	0.911373
GO_DEFENSE_RESPONSE_TO_GRAM_POSITIVE_BACTERIUM	-0.220182	0.324814
GO_ANTIGEN_RECEPTOR_MEDIATED_SIGNALING_PATHWAY	-0.35284	0.107255
GO_B_CELL_RECEPTOR_SIGNALING_PATHWAY	-0.35284	0.107255
GO_REGULATION_OF_T_CELL_ACTIVATION	0.564341	0.00621992
GO_REGULATION_OF_B_CELL_ACTIVATION	-0.353398	0.106661
GO_REGULATION_OF_CELL_ACTIVATION	-0.323582	0.141833
GO_NEGATIVE_REGULATION_OF_CELL_ACTIVATION	0.342533	0.118646
GO_POSITIVE_REGULATION_OF_CELL_ACTIVATION	-0.368246	0.0917461
GO_POSITIVE_REGULATION_OF_B_CELL_ACTIVATION	-0.353398	0.106661
GO_NERVOUS_SYSTEM_PROCESS	0.563029	0.006368
GO_REGULATION_OF_BODY_FLUID_LEVELS	0.391309	0.071725
GO_COGNITION	0.397686	0.0668216
GO_INTESTINAL_ABSORPTION	0.499201	0.0180191
GO_LEUKOCYTE_MIGRATION	-0.410779	0.0575563
GO_REGULATION_OF_CHEMOTAXIS	-0.121415	0.590409
GO_SENSORY_PERCEPTION_OF_LIGHT_STIMULUS	0.50375	0.0168364
GO_REGULATION_OF_LIPID_CATABOLIC_PROCESS	0.477186	0.0247251
GO_NEGATIVE_REGULATION_OF_LIPID_CATABOLIC_PROCESS	0.352887	0.107205
GO_POSITIVE_REGULATION_OF_LIPID_CATABOLIC_PROCESS	0.574882	0.0051306
GO_REGULATION_OF_LIPOPROTEIN_LIPASE_ACTIVITY	0.413412	0.0558186
GO_REGULATION_OF_SECRETION	-0.577165	0.004917
GO_POSITIVE_REGULATION_OF_SECRETION	-0.579791	0.0046805
GO_NEGATIVE_REGULATION_OF_SECRETION	0.129356	0.566147
GO_REGULATION_OF_TRANSPORT	-0.0540199	0.811292
GO_POSITIVE_REGULATION_OF_TRANSPORT	-0.246207	0.269369
GO_NEGATIVE_REGULATION_OF_TRANSPORT	0.359455	0.100377
GO_REGULATION_OF_DNA_METABOLIC_PROCESS	-0.0981825	0.663789
GO_POSITIVE_REGULATION_OF_DNA_METABOLIC_PROCESS	-0.0497824	0.825866
GO_NEGATIVE_REGULATION_OF_LIPID_BIOSYNTHETIC_PROCESS	0.189002	0.399574
GO_REGULATION_OF_SMALL_GTPASE_MEDIATED_SIGNAL_TRANSDUCTION	0.51214	0.0148201
GO_REGULATION_OF_DNA_BINDING_TRANSCRIPTION_FACTOR_ACTIVITY	0.493361	0.0196346
GO_POSITIVE_REGULATION_OF_DNA_BINDING_TRANSCRIPTION_FACTOR_ACTIVITY	0.366904	0.0930271
GO_POSITIVE_REGULATION_OF_NF_KAPPAB_TRANSCRIPTION_FACTOR_ACTIVITY	0.366904	0.0930271
GO_NEGATIVE_REGULATION_OF_DEVELOPMENTAL_PROCESS	0.353053	0.107027
GO_POSITIVE_REGULATION_OF_DEVELOPMENTAL_PROCESS	0.0362721	0.872682
GO_REGULATION_OF_BINDING	0.0888254	0.694255
GO_POSITIVE_REGULATION_OF_BINDING	0.275079	0.215347
GO_NEGATIVE_REGULATION_OF_BINDING	-0.598355	0.00326415
GO_NEGATIVE_REGULATION_OF_CELLULAR_COMPONENT_ORGANIZATION	0.443394	0.0387466
GO_POSITIVE_REGULATION_OF_CELLULAR_COMPONENT_ORGANIZATION	0.536337	0.0100768
GO_STRIATED_MUSCLE_CELL_DIFFERENTIATION	0.361661	0.0981573
GO_NUCLEAR_TRANSPORT	0.0728445	0.747335
GO_IMPORT_INTO_NUCLEUS	0.0728445	0.747335
GO_REGULATION_OF_PHOSPHORUS_METABOLIC_PROCESS	0.284183	0.199929
GO_VITAMIN_TRANSPORT	0.2915	0.18809
GO_CARTILAGE_DEVELOPMENT	0.344097	0.116864
GO_MAINTENANCE_OF_LOCATION	0.242997	0.275861
GO_POSITIVE_REGULATION_OF_MULTICELLULAR_ORGANISMAL_PROCESS	0.0698927	0.75727
GO_NEGATIVE_REGULATION_OF_MULTICELLULAR_ORGANISMAL_PROCESS	0.274006	0.217216
GO_POSITIVE_REGULATION_OF_PROTEIN_METABOLIC_PROCESS	0.121861	0.589036
GO_NEGATIVE_REGULATION_OF_PROTEIN_METABOLIC_PROCESS	0.259195	0.244097
GO_REGULATION_OF_LYMPHOCYTE_ACTIVATION	-0.322966	0.142637
GO_POSITIVE_REGULATION_OF_LYMPHOCYTE_ACTIVATION	-0.353906	0.106124
GO_PROTEIN_POLYMERIZATION	0.0971028	0.667279
GO_PROTEIN_COMPLEX_OLIGOMERIZATION	-0.185246	0.409179
GO_PROTEIN_TETRAMERIZATION	0.034223	0.879823
GO_REGULATION_OF_CELLULAR_COMPONENT_MOVEMENT	0.422073	0.0503847
GO_NEGATIVE_REGULATION_OF_CELLULAR_COMPONENT_MOVEMENT	0.459369	0.0314975
GO_POSITIVE_REGULATION_OF_CELLULAR_COMPONENT_MOVEMENT	0.207877	0.353246
GO_REGULATION_OF_HYDROLASE_ACTIVITY	0.341832	0.119452
GO_REGULATION_OF_TRANSFERASE_ACTIVITY	0.323735	0.141634
GO_REGULATION_OF_OXIDOREDUCTASE_ACTIVITY	0.436098	0.0424636
GO_POSITIVE_REGULATION_OF_HYDROLASE_ACTIVITY	0.501185	0.0174951
GO_NEGATIVE_REGULATION_OF_HYDROLASE_ACTIVITY	0.227008	0.309653
GO_POSITIVE_REGULATION_OF_TRANSFERASE_ACTIVITY	0.126675	0.574288
GO_NEGATIVE_REGULATION_OF_TRANSFERASE_ACTIVITY	0.434017	0.0435734
GO_REGULATION_OF_CYTOSOLIC_CALCIUM_ION_CONCENTRATION	-0.19738	0.37861
GO_REGULATION_OF_CYTOSKELETON_ORGANIZATION	0.490146	0.0205723
GO_POSITIVE_REGULATION_OF_CYTOSKELETON_ORGANIZATION	0.56081	0.00662517
GO_RESPONSE_TO_CALCIUM_ION	-0.13551	0.547652
GO_PROTEIN_MATURATION	0.365915	0.0939791
GO_DETECTION_OF_STIMULUS	-0.455323	0.0332232
GO_ORGANELLE_LOCALIZATION	-0.496918	0.0186373
GO_VESICLE_LOCALIZATION	-0.542861	0.00903795
GO_MAINTENANCE_OF_LOCATION_IN_CELL	0.355595	0.10435
GO_ESTABLISHMENT_OF_ORGANELLE_LOCALIZATION	-0.542861	0.00903795
GO_INTERACTION_WITH_HOST	0.289833	0.190744
GO_INTERACTION_WITH_SYMBIONT	0.353802	0.106233
GO_MULTI_ORGANISM_PROCESS	0.312628	0.156612
GO_CYTOLYSIS_IN_OTHER_ORGANISM	0.418405	0.0526337
GO_REGULATION_OF_CELL_CYCLE	0.107072	0.635312
GO_KILLING_OF_CELLS_IN_OTHER_ORGANISM_INVOLVED_IN_SYMBIOTIC_INTERACTION	0.369193	0.0908508
GO_REGULATION_OF_FIBRINOLYSIS	0.381362	0.0799091
GO_NEGATIVE_REGULATION_OF_FIBRINOLYSIS	0.392943	0.0704433
GO_REGULATION_OF_NERVOUS_SYSTEM_DEVELOPMENT	0.273877	0.21744
GO_NEGATIVE_REGULATION_OF_NERVOUS_SYSTEM_DEVELOPMENT	0.19661	0.380509
GO_POSITIVE_REGULATION_OF_NERVOUS_SYSTEM_DEVELOPMENT	0.425517	0.0483414
GO_MOVEMENT_IN_HOST_ENVIRONMENT	0.289833	0.190744
GO_MODULATION_BY_SYMBIONT_OF_ENTRY_INTO_HOST	0.297748	0.178365
GO_REGULATION_OF_PEPTIDASE_ACTIVITY	0.23512	0.292207
GO_MUSCLE_CELL_DEVELOPMENT	0.0474648	0.833861
GO_METAL_ION_HOMEOSTASIS	-0.121898	0.588921
GO_IRON_ION_HOMEOSTASIS	0.1961	0.381771
GO_TRANSITION_METAL_ION_HOMEOSTASIS	0.1961	0.381771
GO_TRANSMEMBRANE_TRANSPORT	0.00948889	0.966571
GO_NUCLEOBASE_CONTAINING_SMALL_MOLECULE_METABOLIC_PROCESS	-0.311493	0.158202
GO_LIPID_HOMEOSTASIS	0.379168	0.081805
GO_ACYLGLYCEROL_HOMEOSTASIS	0.470073	0.0272733
GO_STEROL_HOMEOSTASIS	0.386743	0.0753986
GO_OXIDATION_REDUCTION_PROCESS	0.392163	0.0710531
GO_REGULATION_OF_LIPASE_ACTIVITY	0.465616	0.0289739
GO_NEGATIVE_REGULATION_OF_LIPASE_ACTIVITY	0.315346	0.152848
GO_POSITIVE_REGULATION_OF_LIPASE_ACTIVITY	0.485286	0.0220584
GO_ANATOMICAL_STRUCTURE_HOMEOSTASIS	0.304164	0.168745
GO_REGULATION_OF_RESPIRATORY_BURST	-0.430635	0.0454248
GO_POSITIVE_REGULATION_OF_RESPIRATORY_BURST	-0.430635	0.0454248
GO_REGULATION_OF_CELL_DEVELOPMENT	0.0628062	0.781269
GO_HEAD_DEVELOPMENT	0.0463878	0.837582
GO_CELL_CHEMOTAXIS	-0.406842	0.0602321
GO_INTERFERON_GAMMA_MEDIATED_SIGNALING_PATHWAY	-0.149743	0.505971
GO_REGULATION_OF_CELLULAR_LOCALIZATION	0.398876	0.0659356
GO_HEART_GROWTH	0.345344	0.115456
GO_EPITHELIUM_DEVELOPMENT	-0.161963	0.47146
GO_MESENCHYME_DEVELOPMENT	0.178023	0.427997
GO_MUSCLE_TISSUE_DEVELOPMENT	0.345344	0.115456
GO_NEGATIVE_REGULATION_OF_CELL_DEATH	0.246727	0.268327
GO_DEVELOPMENTAL_GROWTH_INVOLVED_IN_MORPHOGENESIS	-0.132396	0.556977
GO_REGULATION_OF_VESICLE_MEDIATED_TRANSPORT	0.00924813	0.967419
GO_REGULATION_OF_RESPONSE_TO_CYTOKINE_STIMULUS	0.161155	0.473705
GO_NEGATIVE_REGULATION_OF_RESPONSE_TO_CYTOKINE_STIMULUS	0.0643492	0.776026
GO_ARTERY_DEVELOPMENT	0.0874978	0.698616
GO_MEMBRANE_ORGANIZATION	-0.284986	0.198606
GO_REGULATION_OF_WOUND_HEALING	0.271865	0.220975
GO_NEGATIVE_REGULATION_OF_WOUND_HEALING	0.231927	0.298999
GO_MUSCLE_STRUCTURE_DEVELOPMENT	0.562653	0.00641098
GO_POSITIVE_REGULATION_OF_TRIGLYCERIDE_LIPASE_ACTIVITY	0.482957	0.0228003
GO_CONNECTIVE_TISSUE_DEVELOPMENT	0.344097	0.116864
GO_REPRODUCTIVE_SYSTEM_DEVELOPMENT	0.411455	0.0571064
GO_AXON_DEVELOPMENT	0.164375	0.464792
GO_ACTIN_FILAMENT_BUNDLE_ORGANIZATION	0.38646	0.0756316
GO_REGULATION_OF_SMALL_MOLECULE_METABOLIC_PROCESS	0.231266	0.300417
GO_POSITIVE_REGULATION_OF_SMALL_MOLECULE_METABOLIC_PROCESS	0.453217	0.0341502
GO_NEGATIVE_REGULATION_OF_SMALL_MOLECULE_METABOLIC_PROCESS	0.143439	0.52424
GO_CELLULAR_RESPONSE_TO_CHEMICAL_STRESS	0.297706	0.17843
GO_PROTEIN_LIPID_COMPLEX_ASSEMBLY	0.308851	0.161948
GO_CORNIFICATION	0.249116	0.263571
GO_RENAL_ABSORPTION	0.430599	0.0454444
GO_REGULATION_OF_STRESS_ACTIVATED_PROTEIN_KINASE_SIGNALING_CASCADE	0.55386	0.00748667
GO_POSITIVE_REGULATION_OF_STRESS_ACTIVATED_PROTEIN_KINASE_SIGNALING_CASCADE	0.448719	0.0361984
GO_ERK1_AND_ERK2_CASCADE	0.275717	0.214242
GO_POSITIVE_REGULATION_OF_ERK1_AND_ERK2_CASCADE	0.216128	0.334024
GO_RESPONSE_TO_OXYGEN_LEVELS	-0.271953	0.220819
GO_PLATELET_AGGREGATION	0.353832	0.106201
GO_RESPONSE_TO_FATTY_ACID	0.0505385	0.823262
GO_LEUKOCYTE_PROLIFERATION	0.528932	0.0113727
GO_CELLULAR_MACROMOLECULE_LOCALIZATION	0.140999	0.531393
GO_RESPONSE_TO_GROWTH_FACTOR	0.376548	0.0841128
GO_ORGANELLE_ASSEMBLY	-0.103866	0.645529
GO_NEURON_DEATH	0.461725	0.0305264
GO_CELLULAR_RESPONSE_TO_BIOTIC_STIMULUS	-0.0994506	0.659698
GO_CELLULAR_RESPONSE_TO_MOLECULE_OF_BACTERIAL_ORIGIN	-0.0994506	0.659698
GO_CELLULAR_RESPONSE_TO_INORGANIC_SUBSTANCE	0.449019	0.0360586
GO_CELLULAR_RESPONSE_TO_CARBOHYDRATE_STIMULUS	0.293389	0.185113
GO_CELLULAR_RESPONSE_TO_PEPTIDE_HORMONE_STIMULUS	0.0801792	0.722819
GO_CELLULAR_RESPONSE_TO_LIPID	0.295434	0.181926
GO_CELLULAR_RESPONSE_TO_ORGANIC_CYCLIC_COMPOUND	0.414261	0.0552671
GO_CELLULAR_RESPONSE_TO_ENDOGENOUS_STIMULUS	-0.0158398	0.944223
GO_RESPONSE_TO_TRANSFORMING_GROWTH_FACTOR_BETA	-0.112795	0.617234
GO_ANATOMICAL_STRUCTURE_MATURATION	0.241005	0.279939
GO_TUMOR_NECROSIS_FACTOR_SUPERFAMILY_CYTOKINE_PRODUCTION	-0.657992	0.00087283
GO_PROTEIN_TRANSMEMBRANE_TRANSPORT	-0.116065	0.607
GO_PROTEIN_LIPID_COMPLEX_SUBUNIT_ORGANIZATION	0.299849	0.175175
GO_TRIGLYCERIDE_RICH_LIPOPROTEIN_PARTICLE_CLEARANCE	0.192669	0.390319
GO_REGULATION_OF_PROTEIN_SERINE_THREONINE_KINASE_ACTIVITY	0.0208667	0.926563
GO_NEGATIVE_REGULATION_OF_PROTEIN_SERINE_THREONINE_KINASE_ACTIVITY	0.212094	0.343343
GO_POSITIVE_REGULATION_OF_PROTEIN_SERINE_THREONINE_KINASE_ACTIVITY	-0.0622238	0.78325
GO_MONOCARBOXYLIC_ACID_BIOSYNTHETIC_PROCESS	0.380868	0.0803334
GO_CIRCULATORY_SYSTEM_DEVELOPMENT	0.36666	0.0932609
GO_PROTEIN_ACTIVATION_CASCADE	0.285403	0.197922
GO_DIVALENT_INORGANIC_CATION_HOMEOSTASIS	-0.0422827	0.851794
GO_DIVALENT_INORGANIC_CATION_TRANSPORT	0.225952	0.311969
GO_ENDOTHELIAL_CELL_APOPTOTIC_PROCESS	-0.267732	0.228351
GO_REACTIVE_OXYGEN_SPECIES_METABOLIC_PROCESS	0.638388	0.00138746
GO_ESTABLISHMENT_OF_PROTEIN_LOCALIZATION_TO_ORGANELLE	-0.0592871	0.79326
GO_PROTEIN_LOCALIZATION_TO_MEMBRANE	0.40529	0.0613127
GO_LYMPHOCYTE_MIGRATION	-0.222852	0.31883
GO_REGULATION_OF_RESPONSE_TO_STRESS	0.277188	0.211708
GO_REGULATION_OF_CELLULAR_RESPONSE_TO_STRESS	0.28675	0.19572
GO_REGULATION_OF_ANATOMICAL_STRUCTURE_SIZE	0.399605	0.0653974
GO_FOAM_CELL_DIFFERENTIATION	-0.228373	0.306674
GO_REGULATION_OF_PEPTIDE_TRANSPORT	-0.547096	0.00841201
GO_REGULATION_OF_TRANSMEMBRANE_RECEPTOR_PROTEIN_SERINE_THREONINE_KINASE_SIGNALING_PATHWAY	-0.242456	0.276964
GO_TISSUE_MIGRATION	0.415306	0.0545936
GO_REGULATION_OF_TRIGLYCERIDE_METABOLIC_PROCESS	0.443149	0.0388668
GO_POSITIVE_REGULATION_OF_TRIGLYCERIDE_METABOLIC_PROCESS	0.493179	0.0196867
GO_NEGATIVE_REGULATION_OF_TRIGLYCERIDE_METABOLIC_PROCESS	0.371052	0.089111
GO_REGULATION_OF_MUSCLE_SYSTEM_PROCESS	0.0975047	0.665979
GO_REGULATION_OF_PEPTIDE_HORMONE_SECRETION	0.238287	0.285564
GO_POSITIVE_REGULATION_OF_PEPTIDE_HORMONE_SECRETION	0.238287	0.285564
GO_REGULATION_OF_CELLULAR_RESPONSE_TO_GROWTH_FACTOR_STIMULUS	0.148183	0.510461
GO_NEGATIVE_REGULATION_OF_CELLULAR_RESPONSE_TO_GROWTH_FACTOR_STIMULUS	0.39267	0.0706562
GO_POSITIVE_REGULATION_OF_WOUND_HEALING	0.397339	0.0670817
GO_ORGANOPHOSPHATE_BIOSYNTHETIC_PROCESS	0.107329	0.634495
GO_REGULATION_OF_PLASMA_LIPOPROTEIN_PARTICLE_LEVELS	0.295405	0.181972
GO_APOPTOTIC_SIGNALING_PATHWAY	0.367779	0.0921908
GO_EXTRINSIC_APOPTOTIC_SIGNALING_PATHWAY	-0.0102655	0.963836
GO_INTRINSIC_APOPTOTIC_SIGNALING_PATHWAY	0.0506267	0.822958
GO_RENAL_FILTRATION	-0.0371426	0.869652
GO_CELLULAR_RESPONSE_TO_TOXIC_SUBSTANCE	0.558939	0.00684857
GO_AMYLOID_BETA_CLEARANCE	0.320563	0.145804
GO_COMPLEMENT_DEPENDENT_CYTOTOXICITY	0.112786	0.617264
GO_RESPONSE_TO_ALCOHOL	0.446056	0.0374555
GO_SUPRAMOLECULAR_FIBER_ORGANIZATION	0.552827	0.00762228
GO_MYELOID_LEUKOCYTE_MIGRATION	-0.425996	0.0480627
GO_RECEPTOR_SIGNALING_PATHWAY_VIA_STAT	0.286943	0.195406
GO_POSITIVE_REGULATION_OF_BLOOD_VESSEL_DIAMETER	0.394595	0.0691657
GO_NEGATIVE_REGULATION_OF_BLOOD_VESSEL_DIAMETER	-0.172949	0.441491
GO_DEFENSE_RESPONSE_TO_OTHER_ORGANISM	-0.457688	0.0322055
GO_DETECTION_OF_EXTERNAL_BIOTIC_STIMULUS	-0.454162	0.0337317
GO_CELL_CELL_ADHESION	0.432596	0.0443438
GO_CATION_TRANSMEMBRANE_TRANSPORT	0.225952	0.311969
GO_ANION_TRANSMEMBRANE_TRANSPORT	0.295998	0.181054
GO_INORGANIC_ION_TRANSMEMBRANE_TRANSPORT	0.21546	0.335557
GO_CELL_CELL_ADHESION_VIA_PLASMA_MEMBRANE_ADHESION_MOLECULES	0.0187274	0.934075
GO_DETOXIFICATION	0.558939	0.00684857
GO_INTESTINAL_LIPID_ABSORPTION	0.499201	0.0180191
GO_BONE_GROWTH	0.192333	0.391164
GO_CELLULAR_OXIDANT_DETOXIFICATION	0.558939	0.00684857
GO_SYNAPSE_PRUNING	-0.115718	0.608084
GO_REGULATION_OF_TRANS_SYNAPTIC_SIGNALING	0.313809	0.154969
GO_SYNAPTIC_SIGNALING	0.144653	0.520699
GO_REGULATION_OF_ACTIN_FILAMENT_ORGANIZATION	0.56081	0.00662517
GO_BIOMINERALIZATION	0.343961	0.117018
GO_REGULATION_OF_BIOMINERALIZATION	0.34494	0.115911
GO_INTERMEMBRANE_LIPID_TRANSFER	0.520705	0.012969
GO_CELL_SUBSTRATE_JUNCTION_ORGANIZATION	0.433424	0.0438935
GO_CELL_JUNCTION_DISASSEMBLY	-0.115718	0.608084
GO_REGULATION_OF_SUBSTRATE_ADHESION_DEPENDENT_CELL_SPREADING	-0.183379	0.413999
GO_POSITIVE_REGULATION_OF_SUBSTRATE_ADHESION_DEPENDENT_CELL_SPREADING	-0.214695	0.337318
GO_REGULATION_OF_CELLULAR_RESPONSE_TO_INSULIN_STIMULUS	0.354929	0.105047
GO_REGULATION_OF_RECEPTOR_BINDING	-0.598355	0.00326415
GO_NEGATIVE_REGULATION_OF_RECEPTOR_BINDING	-0.598355	0.00326415
GO_REGULATION_OF_PROTEIN_LOCALIZATION_TO_NUCLEUS	0.371883	0.0883411
GO_CARBOHYDRATE_DERIVATIVE_METABOLIC_PROCESS	0.218686	0.328194
GO_CARBOHYDRATE_DERIVATIVE_CATABOLIC_PROCESS	0.276644	0.212642
GO_REGULATION_OF_VASCULATURE_DEVELOPMENT	0.373938	0.0864596
GO_NEGATIVE_REGULATION_OF_VASCULATURE_DEVELOPMENT	0.492334	0.0199303
GO_ORGANONITROGEN_COMPOUND_CATABOLIC_PROCESS	0.184074	0.412201
GO_ORGANONITROGEN_COMPOUND_BIOSYNTHETIC_PROCESS	0.146971	0.513966
GO_ORGANIC_HYDROXY_COMPOUND_METABOLIC_PROCESS	0.376191	0.0844311
GO_ORGANIC_HYDROXY_COMPOUND_BIOSYNTHETIC_PROCESS	0.46037	0.0310819
GO_RESPONSE_TO_PEPTIDE	0.0654134	0.772416
GO_CELLULAR_RESPONSE_TO_PEPTIDE	0.0801792	0.722819
GO_RESPONSE_TO_NITROGEN_COMPOUND	0.159089	0.479465
GO_CELLULAR_RESPONSE_TO_NITROGEN_COMPOUND	0.0801792	0.722819
GO_RESPONSE_TO_OXYGEN_CONTAINING_COMPOUND	0.533102	0.0106271
GO_CELLULAR_RESPONSE_TO_OXYGEN_CONTAINING_COMPOUND	0.241608	0.2787
GO_REGULATION_OF_CELL_JUNCTION_ASSEMBLY	0.496262	0.018818
GO_POSITIVE_REGULATION_OF_CELL_JUNCTION_ASSEMBLY	0.491979	0.0200334
GO_REGULATION_OF_EXTRINSIC_APOPTOTIC_SIGNALING_PATHWAY_VIA_DEATH_DOMAIN_RECEPTORS	-0.270789	0.22288
GO_NEGATIVE_REGULATION_OF_EXTRINSIC_APOPTOTIC_SIGNALING_PATHWAY_VIA_DEATH_DOMAIN_RECEPTORS	-0.270789	0.22288
GO_REGULATION_OF_LEUKOCYTE_DIFFERENTIATION	-0.0692312	0.759501
GO_NEGATIVE_REGULATION_OF_LEUKOCYTE_DIFFERENTIATION	0.053859	0.811844
GO_REGULATION_OF_INTRACELLULAR_SIGNAL_TRANSDUCTION	0.438863	0.0410236
GO_NEGATIVE_REGULATION_OF_INTRACELLULAR_SIGNAL_TRANSDUCTION	0.456156	0.032862
GO_POSITIVE_REGULATION_OF_INTRACELLULAR_SIGNAL_TRANSDUCTION	0.147041	0.513763
GO_POSITIVE_REGULATION_OF_RNA_BIOSYNTHETIC_PROCESS	0.339831	0.121773
GO_REGULATION_OF_SUPRAMOLECULAR_FIBER_ORGANIZATION	0.530113	0.0111572
GO_NEGATIVE_REGULATION_OF_SUPRAMOLECULAR_FIBER_ORGANIZATION	0.525873	0.0119463
GO_POSITIVE_REGULATION_OF_SUPRAMOLECULAR_FIBER_ORGANIZATION	0.547165	0.00840205
GO_REGULATION_OF_RESPONSE_TO_WOUNDING	0.271865	0.220975
GO_NEGATIVE_REGULATION_OF_RESPONSE_TO_WOUNDING	0.231927	0.298999
GO_POSITIVE_REGULATION_OF_RESPONSE_TO_WOUNDING	0.397339	0.0670817
GO_REGULATION_OF_EXTRACELLULAR_MATRIX_ORGANIZATION	-0.200884	0.370031
GO_REGULATION_OF_PROTEIN_MATURATION	0.390647	0.0722487
GO_POSITIVE_REGULATION_OF_PROTEIN_MATURATION	0.433957	0.0436053
GO_REGULATION_OF_CELLULAR_PROTEIN_CATABOLIC_PROCESS	0.458365	0.0319189
GO_REACTIVE_OXYGEN_SPECIES_BIOSYNTHETIC_PROCESS	0.53582	0.0101631
GO_REGULATION_OF_REACTIVE_OXYGEN_SPECIES_BIOSYNTHETIC_PROCESS	0.53582	0.0101631
GO_POSITIVE_REGULATION_OF_REACTIVE_OXYGEN_SPECIES_BIOSYNTHETIC_PROCESS	0.53582	0.0101631
GO_MUCOPOLYSACCHARIDE_METABOLIC_PROCESS	0.430544	0.0454752
GO_REGULATION_OF_BLOOD_CIRCULATION	-0.194415	0.385956
GO_POSITIVE_REGULATION_OF_BLOOD_CIRCULATION	-0.270789	0.22288
GO_NEGATIVE_REGULATION_OF_TUMOR_NECROSIS_FACTOR_SUPERFAMILY_CYTOKINE_PRODUCTION	-0.656029	0.000915621
GO_POSITIVE_REGULATION_OF_TUMOR_NECROSIS_FACTOR_SUPERFAMILY_CYTOKINE_PRODUCTION	-0.622938	0.00195667
GO_REGULATION_OF_HEMOPOIESIS	-0.184862	0.410168
GO_NEGATIVE_REGULATION_OF_HEMOPOIESIS	0.053859	0.811844
GO_POSITIVE_REGULATION_OF_ANION_TRANSPORT	0.368587	0.0914226
GO_REGULATION_OF_CELLULAR_PROTEIN_LOCALIZATION	0.445823	0.0375673
GO_POSITIVE_REGULATION_OF_CELLULAR_PROTEIN_LOCALIZATION	0.257945	0.246459
GO_REGULATION_OF_VIRAL_LIFE_CYCLE	0.390839	0.0720964
GO_NEGATIVE_REGULATION_OF_VIRAL_LIFE_CYCLE	0.297748	0.178365
GO_POSITIVE_REGULATION_OF_VASCULATURE_DEVELOPMENT	-0.383135	0.0784009
GO_EPITHELIAL_CELL_APOPTOTIC_PROCESS	0.111584	0.621043
GO_REGULATION_OF_EPITHELIAL_CELL_APOPTOTIC_PROCESS	0.111584	0.621043
GO_NEGATIVE_REGULATION_OF_EPITHELIAL_CELL_APOPTOTIC_PROCESS	-0.267732	0.228351
GO_POSITIVE_REGULATION_OF_NITRIC_OXIDE_METABOLIC_PROCESS	0.53582	0.0101631
GO_REGULATION_OF_INTESTINAL_ABSORPTION	0.499201	0.0180191
GO_REGULATION_OF_RECEPTOR_SIGNALING_PATHWAY_VIA_STAT	0.286943	0.195406
GO_POSITIVE_REGULATION_OF_RECEPTOR_SIGNALING_PATHWAY_VIA_STAT	0.286943	0.195406
GO_NEGATIVE_REGULATION_OF_ESTABLISHMENT_OF_PROTEIN_LOCALIZATION	0.287275	0.194866
GO_POSITIVE_REGULATION_OF_ESTABLISHMENT_OF_PROTEIN_LOCALIZATION	-0.609226	0.00261632
GO_REGULATION_OF_LIPID_LOCALIZATION	0.414994	0.0547938
GO_NEGATIVE_REGULATION_OF_LIPID_LOCALIZATION	0.362401	0.0974211
GO_POSITIVE_REGULATION_OF_LIPID_LOCALIZATION	0.243796	0.274237
GO_AMYLOID_FIBRIL_FORMATION	0.478559	0.0242556
GO_NEURON_PROJECTION_EXTENSION	-0.132396	0.556977
GO_NEGATIVE_REGULATION_OF_ENDOTHELIAL_CELL_APOPTOTIC_PROCESS	-0.267732	0.228351
GO_REGULATION_OF_REACTIVE_OXYGEN_SPECIES_METABOLIC_PROCESS	0.670451	0.000638987
GO_POSITIVE_REGULATION_OF_REACTIVE_OXYGEN_SPECIES_METABOLIC_PROCESS	0.491864	0.0200669
GO_REGULATION_OF_APOPTOTIC_CELL_CLEARANCE	-0.296292	0.180601
GO_POSITIVE_REGULATION_OF_APOPTOTIC_CELL_CLEARANCE	-0.296292	0.180601
GO_REGULATION_OF_RESPONSE_TO_DNA_DAMAGE_STIMULUS	0.0506267	0.822958
GO_REACTIVE_NITROGEN_SPECIES_METABOLIC_PROCESS	0.53582	0.0101631
GO_REGULATION_OF_APOPTOTIC_SIGNALING_PATHWAY	0.41086	0.0575022
GO_NEGATIVE_REGULATION_OF_APOPTOTIC_SIGNALING_PATHWAY	0.166732	0.458325
GO_REGULATION_OF_EXTRINSIC_APOPTOTIC_SIGNALING_PATHWAY	-0.0102655	0.963836
GO_NEGATIVE_REGULATION_OF_EXTRINSIC_APOPTOTIC_SIGNALING_PATHWAY	-0.0696743	0.758006

## Sheet: 3c
gene set	spearman rho	spearman p-value
HALLMARK_IL6_JAK_STAT3_SIGNALING	-0.101316	0.433307
HALLMARK_APOPTOSIS	-0.0150349	0.907666
HALLMARK_ADIPOGENESIS	0.070969	0.583603
HALLMARK_ESTROGEN_RESPONSE_LATE	-0.101165	0.433996
HALLMARK_ANDROGEN_RESPONSE	-0.286117	0.0241712
HALLMARK_MYOGENESIS	-0.0844929	0.513803
HALLMARK_INTERFERON_ALPHA_RESPONSE	0.01025	0.936979
HALLMARK_INTERFERON_GAMMA_RESPONSE	0.119826	0.353584
HALLMARK_APICAL_JUNCTION	0.145262	0.259951
HALLMARK_COMPLEMENT	-0.00244286	0.984966
HALLMARK_EPITHELIAL_MESENCHYMAL_TRANSITION	-0.235573	0.0653019
HALLMARK_INFLAMMATORY_RESPONSE	0.105547	0.414244
HALLMARK_XENOBIOTIC_METABOLISM	0.0720267	0.577992
HALLMARK_GLYCOLYSIS	-0.0719511	0.578392
HALLMARK_UV_RESPONSE_UP	-0.155084	0.228752
HALLMARK_ANGIOGENESIS	-0.0159668	0.901971
HALLMARK_HEME_METABOLISM	-0.00151105	0.9907
HALLMARK_COAGULATION	0.0545741	0.673546
HALLMARK_IL2_STAT5_SIGNALING	-0.00538941	0.966839
HALLMARK_BILE_ACID_METABOLISM	-0.00543978	0.966529
HALLMARK_PEROXISOME	0.00866335	0.946718
HALLMARK_ALLOGRAFT_REJECTION	0.127608	0.322963
HALLMARK_KRAS_SIGNALING_UP	0.0764591	0.554753
HALLMARK_KRAS_SIGNALING_DN	0.210011	0.101359
KEGG_PPAR_SIGNALING_PATHWAY	0.0605679	0.640045
KEGG_FOCAL_ADHESION	0.109375	0.397422
KEGG_ECM_RECEPTOR_INTERACTION	0.118819	0.357675
KEGG_CELL_ADHESION_MOLECULES_CAMS	0.0406976	0.753474
KEGG_COMPLEMENT_AND_COAGULATION_CASCADES	0.0472707	0.715232
KEGG_TOLL_LIKE_RECEPTOR_SIGNALING_PATHWAY	-0.0122899	0.92447
KEGG_HEMATOPOIETIC_CELL_LINEAGE	0.252773	0.0474623
KEGG_REGULATION_OF_ACTIN_CYTOSKELETON	0.00377762	0.976753
KEGG_PRION_DISEASES	0.12786	0.322001
KEGG_SYSTEMIC_LUPUS_ERYTHEMATOSUS	0.124057	0.33672
REACTOME_HEMOSTASIS	0.0500913	0.699026
REACTOME_ERYTHROCYTES_TAKE_UP_CARBON_DIOXIDE_AND_RELEASE_OXYGEN	0.0391866	0.762353
REACTOME_ERYTHROCYTES_TAKE_UP_OXYGEN_AND_RELEASE_CARBON_DIOXIDE	0.0391866	0.762353
REACTOME_DEVELOPMENTAL_BIOLOGY	0.199912	0.11927
REACTOME_CYTOKINE_SIGNALING_IN_IMMUNE_SYSTEM	-0.103708	0.422467
REACTOME_ADAPTIVE_IMMUNE_SYSTEM	0.1196	0.354502
REACTOME_INTRINSIC_PATHWAY_OF_FIBRIN_CLOT_FORMATION	0.0723037	0.576526
REACTOME_COMMON_PATHWAY_OF_FIBRIN_CLOT_FORMATION	-0.0142039	0.91275
REACTOME_FORMATION_OF_FIBRIN_CLOT_CLOTTING_CASCADE_	0.0243027	0.851274
REACTOME_DEGRADATION_OF_THE_EXTRACELLULAR_MATRIX	-0.0243783	0.850817
REACTOME_EXTRACELLULAR_MATRIX_ORGANIZATION	0.0342505	0.791566
REACTOME_ELASTIC_FIBRE_FORMATION	-0.0049361	0.969627
REACTOME_REMOVAL_OF_AMINOTERMINAL_PROPEPTIDES_FROM_GAMMA_CARBOXYLATED_PROTEINS	-0.0375748	0.771858
REACTOME_GAMMA_CARBOXYLATION_TRANSPORT_AND_AMINO_TERMINAL_CLEAVAGE_OF_PROTEINS	-0.0375748	0.771858
REACTOME_GLYCOSAMINOGLYCAN_METABOLISM	0.14287	0.267966
REACTOME_GAMMA_CARBOXYLATION_HYPUSINE_FORMATION_AND_ARYLSULFATASE_ACTIVATION	-0.0375748	0.771858
REACTOME_DISEASE	0.0398917	0.758206
REACTOME_TOLL_LIKE_RECEPTOR_4_TLR4_CASCADE	-0.00941888	0.942079
REACTOME_MYD88_INDEPENDENT_TLR4_CASCADE_	-0.061953	0.6324
REACTOME_COMPLEMENT_CASCADE	0.15793	0.22022
REACTOME_LECTIN_PATHWAY_OF_COMPLEMENT_ACTIVATION	-0.221747	0.0832493
REACTOME_INITIAL_TRIGGERING_OF_COMPLEMENT	0.152641	0.236257
REACTOME_TERMINAL_PATHWAY_OF_COMPLEMENT	0.0939621	0.467587
REACTOME_CREATION_OF_C4_AND_C2_ACTIVATORS	0.125971	0.32926
REACTOME_TOLL_LIKE_RECEPTOR_9_TLR9_CASCADE	-0.061953	0.6324
REACTOME_TOLL_LIKE_RECEPTOR_TLR1_TLR2_CASCADE	-0.061953	0.6324
REACTOME_INNATE_IMMUNE_SYSTEM	0.140805	0.275016
REACTOME_TOLL_LIKE_RECEPTOR_CASCADES	-0.085475	0.508904
REACTOME_ALTERNATIVE_COMPLEMENT_ACTIVATION	0.22565	0.0778275
REACTOME_ACTIVATION_OF_C3_AND_C5	0.100283	0.438033
REACTOME_PLASMA_LIPOPROTEIN_ASSEMBLY_REMODELING_AND_CLEARANCE	-0.123856	0.337512
REACTOME_METABOLISM_OF_VITAMINS_AND_COFACTORS	-0.12038	0.351347
REACTOME_IMMUNOREGULATORY_INTERACTIONS_BETWEEN_A_LYMPHOID_AND_A_NON_LYMPHOID_CELL	0.126273	0.328092
REACTOME_MEMBRANE_TRAFFICKING	-0.0191903	0.882309
REACTOME_CELL_SURFACE_INTERACTIONS_AT_THE_VASCULAR_WALL	0.0952969	0.461258
REACTOME_FCGAMMA_RECEPTOR_FCGR_DEPENDENT_PHAGOCYTOSIS	0.155134	0.228599
REACTOME_FCGR_ACTIVATION	0.155134	0.228599
REACTOME_ROLE_OF_PHOSPHOLIPIDS_IN_PHAGOCYTOSIS	0.155134	0.228599
REACTOME_MOLECULES_ASSOCIATED_WITH_ELASTIC_FIBRES	-0.0049361	0.969627
REACTOME_INTEGRIN_CELL_SURFACE_INTERACTIONS	0.0514009	0.691547
REACTOME_SCAVENGING_OF_HEME_FROM_PLASMA	0.243304	0.0567108
REACTOME_BINDING_AND_UPTAKE_OF_LIGANDS_BY_SCAVENGER_RECEPTORS	0.229226	0.0731101
REACTOME_VISUAL_PHOTOTRANSDUCTION	-0.0794308	0.539426
REACTOME_FC_EPSILON_RECEPTOR_FCERI_SIGNALING	0.0666121	0.606971
REACTOME_ROLE_OF_LAT2_NTAL_LAB_ON_CALCIUM_MOBILIZATION	0.0967072	0.454622
REACTOME_FICOLINS_BIND_TO_REPETITIVE_CARBOHYDRATE_STRUCTURES_ON_THE_TARGET_CELL_SURFACE	-0.218221	0.0883987
REACTOME_FCERI_MEDIATED_MAPK_ACTIVATION	0.0666121	0.606971
REACTOME_FCERI_MEDIATED_CA_2_MOBILIZATION	0.0967072	0.454622
REACTOME_FCERI_MEDIATED_NF_KB_ACTIVATION	0.0967072	0.454622
REACTOME_PEPTIDE_HORMONE_METABOLISM	-0.00183844	0.988685
REACTOME_NON_INTEGRIN_MEMBRANE_ECM_INTERACTIONS	-0.0866335	0.503157
REACTOME_ECM_PROTEOGLYCANS	0.108921	0.399393
REACTOME_SCAVENGING_BY_CLASS_B_RECEPTORS	-0.0994522	0.441857
REACTOME_SCAVENGING_BY_CLASS_A_RECEPTORS	0.0375999	0.771709
REACTOME_INTEGRIN_SIGNALING	-0.0809923	0.531456
REACTOME_GRB2_SOS_PROVIDES_LINKAGE_TO_MAPK_SIGNALING_FOR_INTEGRINS_	-0.0809923	0.531456
REACTOME_P130CAS_LINKAGE_TO_MAPK_SIGNALING_FOR_INTEGRINS	-0.0809923	0.531456
REACTOME_SIGNALING_BY_GPCR	-0.0328401	0.799967
REACTOME_CLASS_A_1_RHODOPSIN_LIKE_RECEPTORS_	0.0324372	0.802372
REACTOME_PEPTIDE_LIGAND_BINDING_RECEPTORS	0.0324372	0.802372
REACTOME_DISEASES_OF_GLYCOSYLATION	-0.122042	0.344687
REACTOME_REGULATION_OF_INSULIN_LIKE_GROWTH_FACTOR_IGF_TRANSPORT_AND_UPTAKE_BY_INSULIN_LIKE_GROWTH_FACTOR_BINDING_PROTEINS_IGFBPS_	0.075628	0.559076
REACTOME_TRANSPORT_OF_SMALL_MOLECULES	-0.112951	0.382075
REACTOME_REGULATION_OF_LIPID_METABOLISM_BY_PPARALPHA	-0.0338727	0.793814
REACTOME_G_ALPHA_Q_SIGNALLING_EVENTS	-0.0727822	0.573999
REACTOME_G_ALPHA_I_SIGNALLING_EVENTS	-0.0307247	0.812611
REACTOME_SLC_MEDIATED_TRANSMEMBRANE_TRANSPORT	0.0114336	0.929719
REACTOME_SIGNALING_BY_INTERLEUKINS	0.0435938	0.736545
REACTOME_GPCR_LIGAND_BINDING	0.0324372	0.802372
REACTOME_METABOLISM_OF_LIPIDS	0.0204495	0.874646
REACTOME_DISORDERS_OF_TRANSMEMBRANE_TRANSPORTERS	-0.110206	0.393824
REACTOME_VESICLE_MEDIATED_TRANSPORT	0.234918	0.0660751
REACTOME_DISEASES_OF_SIGNAL_TRANSDUCTION_BY_GROWTH_FACTOR_RECEPTORS_AND_SECOND_MESSENGERS	-0.0809923	0.531456
REACTOME_INFECTIOUS_DISEASE	0.0760813	0.556716
REACTOME_DISEASES_OF_METABOLISM	-0.111944	0.386362
REACTOME_MAP2K_AND_MAPK_ACTIVATION	-0.0809923	0.531456
REACTOME_MAPK_FAMILY_SIGNALING_CASCADES	-0.0809923	0.531456
REACTOME_REGULATION_OF_TLR_BY_ENDOGENOUS_LIGAND	-0.0601398	0.642415
REACTOME_CD22_MEDIATED_BCR_REGULATION	0.101517	0.432388
REACTOME_POST_TRANSLATIONAL_PROTEIN_MODIFICATION	0.00740414	0.954454
REACTOME_INTERLEUKIN_4_AND_INTERLEUKIN_13_SIGNALING	0.0651766	0.614759
REACTOME_NEUTROPHIL_DEGRANULATION	0.336989	0.0074
REACTOME_SIGNALING_BY_MODERATE_KINASE_ACTIVITY_BRAF_MUTANTS	-0.0809923	0.531456
REACTOME_SIGNALING_BY_BRAF_AND_RAF_FUSIONS	-0.0809923	0.531456
REACTOME_ONCOGENIC_MAPK_SIGNALING	-0.0809923	0.531456
REACTOME_ANTIMICROBIAL_PEPTIDES	0.050192	0.69845
REACTOME_KERATINIZATION	0.192508	0.133869
REACTOME_METABOLISM_OF_FAT_SOLUBLE_VITAMINS	-0.0794308	0.539426
REACTOME_FORMATION_OF_THE_CORNIFIED_ENVELOPE	0.192508	0.133869
REACTOME_METABOLISM_OF_CARBOHYDRATES	-0.214745	0.0937163
REACTOME_RNA_POLYMERASE_II_TRANSCRIPTION	0.206158	0.107929
REACTOME_DISSOLUTION_OF_FIBRIN_CLOT	0.0621797	0.631153
REACTOME_PLATELET_ACTIVATION_SIGNALING_AND_AGGREGATION	-0.0130958	0.919533
REACTOME_RESPONSE_TO_ELEVATED_PLATELET_CYTOSOLIC_CA2_	-0.0221369	0.864397
REACTOME_PLATELET_AGGREGATION_PLUG_FORMATION_	-0.0257886	0.842294
REACTOME_CARGO_RECOGNITION_FOR_CLATHRIN_MEDIATED_ENDOCYTOSIS	0.00836114	0.948575
REACTOME_CLATHRIN_MEDIATED_ENDOCYTOSIS	0.00836114	0.948575
REACTOME_VLDL_ASSEMBLY	-0.0775168	0.549274
REACTOME_CELLULAR_RESPONSES_TO_EXTERNAL_STIMULI	-0.214242	0.0945073
REACTOME_METABOLISM_OF_STEROIDS	0.0697358	0.590175
REACTOME_CHYLOMICRON_ASSEMBLY	0.0230939	0.858594
REACTOME_PLASMA_LIPOPROTEIN_ASSEMBLY	-0.0758295	0.558027
REACTOME_PLASMA_LIPOPROTEIN_REMODELING	-0.0798086	0.537492
REACTOME_CHYLOMICRON_REMODELING	0.0230939	0.858594
REACTOME_PLASMA_LIPOPROTEIN_CLEARANCE	-0.00644714	0.960336
REACTOME_VLDL_CLEARANCE	-0.0775168	0.549274
REACTOME_HDL_REMODELING	0.11076	0.391435
REACTOME_SIGNALING_BY_NUCLEAR_RECEPTORS	0.0719511	0.578392
REACTOME_SIGNALING_BY_RECEPTOR_TYROSINE_KINASES	0.0968583	0.453914
REACTOME_NR1H2_AND_NR1H3_MEDIATED_SIGNALING	0.0719511	0.578392
REACTOME_NR1H3_NR1H2_REGULATE_GENE_EXPRESSION_LINKED_TO_CHOLESTEROL_TRANSPORT_AND_EFFLUX	0.0719511	0.578392
REACTOME_INTERFERON_SIGNALING	-0.227363	0.0755392
REACTOME_IRON_UPTAKE_AND_TRANSPORT	0.241315	0.0588286
REACTOME_FLT3_SIGNALING	-0.0809923	0.531456
REACTOME_DEFECTS_OF_CONTACT_ACTIVATION_SYSTEM_CAS_AND_KALLIKREIN_KININ_SYSTEM_KKS_	0.0903859	0.484772
REACTOME_LEISHMANIA_INFECTION	0.173368	0.177804
REACTOME_DEFECTIVE_FACTOR_VIII_CAUSES_HEMOPHILIA_A	0.0251338	0.846249
REACTOME_ANTI_INFLAMMATORY_RESPONSE_FAVOURING_LEISHMANIA_PARASITE_INFECTION	0.155134	0.228599
REACTOME_FCGR3A_MEDIATED_IL10_SYNTHESIS	0.155134	0.228599
REACTOME_PARASITE_INFECTION	0.155134	0.228599
REACTOME_DEFECTIVE_FACTOR_IX_CAUSES_HEMOPHILIA_B	0.092854	0.472876
REACTOME_DEFECTIVE_F9_ACTIVATION	0.13612	0.291462
REACTOME_AMYLOID_FIBER_FORMATION	-0.111641	0.387654
REACTOME_ANTIGEN_ACTIVATES_B_CELL_RECEPTOR_BCR_LEADING_TO_GENERATION_OF_SECOND_MESSENGERS	0.101517	0.432388
REACTOME_SIGNALING_BY_THE_B_CELL_RECEPTOR_BCR_	0.101517	0.432388
GO_REPRODUCTION	0.0104514	0.935743
GO_TRANSITION_METAL_ION_TRANSPORT	0.231644	0.0700521
GO_ACTIVATION_OF_MAPK_ACTIVITY	-0.0508216	0.694852
GO_RESPONSE_TO_REACTIVE_OXYGEN_SPECIES	0.168432	0.190665
GO_CELL_MORPHOGENESIS	-0.0682743	0.598008
GO_CELL_MORPHOGENESIS_INVOLVED_IN_DIFFERENTIATION	-0.0195429	0.880162
GO_SKELETAL_SYSTEM_DEVELOPMENT	0.0471699	0.715813
GO_OSSIFICATION	0.0227665	0.860578
GO_UROGENITAL_SYSTEM_DEVELOPMENT	0.00168734	0.989615
GO_AMEBOIDAL_TYPE_CELL_MIGRATION	0.13058	0.311729
GO_CELLULAR_GLUCOSE_HOMEOSTASIS	0.0374237	0.772751
GO_IN_UTERO_EMBRYONIC_DEVELOPMENT	0.0590065	0.648707
GO_CELL_ACTIVATION	0.10945	0.397094
GO_CYTOKINE_PRODUCTION	0.0218347	0.866231
GO_NEGATIVE_REGULATION_OF_CYTOKINE_PRODUCTION	0.0129698	0.920304
GO_POSITIVE_REGULATION_OF_CYTOKINE_PRODUCTION	-0.023799	0.854323
GO_COMPLEMENT_ACTIVATION_LECTIN_PATHWAY	-0.135642	0.293177
GO_TISSUE_HOMEOSTASIS	0.0610212	0.637539
GO_RETINA_HOMEOSTASIS	0.173771	0.176783
GO_CELL_KILLING	0.165057	0.199834
GO_LEUKOCYTE_MEDIATED_CYTOTOXICITY	-0.20787	0.10497
GO_ENDOTHELIAL_CELL_PROLIFERATION	0.0465151	0.719594
GO_VASCULATURE_DEVELOPMENT	0.122722	0.341985
GO_BLOOD_VESSEL_REMODELING	0.153195	0.23454
GO_MORPHOGENESIS_OF_AN_EPITHELIUM	-0.0636907	0.622864
GO_CHONDROCYTE_DIFFERENTIATION	0.143122	0.267115
GO_EPITHELIAL_CELL_DEVELOPMENT	-0.121967	0.344988
GO_PATTERN_RECOGNITION_RECEPTOR_SIGNALING_PATHWAY	-0.0601398	0.642415
GO_TOLL_LIKE_RECEPTOR_SIGNALING_PATHWAY	-0.0601398	0.642415
GO_RESPONSE_TO_MOLECULE_OF_BACTERIAL_ORIGIN	0.00627086	0.961419
GO_ADAPTIVE_IMMUNE_RESPONSE	0.0241768	0.852036
GO_IMMUNE_EFFECTOR_PROCESS	0.165384	0.198931
GO_ACTIVATION_OF_IMMUNE_RESPONSE	0.0942391	0.46627
GO_CELL_ACTIVATION_INVOLVED_IN_IMMUNE_RESPONSE	0.362224	0.00381518
GO_MYELOID_LEUKOCYTE_ACTIVATION	0.349808	0.00532025
GO_LYMPHOCYTE_ACTIVATION_INVOLVED_IN_IMMUNE_RESPONSE	0.256299	0.0443514
GO_CYTOKINE_PRODUCTION_INVOLVED_IN_IMMUNE_RESPONSE	-0.0520808	0.687675
GO_IMMUNOGLOBULIN_PRODUCTION	0.0227917	0.860426
GO_FC_RECEPTOR_MEDIATED_STIMULATORY_SIGNALING_PATHWAY	0.138966	0.281396
GO_PRODUCTION_OF_MOLECULAR_MEDIATOR_OF_IMMUNE_RESPONSE	-0.00831077	0.948884
GO_LEUKOCYTE_MEDIATED_IMMUNITY	0.13063	0.31154
GO_MYELOID_LEUKOCYTE_MEDIATED_IMMUNITY	0.339029	0.00702772
GO_LYMPHOCYTE_MEDIATED_IMMUNITY	0.0586287	0.65081
GO_HUMORAL_IMMUNE_RESPONSE_MEDIATED_BY_CIRCULATING_IMMUNOGLOBULIN	0.080136	0.535819
GO_ADAPTIVE_IMMUNE_RESPONSE_BASED_ON_SOMATIC_RECOMBINATION_OF_IMMUNE_RECEPTORS_BUILT_FROM_IMMUNOGLOBULIN_SUPERFAMILY_DOMAINS	0.0586287	0.65081
GO_IMMUNE_SYSTEM_DEVELOPMENT	0.0506453	0.695858
GO_LEUKOCYTE_DIFFERENTIATION	0.0628093	0.627694
GO_ACUTE_INFLAMMATORY_RESPONSE	0.180193	0.161075
GO_PRODUCTION_OF_MOLECULAR_MEDIATOR_INVOLVED_IN_INFLAMMATORY_RESPONSE	0.0409998	0.751702
GO_MYELOID_LEUKOCYTE_DIFFERENTIATION	0.0461626	0.721633
GO_PLATELET_DEGRANULATION	-0.0221369	0.864397
GO_REGULATION_OF_IMMUNOGLOBULIN_PRODUCTION	-0.040345	0.755543
GO_POSITIVE_REGULATION_OF_IMMUNOGLOBULIN_PRODUCTION	-0.0864205	0.504211
GO_REGULATION_OF_ACUTE_INFLAMMATORY_RESPONSE	0.117686	0.362311
GO_POSITIVE_REGULATION_OF_ACUTE_INFLAMMATORY_RESPONSE	0.142542	0.269076
GO_REGULATION_OF_IMMUNE_SYSTEM_PROCESS	0.098319	0.447103
GO_NEGATIVE_REGULATION_OF_IMMUNE_SYSTEM_PROCESS	-0.0839892	0.516325
GO_POSITIVE_REGULATION_OF_IMMUNE_SYSTEM_PROCESS	0.104514	0.418851
GO_REGULATION_OF_LEUKOCYTE_MIGRATION	0.0775168	0.549274
GO_REGULATION_OF_IMMUNE_EFFECTOR_PROCESS	0.23663	0.0640683
GO_NEGATIVE_REGULATION_OF_IMMUNE_EFFECTOR_PROCESS	-0.0882957	0.494969
GO_POSITIVE_REGULATION_OF_IMMUNE_EFFECTOR_PROCESS	0.0659069	0.610791
GO_REGULATION_OF_PRODUCTION_OF_MOLECULAR_MEDIATOR_OF_IMMUNE_RESPONSE	-0.0526853	0.68424
GO_NEGATIVE_REGULATION_OF_PRODUCTION_OF_MOLECULAR_MEDIATOR_OF_IMMUNE_RESPONSE	-0.0232198	0.857831
GO_POSITIVE_REGULATION_OF_PRODUCTION_OF_MOLECULAR_MEDIATOR_OF_IMMUNE_RESPONSE	-0.0540837	0.676317
GO_REGULATION_OF_LEUKOCYTE_MEDIATED_IMMUNITY	-0.0507964	0.694995
GO_POSITIVE_REGULATION_OF_LEUKOCYTE_MEDIATED_IMMUNITY	0.0246301	0.849294
GO_REGULATION_OF_LYMPHOCYTE_MEDIATED_IMMUNITY	-0.0507964	0.694995
GO_POSITIVE_REGULATION_OF_LYMPHOCYTE_MEDIATED_IMMUNITY	0.0246301	0.849294
GO_REGULATION_OF_B_CELL_MEDIATED_IMMUNITY	0.0190644	0.883075
GO_POSITIVE_REGULATION_OF_B_CELL_MEDIATED_IMMUNITY	0.0981313	0.447975
GO_REGULATION_OF_CYTOKINE_PRODUCTION_INVOLVED_IN_IMMUNE_RESPONSE	-0.0520808	0.687675
GO_REGULATION_OF_MYELOID_LEUKOCYTE_DIFFERENTIATION	0.0672417	0.603569
GO_NEGATIVE_REGULATION_OF_MYELOID_LEUKOCYTE_DIFFERENTIATION	0.0672417	0.603569
GO_IMMUNE_RESPONSE_REGULATING_SIGNALING_PATHWAY	0.0305232	0.813818
GO_PEPTIDE_SECRETION	-0.0734622	0.570417
GO_REGULATION_OF_PEPTIDE_SECRETION	-0.0884468	0.494228
GO_POSITIVE_REGULATION_OF_PEPTIDE_SECRETION	-0.129195	0.316933
GO_REGULATION_OF_ADAPTIVE_IMMUNE_RESPONSE	-0.0507964	0.694995
GO_POSITIVE_REGULATION_OF_ADAPTIVE_IMMUNE_RESPONSE	0.0246301	0.849294
GO_REGULATION_OF_RESPONSE_TO_BIOTIC_STIMULUS	0.154429	0.230747
GO_NEGATIVE_REGULATION_OF_RESPONSE_TO_BIOTIC_STIMULUS	-0.181578	0.157826
GO_POSITIVE_REGULATION_OF_RESPONSE_TO_BIOTIC_STIMULUS	0.306139	0.0155251
GO_REGULATION_OF_HUMORAL_IMMUNE_RESPONSE	0.251136	0.0489662
GO_NEGATIVE_REGULATION_OF_HUMORAL_IMMUNE_RESPONSE	-0.196814	0.125222
GO_POSITIVE_REGULATION_OF_HUMORAL_IMMUNE_RESPONSE	0.294352	0.0202183
GO_REGULATION_OF_HUMORAL_IMMUNE_RESPONSE_MEDIATED_BY_CIRCULATING_IMMUNOGLOBULIN	0.00659825	0.959407
GO_REGIONALIZATION	-0.000931814	0.994265
GO_DEVELOPMENTAL_PROCESS_INVOLVED_IN_REPRODUCTION	0.0256123	0.843358
GO_MUSCLE_SYSTEM_PROCESS	0.0676195	0.601532
GO_CIRCULATORY_SYSTEM_PROCESS	-0.0524586	0.685527
GO_RENAL_SYSTEM_PROCESS	0.0560599	0.665179
GO_VASCULAR_PROCESS_IN_CIRCULATORY_SYSTEM	0.0512246	0.692552
GO_CARBOHYDRATE_METABOLIC_PROCESS	-0.211975	0.0981315
GO_MONOSACCHARIDE_METABOLIC_PROCESS	-0.125644	0.330529
GO_GLUCOSE_METABOLIC_PROCESS	-0.00831077	0.948884
GO_AMINOGLYCAN_METABOLIC_PROCESS	0.237864	0.0626528
GO_AMINOGLYCAN_CATABOLIC_PROCESS	0.194245	0.130327
GO_ALCOHOL_METABOLIC_PROCESS	-0.166266	0.196514
GO_ORGANIC_ACID_METABOLIC_PROCESS	-0.00901593	0.944553
GO_REGULATION_OF_CARBOHYDRATE_METABOLIC_PROCESS	-0.210036	0.101317
GO_DNA_METABOLIC_PROCESS	-0.0908393	0.482575
GO_RNA_PROCESSING	-0.202481	0.1145
GO_PROTEIN_FOLDING	-0.0385821	0.765914
GO_PROTEOLYSIS	0.0730089	0.572804
GO_PEPTIDE_METABOLIC_PROCESS	0.0817981	0.527366
GO_LIPID_METABOLIC_PROCESS	-0.0924762	0.474687
GO_FATTY_ACID_METABOLIC_PROCESS	0.0505446	0.696434
GO_FATTY_ACID_BIOSYNTHETIC_PROCESS	0.0126173	0.922464
GO_NEUTRAL_LIPID_METABOLIC_PROCESS	-0.00669899	0.958788
GO_TRIGLYCERIDE_METABOLIC_PROCESS	-0.00669899	0.958788
GO_PHOSPHOLIPID_METABOLIC_PROCESS	-0.0565888	0.662211
GO_GLYCEROPHOSPHOLIPID_METABOLIC_PROCESS	-0.109828	0.395457
GO_PHOSPHATIDYLCHOLINE_BIOSYNTHETIC_PROCESS	-0.112195	0.385288
GO_STEROID_BIOSYNTHETIC_PROCESS	-0.0428634	0.740803
GO_ISOPRENOID_METABOLIC_PROCESS	-0.0794308	0.539426
GO_TERPENOID_METABOLIC_PROCESS	-0.0794308	0.539426
GO_VITAMIN_METABOLIC_PROCESS	0.00156142	0.99039
GO_SULFUR_COMPOUND_METABOLIC_PROCESS	0.0184852	0.886604
GO_SUPEROXIDE_METABOLIC_PROCESS	-0.0735377	0.570019
GO_ION_TRANSPORT	0.0662595	0.60888
GO_CATION_TRANSPORT	0.127659	0.322771
GO_ANION_TRANSPORT	0.0289366	0.823336
GO_IRON_ION_TRANSPORT	0.231644	0.0700521
GO_CELLULAR_ION_HOMEOSTASIS	0.121841	0.34549
GO_CELLULAR_IRON_ION_HOMEOSTASIS	0.234465	0.0666147
GO_INTRACELLULAR_PROTEIN_TRANSPORT	-0.318378	0.0116726
GO_EXOCYTOSIS	0.154757	0.229748
GO_ENDOPLASMIC_RETICULUM_TO_GOLGI_VESICLE_MEDIATED_TRANSPORT	-0.0443745	0.732002
GO_ENDOCYTOSIS	0.135365	0.294173
GO_RECEPTOR_MEDIATED_ENDOCYTOSIS	0.314626	0.0127545
GO_PHAGOCYTOSIS	0.0462381	0.721196
GO_PHAGOCYTOSIS_RECOGNITION	-0.00584272	0.964052
GO_APOPTOTIC_PROCESS	-0.0221872	0.864092
GO_MUSCLE_CONTRACTION	0.150123	0.244171
GO_DEFENSE_RESPONSE	0.169061	0.188989
GO_ACUTE_PHASE_RESPONSE	0.0994271	0.441974
GO_INFLAMMATORY_RESPONSE	0.269395	0.0342288
GO_COMPLEMENT_ACTIVATION	0.0870616	0.501041
GO_COMPLEMENT_ACTIVATION_ALTERNATIVE_PATHWAY	0.190191	0.138703
GO_HUMORAL_IMMUNE_RESPONSE	0.106856	0.408444
GO_CELLULAR_DEFENSE_RESPONSE	0.085878	0.506901
GO_CELLULAR_RESPONSE_TO_DNA_DAMAGE_STIMULUS	-0.105295	0.415365
GO_RESPONSE_TO_OXIDATIVE_STRESS	0.179286	0.163228
GO_MITOCHONDRION_ORGANIZATION	-0.326815	0.00952569
GO_PLASMA_MEMBRANE_ORGANIZATION	0.0655796	0.612568
GO_CYTOSKELETON_ORGANIZATION	0.104716	0.41795
GO_ACTIN_FILAMENT_ORGANIZATION	0.0195933	0.879856
GO_MICROTUBULE_BASED_PROCESS	-0.0879431	0.4967
GO_MICROTUBULE_BASED_MOVEMENT	-0.106806	0.408666
GO_CELL_CYCLE	0.0213058	0.869443
GO_LEUKOCYTE_CELL_CELL_ADHESION	-0.0839136	0.516704
GO_CELL_MATRIX_ADHESION	0.04513	0.727615
GO_NEGATIVE_REGULATION_OF_CELL_ADHESION	0.00319839	0.980317
GO_ENZYME_LINKED_RECEPTOR_PROTEIN_SIGNALING_PATHWAY	0.190997	0.137007
GO_TRANSMEMBRANE_RECEPTOR_PROTEIN_TYROSINE_KINASE_SIGNALING_PATHWAY	0.144003	0.264149
GO_TRANSMEMBRANE_RECEPTOR_PROTEIN_SERINE_THREONINE_KINASE_SIGNALING_PATHWAY	0.215828	0.0920332
GO_TRANSFORMING_GROWTH_FACTOR_BETA_RECEPTOR_SIGNALING_PATHWAY	0.0439967	0.734199
GO_G_PROTEIN_COUPLED_RECEPTOR_SIGNALING_PATHWAY	0.114966	0.373588
GO_I_KAPPAB_KINASE_NF_KAPPAB_SIGNALING	-0.0175534	0.892285
GO_JNK_CASCADE	-0.0573947	0.657697
GO_SMALL_GTPASE_MEDIATED_SIGNAL_TRANSDUCTION	0.0325631	0.80162
GO_RAS_PROTEIN_SIGNAL_TRANSDUCTION	0.106453	0.410223
GO_RHO_PROTEIN_SIGNAL_TRANSDUCTION	0.106453	0.410223
GO_CELL_CELL_SIGNALING	-0.0800353	0.536334
GO_GAMETE_GENERATION	-0.0189637	0.883689
GO_GASTRULATION	0.100258	0.438148
GO_PATTERN_SPECIFICATION_PROCESS	0.0116854	0.928174
GO_CENTRAL_NERVOUS_SYSTEM_DEVELOPMENT	0.0104011	0.936052
GO_SENSORY_ORGAN_DEVELOPMENT	0.0808663	0.532097
GO_HEART_DEVELOPMENT	-0.0394132	0.761019
GO_MUSCLE_ORGAN_DEVELOPMENT	-0.0837625	0.517462
GO_AGING	0.00229176	0.985896
GO_RESPONSE_TO_NUTRIENT	0.106428	0.410335
GO_DIGESTION	-0.111944	0.386362
GO_BLOOD_COAGULATION_INTRINSIC_PATHWAY	0.0482025	0.709864
GO_SENSORY_PERCEPTION	-0.099553	0.441393
GO_BEHAVIOR	0.0742177	0.566449
GO_LEARNING	0.0704905	0.586149
GO_CIRCADIAN_RHYTHM	-0.10464	0.418288
GO_LOCOMOTORY_BEHAVIOR	-0.0381792	0.76829
GO_CELL_RECOGNITION	0.00468425	0.971176
GO_STEROID_METABOLIC_PROCESS	-0.0933073	0.470709
GO_REGULATION_OF_BLOOD_PRESSURE	-0.0120884	0.925705
GO_OPSONIZATION	-0.0200718	0.876944
GO_POSITIVE_REGULATION_OF_CELL_POPULATION_PROLIFERATION	-0.0277026	0.830756
GO_NEGATIVE_REGULATION_OF_CELL_POPULATION_PROLIFERATION	0.0388088	0.764578
GO_INSULIN_RECEPTOR_SIGNALING_PATHWAY	0.166215	0.196652
GO_REGULATION_OF_CELL_SHAPE	-0.0267959	0.836217
GO_EPIDERMIS_DEVELOPMENT	0.192508	0.133869
GO_LIPID_BIOSYNTHETIC_PROCESS	0.0148838	0.90859
GO_EXTRINSIC_APOPTOTIC_SIGNALING_PATHWAY_VIA_DEATH_DOMAIN_RECEPTORS	-0.10255	0.427696
GO_INTRINSIC_APOPTOTIC_SIGNALING_PATHWAY_IN_RESPONSE_TO_DNA_DAMAGE	-0.105295	0.415365
GO_PHOSPHOLIPID_BIOSYNTHETIC_PROCESS	-0.112195	0.385288
GO_MACROMOLECULE_CATABOLIC_PROCESS	0.0257886	0.842294
GO_RESPONSE_TO_TEMPERATURE_STIMULUS	-0.256022	0.0445896
GO_RESPONSE_TO_RADIATION	-0.0356878	0.783028
GO_PHOSPHOLIPID_CATABOLIC_PROCESS	-0.0312032	0.809747
GO_RESPONSE_TO_HEAT	-0.256022	0.0445896
GO_FERTILIZATION	-0.028987	0.823033
GO_DETECTION_OF_BIOTIC_STIMULUS	0.187597	0.144269
GO_RESPONSE_TO_BIOTIC_STIMULUS	0.146068	0.257288
GO_RESPONSE_TO_WOUNDING	0.0327898	0.800268
GO_RESPONSE_TO_VIRUS	-0.0570169	0.659811
GO_RESPONSE_TO_BACTERIUM	0.0845684	0.513426
GO_RESPONSE_TO_ABIOTIC_STIMULUS	-0.182459	0.155784
GO_RESPONSE_TO_TOXIC_SUBSTANCE	0.074671	0.564074
GO_RESPONSE_TO_ENDOGENOUS_STIMULUS	0.0284581	0.826211
GO_RESPONSE_TO_HORMONE	-0.00614493	0.962194
GO_RESPONSE_TO_CARBOHYDRATE	-0.117635	0.362518
GO_EMBRYO_DEVELOPMENT	-0.0359378	0.781546
GO_EMBRYO_DEVELOPMENT_ENDING_IN_BIRTH_OR_EGG_HATCHING	-0.0564629	0.662917
GO_ANIMAL_ORGAN_MORPHOGENESIS	0.0337216	0.794714
GO_NEGATIVE_REGULATION_OF_BIOSYNTHETIC_PROCESS	-0.00569162	0.964981
GO_REGULATION_OF_CATABOLIC_PROCESS	0.0553044	0.669429
GO_NEGATIVE_REGULATION_OF_CATABOLIC_PROCESS	0.1572	0.222388
GO_POSITIVE_REGULATION_OF_CATABOLIC_PROCESS	0.0189133	0.883996
GO_EPIDERMAL_CELL_DIFFERENTIATION	0.192508	0.133869
GO_HORMONE_TRANSPORT	-0.115671	0.370644
GO_RESPONSE_TO_EXTRACELLULAR_STIMULUS	0.0994271	0.441974
GO_GLIAL_CELL_DIFFERENTIATION	-0.0116351	0.928483
GO_RESPONSE_TO_INORGANIC_SUBSTANCE	0.0955235	0.460188
GO_RESPONSE_TO_METAL_ION	0.0248568	0.847923
GO_RESPONSE_TO_IRON_ION	0.101517	0.432388
GO_ENDOMEMBRANE_SYSTEM_ORGANIZATION	0.0655796	0.612568
GO_MEMBRANE_INVAGINATION	-0.0110307	0.932189
GO_NEGATIVE_REGULATION_OF_PEPTIDASE_ACTIVITY	0.0862306	0.505152
GO_REGULATION_OF_PLATELET_ACTIVATION	0.0874898	0.49893
GO_NEGATIVE_REGULATION_OF_PLATELET_ACTIVATION	0.066738	0.60629
GO_POSITIVE_REGULATION_OF_PHOSPHORUS_METABOLIC_PROCESS	0.037877	0.770073
GO_NEGATIVE_REGULATION_OF_PHOSPHORUS_METABOLIC_PROCESS	-0.0250834	0.846553
GO_REGULATION_OF_CELLULAR_KETONE_METABOLIC_PROCESS	0.0126173	0.922464
GO_REGULATION_OF_ENDOTHELIAL_CELL_MIGRATION	0.135516	0.29363
GO_REGULATION_OF_EPITHELIAL_CELL_MIGRATION	0.135516	0.29363
GO_NEGATIVE_REGULATION_OF_EPITHELIAL_CELL_MIGRATION	0.124611	0.33455
GO_POSITIVE_REGULATION_OF_ORGANELLE_ORGANIZATION	-0.0715986	0.58026
GO_NEGATIVE_REGULATION_OF_ORGANELLE_ORGANIZATION	-0.0055657	0.965755
GO_REGULATION_OF_COLLAGEN_METABOLIC_PROCESS	-0.0566895	0.661646
GO_POSITIVE_REGULATION_OF_CELL_DEVELOPMENT	0.0453315	0.726447
GO_NEGATIVE_REGULATION_OF_CELL_DEVELOPMENT	0.0445508	0.730978
GO_REGULATION_OF_MACROPHAGE_DERIVED_FOAM_CELL_DIFFERENTIATION	0.0399421	0.75791
GO_REGULATION_OF_PLASMINOGEN_ACTIVATION	-0.0771139	0.551358
GO_REGULATION_OF_CELL_MORPHOGENESIS_INVOLVED_IN_DIFFERENTIATION	0.0771391	0.551228
GO_POSITIVE_REGULATION_OF_CELL_MORPHOGENESIS_INVOLVED_IN_DIFFERENTIATION	-0.03624	0.779755
GO_REGULATION_OF_CELL_SUBSTRATE_ADHESION	0.00868853	0.946564
GO_POSITIVE_REGULATION_OF_CELL_SUBSTRATE_ADHESION	0.106403	0.410446
GO_NEGATIVE_REGULATION_OF_CELL_SUBSTRATE_ADHESION	-0.133123	0.302314
GO_REGULATION_OF_HORMONE_LEVELS	-0.115671	0.370644
GO_REGULATION_OF_CHOLESTEROL_ESTERIFICATION	-0.113581	0.379411
GO_POSITIVE_REGULATION_OF_CHOLESTEROL_ESTERIFICATION	-0.113581	0.379411
GO_REGULATION_OF_CHOLESTEROL_EFFLUX	0.142114	0.270532
GO_POSITIVE_REGULATION_OF_CHOLESTEROL_EFFLUX	0.142114	0.270532
GO_LIPID_LOCALIZATION	-0.0844425	0.514055
GO_REGULATION_OF_LIPID_STORAGE	0.101668	0.431699
GO_POSITIVE_REGULATION_OF_LIPID_STORAGE	0.101668	0.431699
GO_REGULATION_OF_TRIGLYCERIDE_CATABOLIC_PROCESS	0.0647988	0.616815
GO_POSITIVE_REGULATION_OF_TRIGLYCERIDE_CATABOLIC_PROCESS	0.0166719	0.897665
GO_REGULATION_OF_VERY_LOW_DENSITY_LIPOPROTEIN_PARTICLE_REMODELING	0.0879431	0.4967
GO_REGULATION_OF_VERY_LOW_DENSITY_LIPOPROTEIN_PARTICLE_CLEARANCE	0.0319969	0.805001
GO_REGULATION_OF_CELL_DEATH	0.139923	0.278063
GO_POSITIVE_REGULATION_OF_CELL_DEATH	0.177095	0.168518
GO_POSITIVE_REGULATION_OF_PEPTIDASE_ACTIVITY	-0.0263426	0.838951
GO_REGULATION_OF_METAL_ION_TRANSPORT	0.0694075	0.591931
GO_REGULATION_OF_NEURON_PROJECTION_DEVELOPMENT	0.118668	0.358291
GO_POSITIVE_REGULATION_OF_NEURON_PROJECTION_DEVELOPMENT	0.12028	0.351753
GO_REGULATION_OF_LIPOPROTEIN_PARTICLE_CLEARANCE	0.0363407	0.779158
GO_NEGATIVE_REGULATION_OF_LIPOPROTEIN_PARTICLE_CLEARANCE	0.0319969	0.805001
GO_RESPONSE_TO_ORGANIC_CYCLIC_COMPOUND	-0.0101492	0.937597
GO_MUSCLE_CELL_MIGRATION	0.0387836	0.764726
GO_RESPONSE_TO_ACTIVITY	-0.0726563	0.574664
GO_SMOOTH_MUSCLE_CELL_MIGRATION	0.0387836	0.764726
GO_GAS_TRANSPORT	0.00387836	0.976133
GO_OXYGEN_TRANSPORT	0.00387836	0.976133
GO_BICARBONATE_TRANSPORT	0.0391866	0.762353
GO_ORGANIC_ANION_TRANSPORT	-0.0248568	0.847923
GO_ORGANOPHOSPHATE_ESTER_TRANSPORT	0.012995	0.92015
GO_ORGANIC_HYDROXY_COMPOUND_TRANSPORT	-0.0716741	0.579859
GO_PHOSPHOLIPID_TRANSPORT	0.012995	0.92015
GO_STEROL_TRANSPORT	-0.0422842	0.744185
GO_LIPID_CATABOLIC_PROCESS	0.00730341	0.955073
GO_CELL_GROWTH	0.0290877	0.822428
GO_VESICLE_ORGANIZATION	-0.0916955	0.478441
GO_ORGANIC_ACID_BIOSYNTHETIC_PROCESS	0.0126173	0.922464
GO_ORGANIC_ACID_CATABOLIC_PROCESS	0.0115092	0.929255
GO_STEROL_METABOLIC_PROCESS	-0.129925	0.314182
GO_STEROL_BIOSYNTHETIC_PROCESS	-0.0428634	0.740803
GO_DEPHOSPHORYLATION	0.0292388	0.821521
GO_NEURON_REMODELING	0.1265	0.327217
GO_PROTEIN_PROCESSING	0.186892	0.145811
GO_PROTEIN_IMPORT	-0.21953	0.0864576
GO_REGULATION_OF_EXOCYTOSIS	-0.0859284	0.506651
GO_PEPTIDE_CROSS_LINKING	0.196386	0.126062
GO_PEPTIDYL_AMINO_ACID_MODIFICATION	-0.120985	0.348916
GO_PEPTIDYL_SERINE_MODIFICATION	0.0039791	0.975514
GO_PEPTIDYL_TYROSINE_MODIFICATION	0.0359882	0.781247
GO_VIRAL_LIFE_CYCLE	-0.126878	0.325763
GO_REGULATION_OF_LIPID_METABOLIC_PROCESS	0.0189385	0.883842
GO_REGULATION_OF_FATTY_ACID_METABOLIC_PROCESS	0.0126173	0.922464
GO_REGULATION_OF_STEROID_METABOLIC_PROCESS	-0.105068	0.416376
GO_CYTOKINE_MEDIATED_SIGNALING_PATHWAY	0.123856	0.337512
GO_REGULATION_OF_VASOCONSTRICTION	-0.131033	0.310037
GO_TRIGLYCERIDE_CATABOLIC_PROCESS	0.00861298	0.947028
GO_ORGANOPHOSPHATE_METABOLIC_PROCESS	-0.161279	0.210465
GO_B_CELL_MEDIATED_IMMUNITY	0.0728074	0.573866
GO_CELLULAR_HOMEOSTASIS	0.102399	0.428381
GO_ANTIMICROBIAL_HUMORAL_RESPONSE	0.110911	0.390786
GO_ANTIBACTERIAL_HUMORAL_RESPONSE	0.0931814	0.47131
GO_CYTOLYSIS	0.281483	0.0266697
GO_LIPID_STORAGE	0.109224	0.398078
GO_SECOND_MESSENGER_MEDIATED_SIGNALING	0.118214	0.360143
GO_SEXUAL_REPRODUCTION	-0.0408487	0.752588
GO_DEVELOPMENTAL_MATURATION	0.101215	0.433766
GO_GLIAL_CELL_DEVELOPMENT	-0.00856261	0.947337
GO_NEUROGENESIS	0.00695083	0.95724
GO_REGULATION_OF_CELL_CELL_ADHESION	-0.135163	0.294899
GO_NEGATIVE_REGULATION_OF_CELL_CELL_ADHESION	-0.00498646	0.969317
GO_POSITIVE_REGULATION_OF_CELL_CELL_ADHESION	-0.199459	0.120127
GO_CELLULAR_COMPONENT_DISASSEMBLY	0.111188	0.389596
GO_DIGESTIVE_SYSTEM_PROCESS	-0.111944	0.386362
GO_REGULATION_OF_ANATOMICAL_STRUCTURE_MORPHOGENESIS	0.0375748	0.771858
GO_REGULATION_OF_CELL_MORPHOGENESIS	0.025713	0.84275
GO_BIOLOGICAL_ADHESION	-0.0459359	0.722945
GO_EXTRACELLULAR_MATRIX_DISASSEMBLY	0.0354341	0.784533
GO_SIGNAL_TRANSDUCTION_BY_PROTEIN_PHOSPHORYLATION	-0.055657	0.667444
GO_POSITIVE_REGULATION_OF_SIGNALING	-0.0555311	0.668153
GO_NEGATIVE_REGULATION_OF_SIGNALING	-0.00909148	0.944089
GO_SIGNAL_RELEASE	-0.112951	0.382075
GO_METAL_ION_TRANSPORT	0.127659	0.322771
GO_ACTIN_FILAMENT_BASED_PROCESS	0.123251	0.339893
GO_CELL_PROJECTION_ORGANIZATION	0.0689794	0.594223
GO_CELL_PROJECTION_ASSEMBLY	0.15875	0.217801
GO_PEPTIDE_HORMONE_SECRETION	-0.104489	0.418964
GO_LYMPHOCYTE_DIFFERENTIATION	-0.0659321	0.610654
GO_MYELOID_CELL_DIFFERENTIATION	0.0763584	0.555276
GO_REGULATION_OF_ENDOCYTOSIS	0.101064	0.434457
GO_REGULATION_OF_CELL_ADHESION	-0.0774665	0.549534
GO_REGULATION_OF_PROTEOLYSIS	0.0695335	0.591257
GO_PROTEIN_CATABOLIC_PROCESS	0.0180822	0.88906
GO_PLATELET_ACTIVATION	0.0730089	0.572804
GO_NEURON_DIFFERENTIATION	0.0341497	0.792165
GO_COLLAGEN_FIBRIL_ORGANIZATION	0.0698105	0.589776
GO_HYALURONAN_METABOLIC_PROCESS	0.238972	0.0614034
GO_KERATINOCYTE_DIFFERENTIATION	0.192508	0.133869
GO_T_CELL_DIFFERENTIATION	-0.110533	0.392411
GO_LIPID_MODIFICATION	-0.100737	0.435954
GO_REGULATION_OF_OSSIFICATION	0.137908	0.28511
GO_BONE_MINERALIZATION	-0.00503683	0.969007
GO_REGULATION_OF_INTESTINAL_CHOLESTEROL_ABSORPTION	-0.124284	0.335831
GO_NEGATIVE_REGULATION_OF_CELL_GROWTH	0.0773909	0.549925
GO_REGULATION_OF_BONE_MINERALIZATION	0.137908	0.28511
GO_LEUKOCYTE_CHEMOTAXIS	0.0545237	0.673831
GO_EPITHELIAL_CELL_DIFFERENTIATION	0.0864572	0.504029
GO_REGULATION_OF_EPITHELIAL_CELL_DIFFERENTIATION	-0.230687	0.0712501
GO_POSITIVE_REGULATION_OF_EPITHELIAL_CELL_DIFFERENTIATION	-0.230687	0.0712501
GO_STRESS_ACTIVATED_PROTEIN_KINASE_SIGNALING_CASCADE	-0.045533	0.725279
GO_REGENERATION	-0.12028	0.351753
GO_ANIMAL_ORGAN_REGENERATION	-0.207744	0.105185
GO_POSITIVE_REGULATION_OF_CELLULAR_BIOSYNTHETIC_PROCESS	-0.0339482	0.793364
GO_REGULATION_OF_CELLULAR_CATABOLIC_PROCESS	0.159592	0.21534
GO_NEGATIVE_REGULATION_OF_CELLULAR_CATABOLIC_PROCESS	0.188327	0.142686
GO_NEGATIVE_REGULATION_OF_PROTEIN_CONTAINING_COMPLEX_ASSEMBLY	0.0211799	0.870208
GO_POSITIVE_REGULATION_OF_PROTEIN_CONTAINING_COMPLEX_ASSEMBLY	0.0422842	0.744185
GO_REGULATION_OF_CELL_KILLING	-0.000478499	0.997055
GO_POSITIVE_REGULATION_OF_CELL_KILLING	-0.0896556	0.488322
GO_REGULATION_OF_CELL_PROJECTION_ORGANIZATION	0.139822	0.278412
GO_NEGATIVE_REGULATION_OF_CELL_PROJECTION_ORGANIZATION	0.211497	0.0989102
GO_POSITIVE_REGULATION_OF_CELL_PROJECTION_ORGANIZATION	0.12028	0.351753
GO_REGULATION_OF_DEFENSE_RESPONSE	0.163496	0.204181
GO_NEGATIVE_REGULATION_OF_DEFENSE_RESPONSE	0.0439715	0.734346
GO_POSITIVE_REGULATION_OF_DEFENSE_RESPONSE	0.17362	0.177165
GO_REGULATION_OF_PROTEIN_MODIFICATION_PROCESS	0.0185607	0.886144
GO_NEGATIVE_REGULATION_OF_PROTEIN_MODIFICATION_PROCESS	0.0334697	0.796214
GO_POSITIVE_REGULATION_OF_PROTEIN_MODIFICATION_PROCESS	0.0166971	0.897511
GO_KERATINIZATION	0.192508	0.133869
GO_CELL_SUBSTRATE_ADHESION	0.0185859	0.88599
GO_ZYMOGEN_ACTIVATION	0.175735	0.171864
GO_PLASMINOGEN_ACTIVATION	-0.0397406	0.759094
GO_KILLING_OF_CELLS_OF_OTHER_ORGANISM	0.13131	0.309006
GO_REGULATION_OF_PROTEIN_STABILITY	0.068652	0.595979
GO_LIPOPOLYSACCHARIDE_MEDIATED_SIGNALING_PATHWAY	0.136196	0.291192
GO_RESPONSE_TO_CORTICOSTEROID	0.0484291	0.70856
GO_NEGATIVE_REGULATION_OF_PROTEIN_BINDING	-0.206989	0.106485
GO_POSITIVE_REGULATION_OF_PROTEIN_BINDING	0.202607	0.11427
GO_REGULATION_OF_RESPONSE_TO_EXTERNAL_STIMULUS	0.0706919	0.585076
GO_NEGATIVE_REGULATION_OF_RESPONSE_TO_EXTERNAL_STIMULUS	0.0265441	0.837735
GO_POSITIVE_REGULATION_OF_RESPONSE_TO_EXTERNAL_STIMULUS	0.104363	0.419528
GO_ACTIVATION_OF_PROTEIN_KINASE_ACTIVITY	-0.0508216	0.694852
GO_RESPONSE_TO_ESTRADIOL	-0.00345023	0.978767
GO_REGULATION_OF_LIPID_TRANSPORT	0.031178	0.809898
GO_NEGATIVE_REGULATION_OF_LIPID_TRANSPORT	-0.00352578	0.978303
GO_POSITIVE_REGULATION_OF_LIPID_TRANSPORT	0.142114	0.270532
GO_REGULATION_OF_STEROL_TRANSPORT	0.0437197	0.735812
GO_NEGATIVE_REGULATION_OF_STEROL_TRANSPORT	-0.00352578	0.978303
GO_POSITIVE_REGULATION_OF_STEROL_TRANSPORT	0.142114	0.270532
GO_REGULATION_OF_INTRACELLULAR_TRANSPORT	0.00569162	0.964981
GO_CDC42_PROTEIN_SIGNAL_TRANSDUCTION	0.106453	0.410223
GO_REGULATION_OF_CDC42_PROTEIN_SIGNAL_TRANSDUCTION	0.106453	0.410223
GO_MULTICELLULAR_ORGANISM_REPRODUCTION	-0.00531386	0.967304
GO_REGULATION_OF_CELLULAR_COMPONENT_SIZE	0.105245	0.41559
GO_CHEMOKINE_PRODUCTION	0.125065	0.332781
GO_INTERLEUKIN_1_BETA_PRODUCTION	-0.0880827	0.496014
GO_INTERLEUKIN_1_PRODUCTION	-0.0910156	0.481723
GO_INTERLEUKIN_8_PRODUCTION	0.100384	0.43757
GO_POSITIVE_REGULATION_OF_CHEMOKINE_PRODUCTION	0.167198	0.193982
GO_POSITIVE_REGULATION_OF_INTERLEUKIN_1_PRODUCTION	-0.0818233	0.527238
GO_POSITIVE_REGULATION_OF_INTERLEUKIN_8_PRODUCTION	0.100384	0.43757
GO_MONOCARBOXYLIC_ACID_METABOLIC_PROCESS	-0.0412768	0.750079
GO_RESPONSE_TO_INSULIN	0.0495372	0.702199
GO_CELLULAR_RESPONSE_TO_INSULIN_STIMULUS	0.100309	0.437917
GO_CELLULAR_RESPONSE_TO_HORMONE_STIMULUS	0.0588302	0.649688
GO_REGULATION_OF_PROTEIN_LOCALIZATION	-0.107486	0.405672
GO_COLLAGEN_METABOLIC_PROCESS	-0.0566895	0.661646
GO_REGULATION_OF_ACTIN_FILAMENT_BASED_PROCESS	0.0831329	0.520626
GO_CELLULAR_COMPONENT_MORPHOGENESIS	0.0494869	0.702488
GO_CELL_PART_MORPHOGENESIS	0.0494869	0.702488
GO_MUSCLE_CELL_PROLIFERATION	-0.0766354	0.553838
GO_REGULATION_OF_ORGANELLE_ORGANIZATION	-0.0953724	0.460901
GO_REGULATION_OF_INTRACELLULAR_PROTEIN_TRANSPORT	0.00569162	0.964981
GO_CHOLESTEROL_EFFLUX	-0.053063	0.682096
GO_PROTEIN_LOCALIZATION_TO_ORGANELLE	-0.296644	0.0192214
GO_CARBOHYDRATE_HOMEOSTASIS	-0.0100988	0.937906
GO_NEGATIVE_REGULATION_OF_KINASE_ACTIVITY	0.201574	0.116167
GO_PHOSPHOLIPID_EFFLUX	0.0035006	0.978457
GO_RESPONSE_TO_LIPID	-0.00992256	0.938988
GO_RESPONSE_TO_CYTOKINE	-0.0221117	0.86455
GO_REGULATION_OF_TISSUE_REMODELING	0.172789	0.17928
GO_POSITIVE_REGULATION_OF_TISSUE_REMODELING	0.133803	0.299829
GO_HOMOTYPIC_CELL_CELL_ADHESION	-0.00793301	0.951204
GO_HETEROTYPIC_CELL_CELL_ADHESION	-0.0282818	0.827271
GO_REGULATION_OF_HETEROTYPIC_CELL_CELL_ADHESION	-0.0282818	0.827271
GO_POSITIVE_REGULATION_OF_HETEROTYPIC_CELL_CELL_ADHESION	-0.103205	0.424736
GO_ION_TRANSMEMBRANE_TRANSPORT	0.117182	0.364384
GO_REGULATION_OF_CELLULAR_AMIDE_METABOLIC_PROCESS	0.0649499	0.615992
GO_RESPONSE_TO_MONOSACCHARIDE	-0.133149	0.302222
GO_CELL_JUNCTION_ASSEMBLY	0.0828559	0.522021
GO_CELL_JUNCTION_ORGANIZATION	0.114109	0.377181
GO_RESPONSE_TO_INTERFERON_GAMMA	0.104565	0.418626
GO_PROTEIN_CONTAINING_COMPLEX_REMODELING	-0.155915	0.226237
GO_TRIGLYCERIDE_RICH_LIPOPROTEIN_PARTICLE_REMODELING	0.00128439	0.992095
GO_CHYLOMICRON_REMODELING	0.0230939	0.858594
GO_VERY_LOW_DENSITY_LIPOPROTEIN_PARTICLE_REMODELING	0.0382296	0.767993
GO_LOW_DENSITY_LIPOPROTEIN_PARTICLE_REMODELING	-0.109073	0.398735
GO_HIGH_DENSITY_LIPOPROTEIN_PARTICLE_REMODELING	-0.0532897	0.680811
GO_CHYLOMICRON_ASSEMBLY	0.0230939	0.858594
GO_VERY_LOW_DENSITY_LIPOPROTEIN_PARTICLE_ASSEMBLY	-0.0259397	0.841382
GO_HIGH_DENSITY_LIPOPROTEIN_PARTICLE_ASSEMBLY	-0.147554	0.252427
GO_PLASMA_LIPOPROTEIN_PARTICLE_CLEARANCE	-0.00120884	0.99256
GO_LOW_DENSITY_LIPOPROTEIN_PARTICLE_CLEARANCE	0.0167475	0.897203
GO_HIGH_DENSITY_LIPOPROTEIN_PARTICLE_CLEARANCE	0.0474973	0.713925
GO_STEROID_ESTERIFICATION	-0.131209	0.309381
GO_SUBSTRATE_ADHESION_DEPENDENT_CELL_SPREADING	-0.0606435	0.639627
GO_VERY_LOW_DENSITY_LIPOPROTEIN_PARTICLE_CLEARANCE	0.03556	0.783786
GO_PROTEIN_LOCALIZATION_TO_NUCLEUS	-0.255619	0.0449379
GO_RESPONSE_TO_TUMOR_NECROSIS_FACTOR	-0.135314	0.294355
GO_CELLULAR_RESPONSE_TO_REACTIVE_OXYGEN_SPECIES	-0.100082	0.438958
GO_CELLULAR_PROTEIN_CONTAINING_COMPLEX_ASSEMBLY	-0.17299	0.178765
GO_REGULATION_OF_TRANSMEMBRANE_TRANSPORT	0.0753762	0.560389
GO_POSITIVE_REGULATION_OF_TRANSMEMBRANE_TRANSPORT	0.0753762	0.560389
GO_REGULATION_OF_RHO_PROTEIN_SIGNAL_TRANSDUCTION	0.106453	0.410223
GO_REGULATION_OF_TUBE_SIZE	0.0370963	0.774686
GO_TUBE_MORPHOGENESIS	0.139545	0.279375
GO_MULTICELLULAR_ORGANISM_GROWTH	0.120003	0.352871
GO_ORGAN_GROWTH	-0.0471699	0.715813
GO_TUBE_DEVELOPMENT	0.115495	0.371379
GO_STEROL_IMPORT	0.00226657	0.986051
GO_CELLULAR_RESPONSE_TO_DRUG	0.056891	0.660517
GO_RESPONSE_TO_TOPOLOGICALLY_INCORRECT_PROTEIN	0.0541459	0.675965
GO_FC_RECEPTOR_SIGNALING_PATHWAY	0.102021	0.430096
GO_FC_EPSILON_RECEPTOR_SIGNALING_PATHWAY	0.0612982	0.636009
GO_GROWTH	-0.00120884	0.99256
GO_REGULATION_OF_GROWTH	0.00501165	0.969162
GO_WOUND_HEALING	0.0218599	0.866078
GO_GLIOGENESIS	-0.0116351	0.928483
GO_T_CELL_ACTIVATION	-0.00108292	0.993335
GO_B_CELL_ACTIVATION	-0.0241516	0.852188
GO_MACROPHAGE_ACTIVATION	0.0965813	0.455213
GO_REGULATION_OF_CELL_POPULATION_PROLIFERATION	0.00760562	0.953216
GO_LIPOPROTEIN_METABOLIC_PROCESS	-0.102197	0.429295
GO_LIPOPROTEIN_BIOSYNTHETIC_PROCESS	0.0456589	0.724549
GO_REGULATION_OF_PROTEIN_CATABOLIC_PROCESS	0.12174	0.345892
GO_CELLULAR_KETONE_METABOLIC_PROCESS	0.0126173	0.922464
GO_TISSUE_REGENERATION	-0.0168734	0.896435
GO_REGULATION_OF_FATTY_ACID_BIOSYNTHETIC_PROCESS	0.0126173	0.922464
GO_VASODILATION	0.102273	0.428952
GO_REGULATION_OF_PHOSPHORYLATION	-0.0349808	0.787225
GO_NEGATIVE_REGULATION_OF_PHOSPHORYLATION	0.0655796	0.612568
GO_TAXIS	0.208474	0.10394
GO_RESPONSE_TO_DRUG	-0.0535667	0.679242
GO_RESPONSE_TO_HYDROGEN_PEROXIDE	0.2632	0.0387477
GO_NEURON_MATURATION	0.1265	0.327217
GO_HOMEOSTATIC_PROCESS	-0.00924259	0.943162
GO_MUSCLE_CELL_DIFFERENTIATION	0.049915	0.700035
GO_FIBRINOLYSIS	0.0217591	0.86669
GO_DEFENSE_RESPONSE_TO_BACTERIUM	0.0687024	0.595709
GO_HYDROGEN_PEROXIDE_METABOLIC_PROCESS	0.118567	0.358702
GO_HYDROGEN_PEROXIDE_CATABOLIC_PROCESS	0.118567	0.358702
GO_EXTRACELLULAR_STRUCTURE_ORGANIZATION	-0.00362652	0.977683
GO_POSITIVE_REGULATION_OF_CATALYTIC_ACTIVITY	0.0186615	0.88553
GO_NEGATIVE_REGULATION_OF_CATALYTIC_ACTIVITY	0.134786	0.296263
GO_RECEPTOR_METABOLIC_PROCESS	0.135566	0.293449
GO_POSITIVE_REGULATION_OF_I_KAPPAB_KINASE_NF_KAPPAB_SIGNALING	-0.0989737	0.444068
GO_REGULATION_OF_PROTEIN_CONTAINING_COMPLEX_ASSEMBLY	0.0800856	0.536077
GO_REGULATION_OF_ION_TRANSPORT	0.0774413	0.549664
GO_POSITIVE_REGULATION_OF_ION_TRANSPORT	0.0394132	0.761019
GO_APOPTOTIC_CELL_CLEARANCE	-0.000805893	0.99504
GO_REGULATION_OF_PROTEIN_BINDING	0.206334	0.107621
GO_REGULATION_OF_MAP_KINASE_ACTIVITY	0.0204244	0.8748
GO_POSITIVE_REGULATION_OF_MAP_KINASE_ACTIVITY	-0.0508216	0.694852
GO_NEGATIVE_REGULATION_OF_MAP_KINASE_ACTIVITY	0.141787	0.271648
GO_REGULATION_OF_MAPK_CASCADE	-0.055657	0.667444
GO_NEGATIVE_REGULATION_OF_MAPK_CASCADE	0.0537178	0.678386
GO_POSITIVE_REGULATION_OF_MAPK_CASCADE	-0.0673676	0.60289
GO_RESPONSE_TO_PEPTIDE_HORMONE	0.0495372	0.702199
GO_MUSCLE_ADAPTATION	-0.054423	0.6744
GO_BLOOD_VESSEL_ENDOTHELIAL_CELL_MIGRATION	0.170144	0.18613
GO_ENDOTHELIAL_CELL_MIGRATION	0.124687	0.334255
GO_SKIN_DEVELOPMENT	0.210237	0.100983
GO_CELLULAR_AMIDE_METABOLIC_PROCESS	0.0625323	0.629215
GO_POST_TRANSLATIONAL_PROTEIN_MODIFICATION	0.0882201	0.49534
GO_REVERSE_CHOLESTEROL_TRANSPORT	-0.0257382	0.842598
GO_REGULATION_OF_SYMBIOTIC_PROCESS	0.0256123	0.843358
GO_PROTEIN_CONTAINING_COMPLEX_SUBUNIT_ORGANIZATION	-0.108519	0.40115
GO_REGULATION_OF_SYSTEM_PROCESS	-0.043216	0.738746
GO_REGULATION_OF_DIGESTIVE_SYSTEM_PROCESS	-0.124284	0.335831
GO_REGULATION_OF_ANION_TRANSPORT	0.0814456	0.529154
GO_REGULATION_OF_CELLULAR_COMPONENT_BIOGENESIS	0.0289366	0.823336
GO_POSITIVE_REGULATION_OF_CELLULAR_COMPONENT_BIOGENESIS	0.0435434	0.736838
GO_NEGATIVE_REGULATION_OF_MOLECULAR_FUNCTION	0.120053	0.352668
GO_POSITIVE_REGULATION_OF_MOLECULAR_FUNCTION	0.0181578	0.8886
GO_LIPID_DIGESTION	-0.124284	0.335831
GO_CELLULAR_LIPID_CATABOLIC_PROCESS	-0.0363407	0.779158
GO_CELLULAR_LIPID_METABOLIC_PROCESS	-0.0775168	0.549274
GO_CELLULAR_PROTEIN_CATABOLIC_PROCESS	0.0749732	0.562493
GO_CELLULAR_MACROMOLECULE_CATABOLIC_PROCESS	0.0907133	0.483185
GO_SMALL_MOLECULE_CATABOLIC_PROCESS	-0.0104262	0.935897
GO_SMALL_MOLECULE_BIOSYNTHETIC_PROCESS	0.0140528	0.913674
GO_CELL_CELL_ADHESION_MEDIATED_BY_CADHERIN	-0.079859	0.537235
GO_SYMBIOTIC_PROCESS	0.0495876	0.701911
GO_ENTRY_INTO_HOST	-0.0936851	0.468906
GO_MULTI_MULTICELLULAR_ORGANISM_PROCESS	-0.00503683	0.969007
GO_GLYCEROLIPID_BIOSYNTHETIC_PROCESS	0.0125417	0.922927
GO_INNATE_IMMUNE_RESPONSE	0.0630863	0.626174
GO_REGULATION_OF_INNATE_IMMUNE_RESPONSE	0.072757	0.574132
GO_POSITIVE_REGULATION_OF_INNATE_IMMUNE_RESPONSE	0.123654	0.338304
GO_REGULATION_OF_NITRIC_OXIDE_BIOSYNTHETIC_PROCESS	-0.0087389	0.946254
GO_RESPONSE_TO_ETHANOL	0.00740414	0.954454
GO_REGULATION_OF_CELL_DIFFERENTIATION	-0.0704905	0.586149
GO_NEGATIVE_REGULATION_OF_CELL_DIFFERENTIATION	0.02803	0.828786
GO_POSITIVE_REGULATION_OF_CELL_DIFFERENTIATION	0.0109047	0.932962
GO_REGULATION_OF_LYMPHOCYTE_DIFFERENTIATION	-0.0448782	0.729077
GO_REGULATION_OF_MYELOID_CELL_DIFFERENTIATION	-0.000982182	0.993955
GO_NEGATIVE_REGULATION_OF_MYELOID_CELL_DIFFERENTIATION	0.0672417	0.603569
GO_REGULATION_OF_NEURON_DIFFERENTIATION	0.118668	0.358291
GO_POSITIVE_REGULATION_OF_NEURON_DIFFERENTIATION	0.12028	0.351753
GO_POSITIVE_REGULATION_OF_FATTY_ACID_BIOSYNTHETIC_PROCESS	0.0166719	0.897665
GO_RESPIRATORY_BURST	0.115343	0.372009
GO_POSITIVE_REGULATION_OF_PROTEIN_CATABOLIC_PROCESS	0.047447	0.714215
GO_POSITIVE_REGULATION_OF_CELL_ADHESION	-0.0559844	0.665604
GO_NEGATIVE_REGULATION_OF_ENDOCYTOSIS	0.0319969	0.805001
GO_POSITIVE_REGULATION_OF_ENDOCYTOSIS	0.144129	0.263728
GO_NEGATIVE_REGULATION_OF_LIPID_METABOLIC_PROCESS	0.0571429	0.659106
GO_POSITIVE_REGULATION_OF_LIPID_METABOLIC_PROCESS	-0.00299691	0.981557
GO_REGULATION_OF_PROTEIN_KINASE_ACTIVITY	0.0118366	0.927248
GO_POSITIVE_REGULATION_OF_PROTEIN_KINASE_ACTIVITY	-0.0567651	0.661222
GO_NEGATIVE_REGULATION_OF_PROTEOLYSIS	0.0456337	0.724695
GO_POSITIVE_REGULATION_OF_PROTEOLYSIS	0.0708934	0.584005
GO_POSITIVE_REGULATION_OF_VASOCONSTRICTION	-0.10255	0.427696
GO_NEGATIVE_REGULATION_OF_COMPLEMENT_ACTIVATION	-0.196814	0.125222
GO_POSITIVE_REGULATION_OF_EXOCYTOSIS	-0.0859284	0.506651
GO_POSITIVE_REGULATION_OF_FATTY_ACID_METABOLIC_PROCESS	0.0631115	0.626036
GO_NEGATIVE_REGULATION_OF_GROWTH	0.0144557	0.911209
GO_POSITIVE_REGULATION_OF_GROWTH	0.014355	0.911825
GO_POSITIVE_REGULATION_OF_NUCLEOBASE_CONTAINING_COMPOUND_METABOLIC_PROCESS	-0.129069	0.317409
GO_POSITIVE_REGULATION_OF_STEROID_METABOLIC_PROCESS	-0.113581	0.379411
GO_POSITIVE_REGULATION_OF_TRANSCRIPTION_BY_RNA_POLYMERASE_II	-0.0377762	0.770668
GO_ALCOHOL_BIOSYNTHETIC_PROCESS	-0.0428634	0.740803
GO_POSITIVE_REGULATION_OF_JNK_CASCADE	-0.0532141	0.681239
GO_ORGANOPHOSPHATE_CATABOLIC_PROCESS	0.0158912	0.902433
GO_NEUTRAL_LIPID_CATABOLIC_PROCESS	-0.00209029	0.987135
GO_PHOSPHATIDYLCHOLINE_METABOLIC_PROCESS	-0.109828	0.395457
GO_GLYCEROLIPID_METABOLIC_PROCESS	-0.00866335	0.946718
GO_GLYCEROLIPID_CATABOLIC_PROCESS	-0.0690046	0.594088
GO_REGULATION_OF_RAS_PROTEIN_SIGNAL_TRANSDUCTION	0.106453	0.410223
GO_REGULATION_OF_VIRAL_ENTRY_INTO_HOST_CELL	-0.0548763	0.671841
GO_NEGATIVE_REGULATION_OF_VIRAL_ENTRY_INTO_HOST_CELL	-0.0548763	0.671841
GO_LYMPHOCYTE_ACTIVATION	-0.0272493	0.833486
GO_REGULATION_OF_HORMONE_SECRETION	-0.0588806	0.649407
GO_POSITIVE_REGULATION_OF_HORMONE_SECRETION	-0.104489	0.418964
GO_POSITIVE_REGULATION_OF_LIPID_BIOSYNTHETIC_PROCESS	0.0758799	0.557764
GO_REGULATION_OF_LIPID_BIOSYNTHETIC_PROCESS	0.0472455	0.715377
GO_SECRETION	0.183341	0.153762
GO_INTRACELLULAR_TRANSPORT	-0.246528	0.0534109
GO_CELLULAR_TRANSITION_METAL_ION_HOMEOSTASIS	0.234465	0.0666147
GO_INOSITOL_LIPID_MEDIATED_SIGNALING	-0.0055657	0.965755
GO_FIBROBLAST_PROLIFERATION	0.00491091	0.969782
GO_POSITIVE_REGULATION_OF_FIBROBLAST_PROLIFERATION	0.00491091	0.969782
GO_GOLGI_VESICLE_TRANSPORT	-0.0443745	0.732002
GO_MALE_GAMETE_GENERATION	-0.0189637	0.883689
GO_REGULATION_OF_RECEPTOR_MEDIATED_ENDOCYTOSIS	0.0973116	0.451794
GO_POSITIVE_REGULATION_OF_RECEPTOR_MEDIATED_ENDOCYTOSIS	0.152037	0.23814
GO_NEGATIVE_REGULATION_OF_RECEPTOR_MEDIATED_ENDOCYTOSIS	0.0319969	0.805001
GO_CELL_MATURATION	0.0858276	0.507152
GO_RHYTHMIC_PROCESS	-0.0401184	0.756874
GO_BLOOD_VESSEL_MORPHOGENESIS	0.119776	0.353788
GO_NEGATIVE_REGULATION_OF_VIRAL_PROCESS	-0.156494	0.224495
GO_RESPONSE_TO_STEROID_HORMONE	0.0484291	0.70856
GO_NEGATIVE_REGULATION_OF_RESPONSE_TO_STIMULUS	-0.0265189	0.837887
GO_DEVELOPMENTAL_CELL_GROWTH	-0.00780709	0.951978
GO_DEVELOPMENTAL_GROWTH	-0.0204244	0.8748
GO_EMBRYONIC_MORPHOGENESIS	-0.0101744	0.937442
GO_REGULATION_OF_DEVELOPMENTAL_GROWTH	0.0135239	0.916912
GO_ANATOMICAL_STRUCTURE_FORMATION_INVOLVED_IN_MORPHOGENESIS	0.0700371	0.588566
GO_SMOOTH_MUSCLE_CELL_PROLIFERATION	-0.0451804	0.727323
GO_NEURON_DEVELOPMENT	0.0341497	0.792165
GO_CELL_MORPHOGENESIS_INVOLVED_IN_NEURON_DIFFERENTIATION	0.0419568	0.746099
GO_AXON_EXTENSION	-0.00924259	0.943162
GO_RESPONSE_TO_AXON_INJURY	-0.0194674	0.880622
GO_OLIGODENDROCYTE_DIFFERENTIATION	0.0116854	0.928174
GO_TISSUE_MORPHOGENESIS	-0.0689039	0.594628
GO_GLAND_DEVELOPMENT	-0.0151609	0.906897
GO_CARDIAC_MUSCLE_TISSUE_DEVELOPMENT	-0.0794308	0.539426
GO_MESENCHYMAL_CELL_DIFFERENTIATION	0.0759186	0.557563
GO_TISSUE_REMODELING	0.148461	0.249492
GO_ARTERY_MORPHOGENESIS	0.145489	0.259201
GO_STEM_CELL_DIFFERENTIATION	0.0214065	0.868831
GO_CELL_MOTILITY	0.174879	0.173996
GO_MULTICELLULAR_ORGANISMAL_HOMEOSTASIS	0.0754014	0.560258
GO_HOMEOSTASIS_OF_NUMBER_OF_CELLS	-0.110533	0.392411
GO_CHEMICAL_HOMEOSTASIS	0.0221369	0.864397
GO_SENSORY_SYSTEM_DEVELOPMENT	0.0545237	0.673831
GO_CYTOKINE_SECRETION	-0.0895801	0.48869
GO_EPITHELIAL_CELL_PROLIFERATION	-0.00745451	0.954144
GO_NEGATIVE_REGULATION_OF_EPITHELIAL_CELL_PROLIFERATION	0.0591828	0.647727
GO_POSITIVE_REGULATION_OF_CYTOKINE_SECRETION	-0.0713719	0.581462
GO_REGULATION_OF_INFLAMMATORY_RESPONSE	0.171277	0.183171
GO_NEGATIVE_REGULATION_OF_INFLAMMATORY_RESPONSE	0.108292	0.40214
GO_POSITIVE_REGULATION_OF_INFLAMMATORY_RESPONSE	0.179689	0.162269
GO_REGULATION_OF_PEPTIDYL_TYROSINE_PHOSPHORYLATION	0.185733	0.14837
GO_POSITIVE_REGULATION_OF_PEPTIDYL_TYROSINE_PHOSPHORYLATION	0.0972109	0.452265
GO_REGULATION_OF_PHAGOCYTOSIS	0.0287099	0.824697
GO_POSITIVE_REGULATION_OF_PHAGOCYTOSIS	0.070566	0.585747
GO_REGULATION_OF_IMMUNE_RESPONSE	0.118189	0.360246
GO_NEGATIVE_REGULATION_OF_IMMUNE_RESPONSE	-0.150098	0.244251
GO_POSITIVE_REGULATION_OF_IMMUNE_RESPONSE	0.11081	0.391219
GO_ION_HOMEOSTASIS	0.109476	0.396985
GO_SYNAPSE_ORGANIZATION	0.124737	0.334058
GO_COAGULATION	0.0316565	0.807036
GO_REGULATION_OF_COAGULATION	0.0394132	0.761019
GO_NEGATIVE_REGULATION_OF_COAGULATION	0.0471196	0.716103
GO_POSITIVE_REGULATION_OF_COAGULATION	0.00282063	0.982641
GO_PROTEIN_STABILIZATION	0.0622301	0.630876
GO_DEFENSE_RESPONSE_TO_GRAM_NEGATIVE_BACTERIUM	0.134206	0.298363
GO_DEFENSE_RESPONSE_TO_GRAM_POSITIVE_BACTERIUM	0.0966064	0.455094
GO_ANTIGEN_RECEPTOR_MEDIATED_SIGNALING_PATHWAY	-0.0119625	0.926476
GO_B_CELL_RECEPTOR_SIGNALING_PATHWAY	-0.0119625	0.926476
GO_REGULATION_OF_T_CELL_ACTIVATION	0.0274507	0.832272
GO_REGULATION_OF_B_CELL_ACTIVATION	-0.0174274	0.893054
GO_REGULATION_OF_CELL_ACTIVATION	-0.00249323	0.984656
GO_NEGATIVE_REGULATION_OF_CELL_ACTIVATION	0.0503431	0.697586
GO_POSITIVE_REGULATION_OF_CELL_ACTIVATION	0.00465907	0.971331
GO_POSITIVE_REGULATION_OF_B_CELL_ACTIVATION	-0.0174274	0.893054
GO_NERVOUS_SYSTEM_PROCESS	0.0952969	0.461258
GO_REGULATION_OF_BODY_FLUID_LEVELS	0.0316565	0.807036
GO_COGNITION	0.12509	0.332683
GO_INTESTINAL_ABSORPTION	-0.124284	0.335831
GO_LEUKOCYTE_MIGRATION	0.106882	0.408333
GO_REGULATION_OF_CHEMOTAXIS	0.362652	0.0037708
GO_SENSORY_PERCEPTION_OF_LIGHT_STIMULUS	0.0065227	0.959871
GO_REGULATION_OF_LIPID_CATABOLIC_PROCESS	-0.0123402	0.924161
GO_NEGATIVE_REGULATION_OF_LIPID_CATABOLIC_PROCESS	-0.08205	0.526091
GO_POSITIVE_REGULATION_OF_LIPID_CATABOLIC_PROCESS	-0.0228672	0.859968
GO_REGULATION_OF_LIPOPROTEIN_LIPASE_ACTIVITY	-0.0520557	0.687818
GO_REGULATION_OF_SECRETION	-0.115646	0.370749
GO_POSITIVE_REGULATION_OF_SECRETION	-0.145136	0.260369
GO_NEGATIVE_REGULATION_OF_SECRETION	0.158081	0.219773
GO_REGULATION_OF_TRANSPORT	-0.0410754	0.751259
GO_POSITIVE_REGULATION_OF_TRANSPORT	-0.0321098	0.804327
GO_NEGATIVE_REGULATION_OF_TRANSPORT	0.0586791	0.650529
GO_REGULATION_OF_DNA_METABOLIC_PROCESS	-0.0908393	0.482575
GO_POSITIVE_REGULATION_OF_DNA_METABOLIC_PROCESS	-0.0888245	0.492379
GO_NEGATIVE_REGULATION_OF_LIPID_BIOSYNTHETIC_PROCESS	0.0224643	0.862411
GO_REGULATION_OF_SMALL_GTPASE_MEDIATED_SIGNAL_TRANSDUCTION	0.0325631	0.80162
GO_REGULATION_OF_DNA_BINDING_TRANSCRIPTION_FACTOR_ACTIVITY	-0.0665365	0.60738
GO_POSITIVE_REGULATION_OF_DNA_BINDING_TRANSCRIPTION_FACTOR_ACTIVITY	-0.0793049	0.540071
GO_POSITIVE_REGULATION_OF_NF_KAPPAB_TRANSCRIPTION_FACTOR_ACTIVITY	-0.0793049	0.540071
GO_NEGATIVE_REGULATION_OF_DEVELOPMENTAL_PROCESS	0.0407228	0.753326
GO_POSITIVE_REGULATION_OF_DEVELOPMENTAL_PROCESS	0.0514261	0.691403
GO_REGULATION_OF_BINDING	0.160146	0.213731
GO_POSITIVE_REGULATION_OF_BINDING	0.12441	0.335338
GO_NEGATIVE_REGULATION_OF_BINDING	-0.206989	0.106485
GO_NEGATIVE_REGULATION_OF_CELLULAR_COMPONENT_ORGANIZATION	-0.050318	0.69773
GO_POSITIVE_REGULATION_OF_CELLULAR_COMPONENT_ORGANIZATION	0.0796071	0.538523
GO_STRIATED_MUSCLE_CELL_DIFFERENTIATION	0.049915	0.700035
GO_NUCLEAR_TRANSPORT	-0.22434	0.0796143
GO_IMPORT_INTO_NUCLEUS	-0.22434	0.0796143
GO_REGULATION_OF_PHOSPHORUS_METABOLIC_PROCESS	-0.0320091	0.804929
GO_VITAMIN_TRANSPORT	0.083964	0.516451
GO_CARTILAGE_DEVELOPMENT	0.136246	0.291012
GO_MAINTENANCE_OF_LOCATION	0.0755273	0.559601
GO_POSITIVE_REGULATION_OF_MULTICELLULAR_ORGANISMAL_PROCESS	0.050872	0.694564
GO_NEGATIVE_REGULATION_OF_MULTICELLULAR_ORGANISMAL_PROCESS	-0.00639678	0.960645
GO_POSITIVE_REGULATION_OF_PROTEIN_METABOLIC_PROCESS	0.0201473	0.876484
GO_NEGATIVE_REGULATION_OF_PROTEIN_METABOLIC_PROCESS	0.0364918	0.778263
GO_REGULATION_OF_LYMPHOCYTE_ACTIVATION	-0.0277529	0.830453
GO_POSITIVE_REGULATION_OF_LYMPHOCYTE_ACTIVATION	-0.0241516	0.852188
GO_PROTEIN_POLYMERIZATION	0.043493	0.737132
GO_PROTEIN_COMPLEX_OLIGOMERIZATION	0.143197	0.26686
GO_PROTEIN_TETRAMERIZATION	0.185607	0.148651
GO_REGULATION_OF_CELLULAR_COMPONENT_MOVEMENT	0.129245	0.316743
GO_NEGATIVE_REGULATION_OF_CELLULAR_COMPONENT_MOVEMENT	0.120481	0.350941
GO_POSITIVE_REGULATION_OF_CELLULAR_COMPONENT_MOVEMENT	0.137732	0.285732
GO_REGULATION_OF_HYDROLASE_ACTIVITY	0.0429642	0.740215
GO_REGULATION_OF_TRANSFERASE_ACTIVITY	0.0682994	0.597873
GO_REGULATION_OF_OXIDOREDUCTASE_ACTIVITY	0.314777	0.0127093
GO_POSITIVE_REGULATION_OF_HYDROLASE_ACTIVITY	0.0661084	0.609699
GO_NEGATIVE_REGULATION_OF_HYDROLASE_ACTIVITY	0.0196688	0.879396
GO_POSITIVE_REGULATION_OF_TRANSFERASE_ACTIVITY	-0.0609457	0.637956
GO_NEGATIVE_REGULATION_OF_TRANSFERASE_ACTIVITY	0.201574	0.116167
GO_REGULATION_OF_CYTOSOLIC_CALCIUM_ION_CONCENTRATION	-0.0727822	0.573999
GO_REGULATION_OF_CYTOSKELETON_ORGANIZATION	0.0773909	0.549925
GO_POSITIVE_REGULATION_OF_CYTOSKELETON_ORGANIZATION	-0.0595102	0.645907
GO_RESPONSE_TO_CALCIUM_ION	0.00720267	0.955692
GO_PROTEIN_MATURATION	0.186892	0.145811
GO_DETECTION_OF_STIMULUS	0.0134232	0.917528
GO_ORGANELLE_LOCALIZATION	-0.0764591	0.554753
GO_VESICLE_LOCALIZATION	-0.0916955	0.478441
GO_MAINTENANCE_OF_LOCATION_IN_CELL	0.0742933	0.566053
GO_ESTABLISHMENT_OF_ORGANELLE_LOCALIZATION	-0.0916955	0.478441
GO_INTERACTION_WITH_HOST	-0.0936851	0.468906
GO_INTERACTION_WITH_SYMBIONT	0.137128	0.287872
GO_MULTI_ORGANISM_PROCESS	-0.130278	0.312859
GO_CYTOLYSIS_IN_OTHER_ORGANISM	0.160499	0.212711
GO_REGULATION_OF_CELL_CYCLE	0.0213058	0.869443
GO_KILLING_OF_CELLS_IN_OTHER_ORGANISM_INVOLVED_IN_SYMBIOTIC_INTERACTION	0.139117	0.280868
GO_REGULATION_OF_FIBRINOLYSIS	0.0437701	0.735518
GO_NEGATIVE_REGULATION_OF_FIBRINOLYSIS	-0.0132972	0.918299
GO_REGULATION_OF_NERVOUS_SYSTEM_DEVELOPMENT	0.0537934	0.677959
GO_NEGATIVE_REGULATION_OF_NERVOUS_SYSTEM_DEVELOPMENT	0.139168	0.280692
GO_POSITIVE_REGULATION_OF_NERVOUS_SYSTEM_DEVELOPMENT	0.109148	0.398407
GO_MOVEMENT_IN_HOST_ENVIRONMENT	-0.0936851	0.468906
GO_MODULATION_BY_SYMBIONT_OF_ENTRY_INTO_HOST	-0.0548763	0.671841
GO_REGULATION_OF_PEPTIDASE_ACTIVITY	0.0886986	0.492995
GO_MUSCLE_CELL_DEVELOPMENT	-0.0501668	0.698594
GO_METAL_ION_HOMEOSTASIS	0.122571	0.342584
GO_IRON_ION_HOMEOSTASIS	0.31523	0.0125746
GO_TRANSITION_METAL_ION_HOMEOSTASIS	0.31523	0.0125746
GO_TRANSMEMBRANE_TRANSPORT	-0.0653025	0.614074
GO_NUCLEOBASE_CONTAINING_SMALL_MOLECULE_METABOLIC_PROCESS	-0.35628	0.00448073
GO_LIPID_HOMEOSTASIS	-0.0418057	0.746983
GO_ACYLGLYCEROL_HOMEOSTASIS	0.0857017	0.507777
GO_STEROL_HOMEOSTASIS	-0.0590065	0.648707
GO_OXIDATION_REDUCTION_PROCESS	-0.124964	0.333173
GO_REGULATION_OF_LIPASE_ACTIVITY	-0.0750236	0.56223
GO_NEGATIVE_REGULATION_OF_LIPASE_ACTIVITY	-0.0760058	0.557109
GO_POSITIVE_REGULATION_OF_LIPASE_ACTIVITY	-0.017503	0.892593
GO_ANATOMICAL_STRUCTURE_HOMEOSTASIS	-0.029264	0.82137
GO_REGULATION_OF_RESPIRATORY_BURST	0.130404	0.312388
GO_POSITIVE_REGULATION_OF_RESPIRATORY_BURST	0.130404	0.312388
GO_REGULATION_OF_CELL_DEVELOPMENT	-0.016823	0.896742
GO_HEAD_DEVELOPMENT	-0.0470188	0.716685
GO_CELL_CHEMOTAXIS	0.164125	0.20242
GO_INTERFERON_GAMMA_MEDIATED_SIGNALING_PATHWAY	0.213889	0.0950641
GO_REGULATION_OF_CELLULAR_LOCALIZATION	0.0447774	0.729661
GO_HEART_GROWTH	-0.0794308	0.539426
GO_EPITHELIUM_DEVELOPMENT	-0.00707675	0.956466
GO_MESENCHYME_DEVELOPMENT	0.0759186	0.557563
GO_MUSCLE_TISSUE_DEVELOPMENT	-0.0794308	0.539426
GO_NEGATIVE_REGULATION_OF_CELL_DEATH	-0.0424857	0.743008
GO_DEVELOPMENTAL_GROWTH_INVOLVED_IN_MORPHOGENESIS	-0.00924259	0.943162
GO_REGULATION_OF_VESICLE_MEDIATED_TRANSPORT	0.023245	0.857678
GO_REGULATION_OF_RESPONSE_TO_CYTOKINE_STIMULUS	0.0720771	0.577725
GO_NEGATIVE_REGULATION_OF_RESPONSE_TO_CYTOKINE_STIMULUS	-0.061953	0.6324
GO_ARTERY_DEVELOPMENT	0.145489	0.259201
GO_MEMBRANE_ORGANIZATION	-0.0238494	0.854018
GO_REGULATION_OF_WOUND_HEALING	0.0420827	0.745363
GO_NEGATIVE_REGULATION_OF_WOUND_HEALING	0.0387332	0.765023
GO_MUSCLE_STRUCTURE_DEVELOPMENT	0.035006	0.787075
GO_POSITIVE_REGULATION_OF_TRIGLYCERIDE_LIPASE_ACTIVITY	-0.00415539	0.974429
GO_CONNECTIVE_TISSUE_DEVELOPMENT	0.136246	0.291012
GO_REPRODUCTIVE_SYSTEM_DEVELOPMENT	0.00584272	0.964052
GO_AXON_DEVELOPMENT	0.00742933	0.954299
GO_ACTIN_FILAMENT_BUNDLE_ORGANIZATION	-0.095322	0.461139
GO_REGULATION_OF_SMALL_MOLECULE_METABOLIC_PROCESS	-0.0412265	0.750374
GO_POSITIVE_REGULATION_OF_SMALL_MOLECULE_METABOLIC_PROCESS	0.0986967	0.44535
GO_NEGATIVE_REGULATION_OF_SMALL_MOLECULE_METABOLIC_PROCESS	0.0293144	0.821067
GO_CELLULAR_RESPONSE_TO_CHEMICAL_STRESS	-0.128137	0.320945
GO_PROTEIN_LIPID_COMPLEX_ASSEMBLY	-0.0692564	0.592739
GO_CORNIFICATION	0.192508	0.133869
GO_RENAL_ABSORPTION	0.0574954	0.657134
GO_REGULATION_OF_STRESS_ACTIVATED_PROTEIN_KINASE_SIGNALING_CASCADE	-0.0573947	0.657697
GO_POSITIVE_REGULATION_OF_STRESS_ACTIVATED_PROTEIN_KINASE_SIGNALING_CASCADE	-0.0532141	0.681239
GO_ERK1_AND_ERK2_CASCADE	-0.0118366	0.927248
GO_POSITIVE_REGULATION_OF_ERK1_AND_ERK2_CASCADE	-0.0571932	0.658824
GO_RESPONSE_TO_OXYGEN_LEVELS	0.0418561	0.746688
GO_PLATELET_AGGREGATION	-0.00793301	0.951204
GO_RESPONSE_TO_FATTY_ACID	0.00282063	0.982641
GO_LEUKOCYTE_PROLIFERATION	-0.0625826	0.628938
GO_CELLULAR_MACROMOLECULE_LOCALIZATION	-0.17984	0.16191
GO_RESPONSE_TO_GROWTH_FACTOR	0.172159	0.180894
GO_ORGANELLE_ASSEMBLY	-0.0796827	0.538136
GO_NEURON_DEATH	0.0863817	0.504403
GO_CELLULAR_RESPONSE_TO_BIOTIC_STIMULUS	0.136196	0.291192
GO_CELLULAR_RESPONSE_TO_MOLECULE_OF_BACTERIAL_ORIGIN	0.136196	0.291192
GO_CELLULAR_RESPONSE_TO_INORGANIC_SUBSTANCE	0.153724	0.23291
GO_CELLULAR_RESPONSE_TO_CARBOHYDRATE_STIMULUS	0.0374237	0.772751
GO_CELLULAR_RESPONSE_TO_PEPTIDE_HORMONE_STIMULUS	0.100309	0.437917
GO_CELLULAR_RESPONSE_TO_LIPID	0.107461	0.405782
GO_CELLULAR_RESPONSE_TO_ORGANIC_CYCLIC_COMPOUND	0.0950198	0.462568
GO_CELLULAR_RESPONSE_TO_ENDOGENOUS_STIMULUS	0.0349304	0.787524
GO_RESPONSE_TO_TRANSFORMING_GROWTH_FACTOR_BETA	0.0136498	0.916141
GO_ANATOMICAL_STRUCTURE_MATURATION	0.101215	0.433766
GO_TUMOR_NECROSIS_FACTOR_SUPERFAMILY_CYTOKINE_PRODUCTION	-0.0239753	0.853255
GO_PROTEIN_TRANSMEMBRANE_TRANSPORT	-0.319587	0.0113414
GO_PROTEIN_LIPID_COMPLEX_SUBUNIT_ORGANIZATION	-0.126752	0.326247
GO_TRIGLYCERIDE_RICH_LIPOPROTEIN_PARTICLE_CLEARANCE	0.067141	0.604113
GO_REGULATION_OF_PROTEIN_SERINE_THREONINE_KINASE_ACTIVITY	0.0204244	0.8748
GO_NEGATIVE_REGULATION_OF_PROTEIN_SERINE_THREONINE_KINASE_ACTIVITY	0.141787	0.271648
GO_POSITIVE_REGULATION_OF_PROTEIN_SERINE_THREONINE_KINASE_ACTIVITY	-0.0572688	0.658402
GO_MONOCARBOXYLIC_ACID_BIOSYNTHETIC_PROCESS	0.0126173	0.922464
GO_CIRCULATORY_SYSTEM_DEVELOPMENT	0.0856261	0.508153
GO_PROTEIN_ACTIVATION_CASCADE	0.00846188	0.947956
GO_DIVALENT_INORGANIC_CATION_HOMEOSTASIS	0.0717749	0.579326
GO_DIVALENT_INORGANIC_CATION_TRANSPORT	0.0124913	0.923235
GO_ENDOTHELIAL_CELL_APOPTOTIC_PROCESS	-0.0736133	0.569622
GO_REACTIVE_OXYGEN_SPECIES_METABOLIC_PROCESS	0.0978405	0.449328
GO_ESTABLISHMENT_OF_PROTEIN_LOCALIZATION_TO_ORGANELLE	-0.3351	0.00775996
GO_PROTEIN_LOCALIZATION_TO_MEMBRANE	0.134156	0.298546
GO_LYMPHOCYTE_MIGRATION	-0.104136	0.420544
GO_REGULATION_OF_RESPONSE_TO_STRESS	0.0154883	0.904895
GO_REGULATION_OF_CELLULAR_RESPONSE_TO_STRESS	-0.242574	0.0574809
GO_REGULATION_OF_ANATOMICAL_STRUCTURE_SIZE	0.0325127	0.801921
GO_FOAM_CELL_DIFFERENTIATION	0.0399421	0.75791
GO_REGULATION_OF_PEPTIDE_TRANSPORT	-0.0996033	0.441161
GO_REGULATION_OF_TRANSMEMBRANE_RECEPTOR_PROTEIN_SERINE_THREONINE_KINASE_SIGNALING_PATHWAY	0.0439967	0.734199
GO_TISSUE_MIGRATION	0.124687	0.334255
GO_REGULATION_OF_TRIGLYCERIDE_METABOLIC_PROCESS	0.102147	0.429524
GO_POSITIVE_REGULATION_OF_TRIGLYCERIDE_METABOLIC_PROCESS	0.0771139	0.551358
GO_NEGATIVE_REGULATION_OF_TRIGLYCERIDE_METABOLIC_PROCESS	0.122596	0.342485
GO_REGULATION_OF_MUSCLE_SYSTEM_PROCESS	0.0386577	0.765468
GO_REGULATION_OF_PEPTIDE_HORMONE_SECRETION	-0.104489	0.418964
GO_POSITIVE_REGULATION_OF_PEPTIDE_HORMONE_SECRETION	-0.104489	0.418964
GO_REGULATION_OF_CELLULAR_RESPONSE_TO_GROWTH_FACTOR_STIMULUS	0.17299	0.178765
GO_NEGATIVE_REGULATION_OF_CELLULAR_RESPONSE_TO_GROWTH_FACTOR_STIMULUS	0.118844	0.357572
GO_POSITIVE_REGULATION_OF_WOUND_HEALING	-0.0011081	0.99318
GO_ORGANOPHOSPHATE_BIOSYNTHETIC_PROCESS	-0.263376	0.0386126
GO_REGULATION_OF_PLASMA_LIPOPROTEIN_PARTICLE_LEVELS	-0.111012	0.390353
GO_APOPTOTIC_SIGNALING_PATHWAY	-0.0736888	0.569225
GO_EXTRINSIC_APOPTOTIC_SIGNALING_PATHWAY	-0.189032	0.141169
GO_INTRINSIC_APOPTOTIC_SIGNALING_PATHWAY	-0.105295	0.415365
GO_RENAL_FILTRATION	0.0434175	0.737572
GO_CELLULAR_RESPONSE_TO_TOXIC_SUBSTANCE	0.0774917	0.549404
GO_AMYLOID_BETA_CLEARANCE	0.13267	0.303979
GO_COMPLEMENT_DEPENDENT_CYTOTOXICITY	0.245546	0.0543993
GO_RESPONSE_TO_ALCOHOL	0.04513	0.727615
GO_SUPRAMOLECULAR_FIBER_ORGANIZATION	0.11761	0.362622
GO_MYELOID_LEUKOCYTE_MIGRATION	0.0545237	0.673831
GO_RECEPTOR_SIGNALING_PATHWAY_VIA_STAT	0.0293395	0.820916
GO_POSITIVE_REGULATION_OF_BLOOD_VESSEL_DIAMETER	0.102273	0.428952
GO_NEGATIVE_REGULATION_OF_BLOOD_VESSEL_DIAMETER	-0.0594346	0.646327
GO_DEFENSE_RESPONSE_TO_OTHER_ORGANISM	0.156847	0.22344
GO_DETECTION_OF_EXTERNAL_BIOTIC_STIMULUS	0.187597	0.144269
GO_CELL_CELL_ADHESION	-0.0790783	0.541233
GO_CATION_TRANSMEMBRANE_TRANSPORT	0.0124913	0.923235
GO_ANION_TRANSMEMBRANE_TRANSPORT	0.179462	0.162808
GO_INORGANIC_ION_TRANSMEMBRANE_TRANSPORT	0.135717	0.292906
GO_CELL_CELL_ADHESION_VIA_PLASMA_MEMBRANE_ADHESION_MOLECULES	0.0588554	0.649548
GO_DETOXIFICATION	0.0774917	0.549404
GO_INTESTINAL_LIPID_ABSORPTION	-0.124284	0.335831
GO_BONE_GROWTH	0.118466	0.359113
GO_CELLULAR_OXIDANT_DETOXIFICATION	0.0774917	0.549404
GO_SYNAPSE_PRUNING	0.102374	0.428495
GO_REGULATION_OF_TRANS_SYNAPTIC_SIGNALING	0.132595	0.304257
GO_SYNAPTIC_SIGNALING	0.0693068	0.59247
GO_REGULATION_OF_ACTIN_FILAMENT_ORGANIZATION	-0.0595102	0.645907
GO_BIOMINERALIZATION	-0.00503683	0.969007
GO_REGULATION_OF_BIOMINERALIZATION	0.137908	0.28511
GO_INTERMEMBRANE_LIPID_TRANSFER	-0.0613486	0.635731
GO_CELL_SUBSTRATE_JUNCTION_ORGANIZATION	0.052786	0.683668
GO_CELL_JUNCTION_DISASSEMBLY	0.102374	0.428495
GO_REGULATION_OF_SUBSTRATE_ADHESION_DEPENDENT_CELL_SPREADING	-0.115167	0.372745
GO_POSITIVE_REGULATION_OF_SUBSTRATE_ADHESION_DEPENDENT_CELL_SPREADING	-0.0639678	0.62135
GO_REGULATION_OF_CELLULAR_RESPONSE_TO_INSULIN_STIMULUS	0.166215	0.196652
GO_REGULATION_OF_RECEPTOR_BINDING	-0.206989	0.106485
GO_NEGATIVE_REGULATION_OF_RECEPTOR_BINDING	-0.206989	0.106485
GO_REGULATION_OF_PROTEIN_LOCALIZATION_TO_NUCLEUS	-0.155084	0.228752
GO_CARBOHYDRATE_DERIVATIVE_METABOLIC_PROCESS	0.106907	0.408222
GO_CARBOHYDRATE_DERIVATIVE_CATABOLIC_PROCESS	0.203815	0.11208
GO_REGULATION_OF_VASCULATURE_DEVELOPMENT	0.12645	0.327411
GO_NEGATIVE_REGULATION_OF_VASCULATURE_DEVELOPMENT	0.0975886	0.450501
GO_ORGANONITROGEN_COMPOUND_CATABOLIC_PROCESS	-0.0619782	0.632262
GO_ORGANONITROGEN_COMPOUND_BIOSYNTHETIC_PROCESS	-0.124888	0.333468
GO_ORGANIC_HYDROXY_COMPOUND_METABOLIC_PROCESS	-0.155185	0.228446
GO_ORGANIC_HYDROXY_COMPOUND_BIOSYNTHETIC_PROCESS	-0.0254108	0.844575
GO_RESPONSE_TO_PEPTIDE	0.0495372	0.702199
GO_CELLULAR_RESPONSE_TO_PEPTIDE	0.100309	0.437917
GO_RESPONSE_TO_NITROGEN_COMPOUND	-0.0212554	0.869749
GO_CELLULAR_RESPONSE_TO_NITROGEN_COMPOUND	0.100309	0.437917
GO_RESPONSE_TO_OXYGEN_CONTAINING_COMPOUND	0.0591324	0.648007
GO_CELLULAR_RESPONSE_TO_OXYGEN_CONTAINING_COMPOUND	0.0468174	0.717848
GO_REGULATION_OF_CELL_JUNCTION_ASSEMBLY	0.0824529	0.524054
GO_POSITIVE_REGULATION_OF_CELL_JUNCTION_ASSEMBLY	0.117534	0.362932
GO_REGULATION_OF_EXTRINSIC_APOPTOTIC_SIGNALING_PATHWAY_VIA_DEATH_DOMAIN_RECEPTORS	-0.10255	0.427696
GO_NEGATIVE_REGULATION_OF_EXTRINSIC_APOPTOTIC_SIGNALING_PATHWAY_VIA_DEATH_DOMAIN_RECEPTORS	-0.10255	0.427696
GO_REGULATION_OF_LEUKOCYTE_DIFFERENTIATION	0.041579	0.748309
GO_NEGATIVE_REGULATION_OF_LEUKOCYTE_DIFFERENTIATION	0.0493358	0.703354
GO_REGULATION_OF_INTRACELLULAR_SIGNAL_TRANSDUCTION	-0.0687779	0.595303
GO_NEGATIVE_REGULATION_OF_INTRACELLULAR_SIGNAL_TRANSDUCTION	0.0207769	0.872656
GO_POSITIVE_REGULATION_OF_INTRACELLULAR_SIGNAL_TRANSDUCTION	-0.0544985	0.673973
GO_POSITIVE_REGULATION_OF_RNA_BIOSYNTHETIC_PROCESS	-0.102147	0.429524
GO_REGULATION_OF_SUPRAMOLECULAR_FIBER_ORGANIZATION	0.0373229	0.773346
GO_NEGATIVE_REGULATION_OF_SUPRAMOLECULAR_FIBER_ORGANIZATION	0.0800856	0.536077
GO_POSITIVE_REGULATION_OF_SUPRAMOLECULAR_FIBER_ORGANIZATION	0.0290625	0.822579
GO_REGULATION_OF_RESPONSE_TO_WOUNDING	0.0420827	0.745363
GO_NEGATIVE_REGULATION_OF_RESPONSE_TO_WOUNDING	0.0387332	0.765023
GO_POSITIVE_REGULATION_OF_RESPONSE_TO_WOUNDING	-0.0011081	0.99318
GO_REGULATION_OF_EXTRACELLULAR_MATRIX_ORGANIZATION	-0.0504439	0.69701
GO_REGULATION_OF_PROTEIN_MATURATION	-0.00783227	0.951823
GO_POSITIVE_REGULATION_OF_PROTEIN_MATURATION	0.0966568	0.454858
GO_REGULATION_OF_CELLULAR_PROTEIN_CATABOLIC_PROCESS	0.113429	0.380049
GO_REACTIVE_OXYGEN_SPECIES_BIOSYNTHETIC_PROCESS	-0.0087389	0.946254
GO_REGULATION_OF_REACTIVE_OXYGEN_SPECIES_BIOSYNTHETIC_PROCESS	-0.0087389	0.946254
GO_POSITIVE_REGULATION_OF_REACTIVE_OXYGEN_SPECIES_BIOSYNTHETIC_PROCESS	-0.0087389	0.946254
GO_MUCOPOLYSACCHARIDE_METABOLIC_PROCESS	0.216609	0.0908346
GO_REGULATION_OF_BLOOD_CIRCULATION	-0.131033	0.310037
GO_POSITIVE_REGULATION_OF_BLOOD_CIRCULATION	-0.10255	0.427696
GO_NEGATIVE_REGULATION_OF_TUMOR_NECROSIS_FACTOR_SUPERFAMILY_CYTOKINE_PRODUCTION	-0.0126424	0.92231
GO_POSITIVE_REGULATION_OF_TUMOR_NECROSIS_FACTOR_SUPERFAMILY_CYTOKINE_PRODUCTION	-0.0535919	0.679099
GO_REGULATION_OF_HEMOPOIESIS	-0.0112573	0.930799
GO_NEGATIVE_REGULATION_OF_HEMOPOIESIS	0.0493358	0.703354
GO_POSITIVE_REGULATION_OF_ANION_TRANSPORT	0.0814456	0.529154
GO_REGULATION_OF_CELLULAR_PROTEIN_LOCALIZATION	-0.0617767	0.633371
GO_POSITIVE_REGULATION_OF_CELLULAR_PROTEIN_LOCALIZATION	-0.234918	0.0660751
GO_REGULATION_OF_VIRAL_LIFE_CYCLE	-0.0070012	0.95693
GO_NEGATIVE_REGULATION_OF_VIRAL_LIFE_CYCLE	-0.0548763	0.671841
GO_POSITIVE_REGULATION_OF_VASCULATURE_DEVELOPMENT	0.131386	0.308726
GO_EPITHELIAL_CELL_APOPTOTIC_PROCESS	-0.00531386	0.967304
GO_REGULATION_OF_EPITHELIAL_CELL_APOPTOTIC_PROCESS	-0.00531386	0.967304
GO_NEGATIVE_REGULATION_OF_EPITHELIAL_CELL_APOPTOTIC_PROCESS	-0.0736133	0.569622
GO_POSITIVE_REGULATION_OF_NITRIC_OXIDE_METABOLIC_PROCESS	-0.0087389	0.946254
GO_REGULATION_OF_INTESTINAL_ABSORPTION	-0.124284	0.335831
GO_REGULATION_OF_RECEPTOR_SIGNALING_PATHWAY_VIA_STAT	0.0293395	0.820916
GO_POSITIVE_REGULATION_OF_RECEPTOR_SIGNALING_PATHWAY_VIA_STAT	0.0293395	0.820916
GO_NEGATIVE_REGULATION_OF_ESTABLISHMENT_OF_PROTEIN_LOCALIZATION	0.0723289	0.576393
GO_POSITIVE_REGULATION_OF_ESTABLISHMENT_OF_PROTEIN_LOCALIZATION	-0.129195	0.316933
GO_REGULATION_OF_LIPID_LOCALIZATION	0.0278537	0.829847
GO_NEGATIVE_REGULATION_OF_LIPID_LOCALIZATION	-0.00352578	0.978303
GO_POSITIVE_REGULATION_OF_LIPID_LOCALIZATION	0.120859	0.349421
GO_AMYLOID_FIBRIL_FORMATION	0.0717245	0.579593
GO_NEURON_PROJECTION_EXTENSION	-0.00924259	0.943162
GO_NEGATIVE_REGULATION_OF_ENDOTHELIAL_CELL_APOPTOTIC_PROCESS	-0.0736133	0.569622
GO_REGULATION_OF_REACTIVE_OXYGEN_SPECIES_METABOLIC_PROCESS	0.187849	0.143722
GO_POSITIVE_REGULATION_OF_REACTIVE_OXYGEN_SPECIES_METABOLIC_PROCESS	-0.0186111	0.885837
GO_REGULATION_OF_APOPTOTIC_CELL_CLEARANCE	0.0610716	0.637261
GO_POSITIVE_REGULATION_OF_APOPTOTIC_CELL_CLEARANCE	0.0610716	0.637261
GO_REGULATION_OF_RESPONSE_TO_DNA_DAMAGE_STIMULUS	-0.105295	0.415365
GO_REACTIVE_NITROGEN_SPECIES_METABOLIC_PROCESS	-0.0087389	0.946254
GO_REGULATION_OF_APOPTOTIC_SIGNALING_PATHWAY	-0.0865328	0.503655
GO_NEGATIVE_REGULATION_OF_APOPTOTIC_SIGNALING_PATHWAY	-0.109148	0.398407
GO_REGULATION_OF_EXTRINSIC_APOPTOTIC_SIGNALING_PATHWAY	-0.189032	0.141169
GO_NEGATIVE_REGULATION_OF_EXTRINSIC_APOPTOTIC_SIGNALING_PATHWAY	-0.152112	0.237904

## Sheet: 3d
gene set	spearman rho	spearman p-value
HALLMARK_IL6_JAK_STAT3_SIGNALING	-0.198225	0.122485
HALLMARK_APOPTOSIS	0.482982	7.01044e-05
HALLMARK_ADIPOGENESIS	0.0882957	0.494969
HALLMARK_ESTROGEN_RESPONSE_LATE	-0.147932	0.251201
HALLMARK_ANDROGEN_RESPONSE	0.450897	0.000235252
HALLMARK_MYOGENESIS	0.369099	0.00315571
HALLMARK_INTERFERON_ALPHA_RESPONSE	0.0409998	0.751702
HALLMARK_INTERFERON_GAMMA_RESPONSE	0.0616508	0.634065
HALLMARK_APICAL_JUNCTION	-0.274029	0.0311435
HALLMARK_COMPLEMENT	0.467745	0.000126451
HALLMARK_EPITHELIAL_MESENCHYMAL_TRANSITION	0.0555311	0.668153
HALLMARK_INFLAMMATORY_RESPONSE	0.139218	0.280516
HALLMARK_XENOBIOTIC_METABOLISM	0.566518	1.58957e-06
HALLMARK_GLYCOLYSIS	-0.0643203	0.619424
HALLMARK_UV_RESPONSE_UP	0.195479	0.127855
HALLMARK_ANGIOGENESIS	0.482579	7.12323e-05
HALLMARK_HEME_METABOLISM	0.378896	0.00239093
HALLMARK_COAGULATION	0.474218	9.87581e-05
HALLMARK_IL2_STAT5_SIGNALING	0.351621	0.00507212
HALLMARK_BILE_ACID_METABOLISM	0.637663	2.49393e-08
HALLMARK_PEROXISOME	0.620412	7.51534e-08
HALLMARK_ALLOGRAFT_REJECTION	0.274407	0.0309026
HALLMARK_KRAS_SIGNALING_UP	0.481194	7.52381e-05
HALLMARK_KRAS_SIGNALING_DN	-0.0558333	0.666453
KEGG_PPAR_SIGNALING_PATHWAY	0.655544	7.37632e-09
KEGG_FOCAL_ADHESION	0.0294907	0.820009
KEGG_ECM_RECEPTOR_INTERACTION	0.00219102	0.986516
KEGG_CELL_ADHESION_MOLECULES_CAMS	0.227388	0.0755059
KEGG_COMPLEMENT_AND_COAGULATION_CASCADES	0.36444	0.00359038
KEGG_TOLL_LIKE_RECEPTOR_SIGNALING_PATHWAY	-0.505345	2.79971e-05
KEGG_HEMATOPOIETIC_CELL_LINEAGE	-0.011081	0.931881
KEGG_REGULATION_OF_ACTIN_CYTOSKELETON	0.535314	7.36438e-06
KEGG_PRION_DISEASES	-0.0287099	0.824697
KEGG_SYSTEMIC_LUPUS_ERYTHEMATOSUS	0.0976642	0.450149
REACTOME_HEMOSTASIS	0.184147	0.15193
REACTOME_ERYTHROCYTES_TAKE_UP_CARBON_DIOXIDE_AND_RELEASE_OXYGEN	0.359856	0.00406898
REACTOME_ERYTHROCYTES_TAKE_UP_OXYGEN_AND_RELEASE_CARBON_DIOXIDE	0.359856	0.00406898
REACTOME_DEVELOPMENTAL_BIOLOGY	-0.0115847	0.928792
REACTOME_CYTOKINE_SIGNALING_IN_IMMUNE_SYSTEM	-0.340893	0.00670205
REACTOME_ADAPTIVE_IMMUNE_SYSTEM	-0.54705	4.21249e-06
REACTOME_INTRINSIC_PATHWAY_OF_FIBRIN_CLOT_FORMATION	0.539596	6.0213e-06
REACTOME_COMMON_PATHWAY_OF_FIBRIN_CLOT_FORMATION	0.500812	3.38982e-05
REACTOME_FORMATION_OF_FIBRIN_CLOT_CLOTTING_CASCADE_	0.475477	9.40669e-05
REACTOME_DEGRADATION_OF_THE_EXTRACELLULAR_MATRIX	0.393805	0.00154159
REACTOME_EXTRACELLULAR_MATRIX_ORGANIZATION	0.148335	0.249898
REACTOME_ELASTIC_FIBRE_FORMATION	0.0766858	0.553577
REACTOME_REMOVAL_OF_AMINOTERMINAL_PROPEPTIDES_FROM_GAMMA_CARBOXYLATED_PROTEINS	0.385796	0.00195634
REACTOME_GAMMA_CARBOXYLATION_TRANSPORT_AND_AMINO_TERMINAL_CLEAVAGE_OF_PROTEINS	0.385796	0.00195634
REACTOME_GLYCOSAMINOGLYCAN_METABOLISM	0.166744	0.195211
REACTOME_GAMMA_CARBOXYLATION_HYPUSINE_FORMATION_AND_ARYLSULFATASE_ACTIVATION	0.385796	0.00195634
REACTOME_DISEASE	-0.224517	0.0793719
REACTOME_TOLL_LIKE_RECEPTOR_4_TLR4_CASCADE	-0.59835	2.80475e-07
REACTOME_MYD88_INDEPENDENT_TLR4_CASCADE_	-0.572889	1.13973e-06
REACTOME_COMPLEMENT_CASCADE	-0.180394	0.1606
REACTOME_LECTIN_PATHWAY_OF_COMPLEMENT_ACTIVATION	0.186816	0.145977
REACTOME_INITIAL_TRIGGERING_OF_COMPLEMENT	-0.225146	0.0785109
REACTOME_TERMINAL_PATHWAY_OF_COMPLEMENT	-0.185255	0.149437
REACTOME_CREATION_OF_C4_AND_C2_ACTIVATORS	-0.325682	0.00979248
REACTOME_TOLL_LIKE_RECEPTOR_9_TLR9_CASCADE	-0.572889	1.13973e-06
REACTOME_TOLL_LIKE_RECEPTOR_TLR1_TLR2_CASCADE	-0.572889	1.13973e-06
REACTOME_INNATE_IMMUNE_SYSTEM	-0.339029	0.00702772
REACTOME_TOLL_LIKE_RECEPTOR_CASCADES	-0.491897	4.89945e-05
REACTOME_ALTERNATIVE_COMPLEMENT_ACTIVATION	0.178102	0.166071
REACTOME_ACTIVATION_OF_C3_AND_C5	0.262469	0.0393115
REACTOME_PLASMA_LIPOPROTEIN_ASSEMBLY_REMODELING_AND_CLEARANCE	0.403803	0.00113539
REACTOME_METABOLISM_OF_VITAMINS_AND_COFACTORS	0.707902	1.242e-10
REACTOME_IMMUNOREGULATORY_INTERACTIONS_BETWEEN_A_LYMPHOID_AND_A_NON_LYMPHOID_CELL	-0.505119	2.82679e-05
REACTOME_MEMBRANE_TRAFFICKING	0.342253	0.00647282
REACTOME_CELL_SURFACE_INTERACTIONS_AT_THE_VASCULAR_WALL	-0.419216	0.000695362
REACTOME_FCGAMMA_RECEPTOR_FCGR_DEPENDENT_PHAGOCYTOSIS	-0.507511	2.55275e-05
REACTOME_FCGR_ACTIVATION	-0.507511	2.55275e-05
REACTOME_ROLE_OF_PHOSPHOLIPIDS_IN_PHAGOCYTOSIS	-0.507511	2.55275e-05
REACTOME_MOLECULES_ASSOCIATED_WITH_ELASTIC_FIBRES	0.0766858	0.553577
REACTOME_INTEGRIN_CELL_SURFACE_INTERACTIONS	0.0237235	0.85478
REACTOME_SCAVENGING_OF_HEME_FROM_PLASMA	-0.249575	0.0504368
REACTOME_BINDING_AND_UPTAKE_OF_LIGANDS_BY_SCAVENGER_RECEPTORS	-0.350135	0.00527467
REACTOME_VISUAL_PHOTOTRANSDUCTION	0.686419	7.35127e-10
REACTOME_FC_EPSILON_RECEPTOR_FCERI_SIGNALING	-0.502726	3.12787e-05
REACTOME_ROLE_OF_LAT2_NTAL_LAB_ON_CALCIUM_MOBILIZATION	-0.492375	4.80479e-05
REACTOME_FICOLINS_BIND_TO_REPETITIVE_CARBOHYDRATE_STRUCTURES_ON_THE_TARGET_CELL_SURFACE	0.355676	0.00455385
REACTOME_FCERI_MEDIATED_MAPK_ACTIVATION	-0.502726	3.12787e-05
REACTOME_FCERI_MEDIATED_CA_2_MOBILIZATION	-0.492375	4.80479e-05
REACTOME_FCERI_MEDIATED_NF_KB_ACTIVATION	-0.492375	4.80479e-05
REACTOME_PEPTIDE_HORMONE_METABOLISM	0.584172	6.21401e-07
REACTOME_NON_INTEGRIN_MEMBRANE_ECM_INTERACTIONS	0.518089	1.61134e-05
REACTOME_ECM_PROTEOGLYCANS	0.329686	0.00887791
REACTOME_SCAVENGING_BY_CLASS_B_RECEPTORS	-0.311503	0.0137199
REACTOME_SCAVENGING_BY_CLASS_A_RECEPTORS	0.476384	9.08171e-05
REACTOME_INTEGRIN_SIGNALING	-0.131184	0.309475
REACTOME_GRB2_SOS_PROVIDES_LINKAGE_TO_MAPK_SIGNALING_FOR_INTEGRINS_	-0.131184	0.309475
REACTOME_P130CAS_LINKAGE_TO_MAPK_SIGNALING_FOR_INTEGRINS	-0.131184	0.309475
REACTOME_SIGNALING_BY_GPCR	0.627841	4.71228e-08
REACTOME_CLASS_A_1_RHODOPSIN_LIKE_RECEPTORS_	0.0923755	0.47517
REACTOME_PEPTIDE_LIGAND_BINDING_RECEPTORS	0.0923755	0.47517
REACTOME_DISEASES_OF_GLYCOSYLATION	-0.0281055	0.828331
REACTOME_REGULATION_OF_INSULIN_LIKE_GROWTH_FACTOR_IGF_TRANSPORT_AND_UPTAKE_BY_INSULIN_LIKE_GROWTH_FACTOR_BINDING_PROTEINS_IGFBPS_	0.510886	2.20788e-05
REACTOME_TRANSPORT_OF_SMALL_MOLECULES	0.402619	0.00117784
REACTOME_REGULATION_OF_LIPID_METABOLISM_BY_PPARALPHA	0.548889	3.85212e-06
REACTOME_G_ALPHA_Q_SIGNALLING_EVENTS	0.00407983	0.974894
REACTOME_G_ALPHA_I_SIGNALLING_EVENTS	0.613889	1.12104e-07
REACTOME_SLC_MEDIATED_TRANSMEMBRANE_TRANSPORT	0.232148	0.0694281
REACTOME_SIGNALING_BY_INTERLEUKINS	-0.421658	0.000641986
REACTOME_GPCR_LIGAND_BINDING	0.0923755	0.47517
REACTOME_METABOLISM_OF_LIPIDS	0.669093	2.77274e-09
REACTOME_DISORDERS_OF_TRANSMEMBRANE_TRANSPORTERS	0.22011	0.0856098
REACTOME_VESICLE_MEDIATED_TRANSPORT	-0.352855	0.00490915
REACTOME_DISEASES_OF_SIGNAL_TRANSDUCTION_BY_GROWTH_FACTOR_RECEPTORS_AND_SECOND_MESSENGERS	-0.131184	0.309475
REACTOME_INFECTIOUS_DISEASE	-0.461475	0.000159922
REACTOME_DISEASES_OF_METABOLISM	0.093131	0.471551
REACTOME_MAP2K_AND_MAPK_ACTIVATION	-0.131184	0.309475
REACTOME_MAPK_FAMILY_SIGNALING_CASCADES	-0.131184	0.309475
REACTOME_REGULATION_OF_TLR_BY_ENDOGENOUS_LIGAND	-0.0636404	0.62314
REACTOME_CD22_MEDIATED_BCR_REGULATION	-0.526374	1.11158e-05
REACTOME_POST_TRANSLATIONAL_PROTEIN_MODIFICATION	0.522672	1.31374e-05
REACTOME_INTERLEUKIN_4_AND_INTERLEUKIN_13_SIGNALING	-0.329384	0.00894424
REACTOME_NEUTROPHIL_DEGRANULATION	-0.0261663	0.840014
REACTOME_SIGNALING_BY_MODERATE_KINASE_ACTIVITY_BRAF_MUTANTS	-0.131184	0.309475
REACTOME_SIGNALING_BY_BRAF_AND_RAF_FUSIONS	-0.131184	0.309475
REACTOME_ONCOGENIC_MAPK_SIGNALING	-0.131184	0.309475
REACTOME_ANTIMICROBIAL_PEPTIDES	0.284732	0.0248964
REACTOME_KERATINIZATION	-0.00360133	0.977838
REACTOME_METABOLISM_OF_FAT_SOLUBLE_VITAMINS	0.686419	7.35127e-10
REACTOME_FORMATION_OF_THE_CORNIFIED_ENVELOPE	-0.00360133	0.977838
REACTOME_METABOLISM_OF_CARBOHYDRATES	0.125896	0.329553
REACTOME_RNA_POLYMERASE_II_TRANSCRIPTION	0.293144	0.0207616
REACTOME_DISSOLUTION_OF_FIBRIN_CLOT	0.648215	1.22708e-08
REACTOME_PLATELET_ACTIVATION_SIGNALING_AND_AGGREGATION	0.453491	0.000214254
REACTOME_RESPONSE_TO_ELEVATED_PLATELET_CYTOSOLIC_CA2_	0.388466	0.00180816
REACTOME_PLATELET_AGGREGATION_PLUG_FORMATION_	0.117006	0.365111
REACTOME_CARGO_RECOGNITION_FOR_CLATHRIN_MEDIATED_ENDOCYTOSIS	0.523251	1.28001e-05
REACTOME_CLATHRIN_MEDIATED_ENDOCYTOSIS	0.523251	1.28001e-05
REACTOME_VLDL_ASSEMBLY	0.464144	0.000144789
REACTOME_CELLULAR_RESPONSES_TO_EXTERNAL_STIMULI	-0.130983	0.310225
REACTOME_METABOLISM_OF_STEROIDS	0.533823	7.89452e-06
REACTOME_CHYLOMICRON_ASSEMBLY	0.582258	6.89858e-07
REACTOME_PLASMA_LIPOPROTEIN_ASSEMBLY	0.662847	4.38012e-09
REACTOME_PLASMA_LIPOPROTEIN_REMODELING	0.31586	0.0123895
REACTOME_CHYLOMICRON_REMODELING	0.582258	6.89858e-07
REACTOME_PLASMA_LIPOPROTEIN_CLEARANCE	0.527583	1.05211e-05
REACTOME_VLDL_CLEARANCE	0.464144	0.000144789
REACTOME_HDL_REMODELING	0.493836	4.52615e-05
REACTOME_SIGNALING_BY_NUCLEAR_RECEPTORS	0.541963	5.38048e-06
REACTOME_SIGNALING_BY_RECEPTOR_TYROSINE_KINASES	0.432009	0.000454609
REACTOME_NR1H2_AND_NR1H3_MEDIATED_SIGNALING	0.541963	5.38048e-06
REACTOME_NR1H3_NR1H2_REGULATE_GENE_EXPRESSION_LINKED_TO_CHOLESTEROL_TRANSPORT_AND_EFFLUX	0.541963	5.38048e-06
REACTOME_INTERFERON_SIGNALING	0.144784	0.261541
REACTOME_IRON_UPTAKE_AND_TRANSPORT	0.331927	0.00839918
REACTOME_FLT3_SIGNALING	-0.131184	0.309475
REACTOME_DEFECTS_OF_CONTACT_ACTIVATION_SYSTEM_CAS_AND_KALLIKREIN_KININ_SYSTEM_KKS_	0.41088	0.000909137
REACTOME_LEISHMANIA_INFECTION	-0.494692	4.36983e-05
REACTOME_DEFECTIVE_FACTOR_VIII_CAUSES_HEMOPHILIA_A	0.305761	0.0156595
REACTOME_ANTI_INFLAMMATORY_RESPONSE_FAVOURING_LEISHMANIA_PARASITE_INFECTION	-0.507511	2.55275e-05
REACTOME_FCGR3A_MEDIATED_IL10_SYNTHESIS	-0.507511	2.55275e-05
REACTOME_PARASITE_INFECTION	-0.507511	2.55275e-05
REACTOME_DEFECTIVE_FACTOR_IX_CAUSES_HEMOPHILIA_B	0.245646	0.0542973
REACTOME_DEFECTIVE_F9_ACTIVATION	0.130127	0.313426
REACTOME_AMYLOID_FIBER_FORMATION	-0.304275	0.0161982
REACTOME_ANTIGEN_ACTIVATES_B_CELL_RECEPTOR_BCR_LEADING_TO_GENERATION_OF_SECOND_MESSENGERS	-0.526374	1.11158e-05
REACTOME_SIGNALING_BY_THE_B_CELL_RECEPTOR_BCR_	-0.526374	1.11158e-05
GO_REPRODUCTION	0.585985	5.62475e-07
GO_TRANSITION_METAL_ION_TRANSPORT	0.470919	0.000112088
GO_ACTIVATION_OF_MAPK_ACTIVITY	-0.41438	0.000813025
GO_RESPONSE_TO_REACTIVE_OXYGEN_SPECIES	0.354215	0.0047349
GO_CELL_MORPHOGENESIS	0.462129	0.000156082
GO_CELL_MORPHOGENESIS_INVOLVED_IN_DIFFERENTIATION	0.414431	0.000811712
GO_SKELETAL_SYSTEM_DEVELOPMENT	0.29808	0.0186185
GO_OSSIFICATION	0.35147	0.0050924
GO_UROGENITAL_SYSTEM_DEVELOPMENT	0.709589	1.07284e-10
GO_AMEBOIDAL_TYPE_CELL_MIGRATION	0.511692	2.13218e-05
GO_CELLULAR_GLUCOSE_HOMEOSTASIS	0.454473	0.000206761
GO_IN_UTERO_EMBRYONIC_DEVELOPMENT	0.362375	0.00379946
GO_CELL_ACTIVATION	-0.57921	8.13631e-07
GO_CYTOKINE_PRODUCTION	0.100535	0.436877
GO_NEGATIVE_REGULATION_OF_CYTOKINE_PRODUCTION	0.390631	0.00169541
GO_POSITIVE_REGULATION_OF_CYTOKINE_PRODUCTION	-0.107939	0.403683
GO_COMPLEMENT_ACTIVATION_LECTIN_PATHWAY	0.182258	0.156249
GO_TISSUE_HOMEOSTASIS	0.446616	0.00027406
GO_RETINA_HOMEOSTASIS	0.285714	0.0243803
GO_CELL_KILLING	0.213914	0.0950242
GO_LEUKOCYTE_MEDIATED_CYTOTOXICITY	0.57775	8.80084e-07
GO_ENDOTHELIAL_CELL_PROLIFERATION	-0.0944658	0.465193
GO_VASCULATURE_DEVELOPMENT	0.519373	1.52219e-05
GO_BLOOD_VESSEL_REMODELING	0.371617	0.00294078
GO_MORPHOGENESIS_OF_AN_EPITHELIUM	0.0543222	0.674969
GO_CHONDROCYTE_DIFFERENTIATION	0.283599	0.0255033
GO_EPITHELIAL_CELL_DEVELOPMENT	-0.195983	0.126857
GO_PATTERN_RECOGNITION_RECEPTOR_SIGNALING_PATHWAY	-0.0636404	0.62314
GO_TOLL_LIKE_RECEPTOR_SIGNALING_PATHWAY	-0.0636404	0.62314
GO_RESPONSE_TO_MOLECULE_OF_BACTERIAL_ORIGIN	-0.00559088	0.9656
GO_ADAPTIVE_IMMUNE_RESPONSE	-0.574728	1.03406e-06
GO_IMMUNE_EFFECTOR_PROCESS	-0.540628	5.73351e-06
GO_ACTIVATION_OF_IMMUNE_RESPONSE	-0.547579	4.10572e-06
GO_CELL_ACTIVATION_INVOLVED_IN_IMMUNE_RESPONSE	-0.0792797	0.5402
GO_MYELOID_LEUKOCYTE_ACTIVATION	-0.0023925	0.985276
GO_LYMPHOCYTE_ACTIVATION_INVOLVED_IN_IMMUNE_RESPONSE	0.389901	0.00173271
GO_CYTOKINE_PRODUCTION_INVOLVED_IN_IMMUNE_RESPONSE	0.528263	1.01997e-05
GO_IMMUNOGLOBULIN_PRODUCTION	-0.338576	0.00710901
GO_FC_RECEPTOR_MEDIATED_STIMULATORY_SIGNALING_PATHWAY	-0.512195	2.0861e-05
GO_PRODUCTION_OF_MOLECULAR_MEDIATOR_OF_IMMUNE_RESPONSE	-0.274533	0.0308226
GO_LEUKOCYTE_MEDIATED_IMMUNITY	-0.532872	8.25086e-06
GO_MYELOID_LEUKOCYTE_MEDIATED_IMMUNITY	0.0770887	0.551488
GO_LYMPHOCYTE_MEDIATED_IMMUNITY	-0.552238	3.26846e-06
GO_HUMORAL_IMMUNE_RESPONSE_MEDIATED_BY_CIRCULATING_IMMUNOGLOBULIN	-0.565938	1.63782e-06
GO_ADAPTIVE_IMMUNE_RESPONSE_BASED_ON_SOMATIC_RECOMBINATION_OF_IMMUNE_RECEPTORS_BUILT_FROM_IMMUNOGLOBULIN_SUPERFAMILY_DOMAINS	-0.552238	3.26846e-06
GO_IMMUNE_SYSTEM_DEVELOPMENT	0.443166	0.000309496
GO_LEUKOCYTE_DIFFERENTIATION	0.446591	0.000274305
GO_ACUTE_INFLAMMATORY_RESPONSE	0.0943399	0.465791
GO_PRODUCTION_OF_MOLECULAR_MEDIATOR_INVOLVED_IN_INFLAMMATORY_RESPONSE	0.252446	0.04776
GO_MYELOID_LEUKOCYTE_DIFFERENTIATION	0.488825	5.54956e-05
GO_PLATELET_DEGRANULATION	0.388466	0.00180816
GO_REGULATION_OF_IMMUNOGLOBULIN_PRODUCTION	0.686243	7.45465e-10
GO_POSITIVE_REGULATION_OF_IMMUNOGLOBULIN_PRODUCTION	0.734027	1.13854e-11
GO_REGULATION_OF_ACUTE_INFLAMMATORY_RESPONSE	0.375093	0.00266557
GO_POSITIVE_REGULATION_OF_ACUTE_INFLAMMATORY_RESPONSE	0.439035	0.000357389
GO_REGULATION_OF_IMMUNE_SYSTEM_PROCESS	-0.498168	3.78521e-05
GO_NEGATIVE_REGULATION_OF_IMMUNE_SYSTEM_PROCESS	0.42803	0.000519785
GO_POSITIVE_REGULATION_OF_IMMUNE_SYSTEM_PROCESS	-0.515192	1.83047e-05
GO_REGULATION_OF_LEUKOCYTE_MIGRATION	-0.146194	0.256874
GO_REGULATION_OF_IMMUNE_EFFECTOR_PROCESS	-0.164654	0.200949
GO_NEGATIVE_REGULATION_OF_IMMUNE_EFFECTOR_PROCESS	0.242347	0.0577216
GO_POSITIVE_REGULATION_OF_IMMUNE_EFFECTOR_PROCESS	0.397205	0.00139079
GO_REGULATION_OF_PRODUCTION_OF_MOLECULAR_MEDIATOR_OF_IMMUNE_RESPONSE	0.642901	1.75979e-08
GO_NEGATIVE_REGULATION_OF_PRODUCTION_OF_MOLECULAR_MEDIATOR_OF_IMMUNE_RESPONSE	0.40131	0.00122646
GO_POSITIVE_REGULATION_OF_PRODUCTION_OF_MOLECULAR_MEDIATOR_OF_IMMUNE_RESPONSE	0.739089	6.93665e-12
GO_REGULATION_OF_LEUKOCYTE_MEDIATED_IMMUNITY	0.21613	0.0915678
GO_POSITIVE_REGULATION_OF_LEUKOCYTE_MEDIATED_IMMUNITY	0.416697	0.000754567
GO_REGULATION_OF_LYMPHOCYTE_MEDIATED_IMMUNITY	0.21613	0.0915678
GO_POSITIVE_REGULATION_OF_LYMPHOCYTE_MEDIATED_IMMUNITY	0.416697	0.000754567
GO_REGULATION_OF_B_CELL_MEDIATED_IMMUNITY	0.239048	0.0613189
GO_POSITIVE_REGULATION_OF_B_CELL_MEDIATED_IMMUNITY	0.436623	0.000388391
GO_REGULATION_OF_CYTOKINE_PRODUCTION_INVOLVED_IN_IMMUNE_RESPONSE	0.528263	1.01997e-05
GO_REGULATION_OF_MYELOID_LEUKOCYTE_DIFFERENTIATION	0.374136	0.00273896
GO_NEGATIVE_REGULATION_OF_MYELOID_LEUKOCYTE_DIFFERENTIATION	0.374136	0.00273896
GO_IMMUNE_RESPONSE_REGULATING_SIGNALING_PATHWAY	-0.55997	2.2215e-06
GO_PEPTIDE_SECRETION	-0.0406472	0.75377
GO_REGULATION_OF_PEPTIDE_SECRETION	-0.0642952	0.619562
GO_POSITIVE_REGULATION_OF_PEPTIDE_SECRETION	-0.191903	0.135117
GO_REGULATION_OF_ADAPTIVE_IMMUNE_RESPONSE	0.21613	0.0915678
GO_POSITIVE_REGULATION_OF_ADAPTIVE_IMMUNE_RESPONSE	0.416697	0.000754567
GO_REGULATION_OF_RESPONSE_TO_BIOTIC_STIMULUS	0.338752	0.0070773
GO_NEGATIVE_REGULATION_OF_RESPONSE_TO_BIOTIC_STIMULUS	-0.00896556	0.944863
GO_POSITIVE_REGULATION_OF_RESPONSE_TO_BIOTIC_STIMULUS	0.23799	0.0625098
GO_REGULATION_OF_HUMORAL_IMMUNE_RESPONSE	-0.274633	0.0307588
GO_NEGATIVE_REGULATION_OF_HUMORAL_IMMUNE_RESPONSE	-0.121337	0.347503
GO_POSITIVE_REGULATION_OF_HUMORAL_IMMUNE_RESPONSE	0.333816	0.00801339
GO_REGULATION_OF_HUMORAL_IMMUNE_RESPONSE_MEDIATED_BY_CIRCULATING_IMMUNOGLOBULIN	0.0694327	0.591796
GO_REGIONALIZATION	-0.0587798	0.649968
GO_DEVELOPMENTAL_PROCESS_INVOLVED_IN_REPRODUCTION	0.624844	5.69699e-08
GO_MUSCLE_SYSTEM_PROCESS	0.488598	5.60054e-05
GO_CIRCULATORY_SYSTEM_PROCESS	0.206158	0.107929
GO_RENAL_SYSTEM_PROCESS	0.523276	1.27856e-05
GO_VASCULAR_PROCESS_IN_CIRCULATORY_SYSTEM	0.362954	0.00373976
GO_CARBOHYDRATE_METABOLIC_PROCESS	0.453995	0.000210381
GO_MONOSACCHARIDE_METABOLIC_PROCESS	0.477366	8.74134e-05
GO_GLUCOSE_METABOLIC_PROCESS	0.603815	2.04285e-07
GO_AMINOGLYCAN_METABOLIC_PROCESS	0.203689	0.112307
GO_AMINOGLYCAN_CATABOLIC_PROCESS	0.227992	0.0747115
GO_ALCOHOL_METABOLIC_PROCESS	0.640786	2.02749e-08
GO_ORGANIC_ACID_METABOLIC_PROCESS	0.593893	3.61655e-07
GO_REGULATION_OF_CARBOHYDRATE_METABOLIC_PROCESS	0.324599	0.0100535
GO_DNA_METABOLIC_PROCESS	-0.196865	0.125124
GO_RNA_PROCESSING	0.180445	0.160481
GO_PROTEIN_FOLDING	0.245042	0.054912
GO_PROTEOLYSIS	0.495952	4.149e-05
GO_PEPTIDE_METABOLIC_PROCESS	0.413272	0.000842405
GO_LIPID_METABOLIC_PROCESS	0.630284	4.0309e-08
GO_FATTY_ACID_METABOLIC_PROCESS	0.633608	3.25196e-08
GO_FATTY_ACID_BIOSYNTHETIC_PROCESS	0.617591	8.94409e-08
GO_NEUTRAL_LIPID_METABOLIC_PROCESS	0.640836	2.02069e-08
GO_TRIGLYCERIDE_METABOLIC_PROCESS	0.640836	2.02069e-08
GO_PHOSPHOLIPID_METABOLIC_PROCESS	0.64071	2.03773e-08
GO_GLYCEROPHOSPHOLIPID_METABOLIC_PROCESS	0.585557	5.75895e-07
GO_PHOSPHATIDYLCHOLINE_BIOSYNTHETIC_PROCESS	0.614594	1.07408e-07
GO_STEROID_BIOSYNTHETIC_PROCESS	0.367336	0.00331435
GO_ISOPRENOID_METABOLIC_PROCESS	0.686419	7.35127e-10
GO_TERPENOID_METABOLIC_PROCESS	0.686419	7.35127e-10
GO_VITAMIN_METABOLIC_PROCESS	0.547478	4.12586e-06
GO_SULFUR_COMPOUND_METABOLIC_PROCESS	0.468803	0.000121486
GO_SUPEROXIDE_METABOLIC_PROCESS	0.352729	0.00492556
GO_ION_TRANSPORT	0.598779	2.73654e-07
GO_CATION_TRANSPORT	0.578707	8.35995e-07
GO_ANION_TRANSPORT	0.571605	1.21947e-06
GO_IRON_ION_TRANSPORT	0.470919	0.000112088
GO_CELLULAR_ION_HOMEOSTASIS	0.141308	0.273286
GO_CELLULAR_IRON_ION_HOMEOSTASIS	0.396852	0.00140579
GO_INTRACELLULAR_PROTEIN_TRANSPORT	0.224139	0.079892
GO_EXOCYTOSIS	0.343965	0.00619395
GO_ENDOPLASMIC_RETICULUM_TO_GOLGI_VESICLE_MEDIATED_TRANSPORT	0.299969	0.0178499
GO_ENDOCYTOSIS	-0.491318	5.01636e-05
GO_RECEPTOR_MEDIATED_ENDOCYTOSIS	-0.155411	0.227759
GO_PHAGOCYTOSIS	-0.535994	7.13391e-06
GO_PHAGOCYTOSIS_RECOGNITION	-0.562992	1.9052e-06
GO_APOPTOTIC_PROCESS	0.389599	0.00174835
GO_MUSCLE_CONTRACTION	0.379601	0.00234288
GO_DEFENSE_RESPONSE	-0.357993	0.00427918
GO_ACUTE_PHASE_RESPONSE	-0.112926	0.382182
GO_INFLAMMATORY_RESPONSE	0.346685	0.00577269
GO_COMPLEMENT_ACTIVATION	-0.546421	4.34297e-06
GO_COMPLEMENT_ACTIVATION_ALTERNATIVE_PATHWAY	-0.11217	0.385395
GO_HUMORAL_IMMUNE_RESPONSE	-0.562463	1.95732e-06
GO_CELLULAR_DEFENSE_RESPONSE	-0.195706	0.127405
GO_CELLULAR_RESPONSE_TO_DNA_DAMAGE_STIMULUS	0.392646	0.00159623
GO_RESPONSE_TO_OXIDATIVE_STRESS	0.360008	0.00405235
GO_MITOCHONDRION_ORGANIZATION	0.171277	0.183171
GO_PLASMA_MEMBRANE_ORGANIZATION	0.468199	0.000124301
GO_CYTOSKELETON_ORGANIZATION	0.531159	8.9305e-06
GO_ACTIN_FILAMENT_ORGANIZATION	0.524863	1.19032e-05
GO_MICROTUBULE_BASED_PROCESS	0.351672	0.00506538
GO_MICROTUBULE_BASED_MOVEMENT	0.291179	0.0216709
GO_CELL_CYCLE	-0.0409243	0.752145
GO_LEUKOCYTE_CELL_CELL_ADHESION	0.330366	0.00873023
GO_CELL_MATRIX_ADHESION	0.351672	0.00506538
GO_NEGATIVE_REGULATION_OF_CELL_ADHESION	0.476635	8.9933e-05
GO_ENZYME_LINKED_RECEPTOR_PROTEIN_SIGNALING_PATHWAY	0.275943	0.0299388
GO_TRANSMEMBRANE_RECEPTOR_PROTEIN_TYROSINE_KINASE_SIGNALING_PATHWAY	0.499906	3.52086e-05
GO_TRANSMEMBRANE_RECEPTOR_PROTEIN_SERINE_THREONINE_KINASE_SIGNALING_PATHWAY	-0.368595	0.00320033
GO_TRANSFORMING_GROWTH_FACTOR_BETA_RECEPTOR_SIGNALING_PATHWAY	-0.602858	2.16037e-07
GO_G_PROTEIN_COUPLED_RECEPTOR_SIGNALING_PATHWAY	0.442763	0.000313896
GO_I_KAPPAB_KINASE_NF_KAPPAB_SIGNALING	0.0929295	0.472515
GO_JNK_CASCADE	0.307171	0.0151626
GO_SMALL_GTPASE_MEDIATED_SIGNAL_TRANSDUCTION	0.510382	2.25645e-05
GO_RAS_PROTEIN_SIGNAL_TRANSDUCTION	0.517887	1.62576e-05
GO_RHO_PROTEIN_SIGNAL_TRANSDUCTION	0.517887	1.62576e-05
GO_CELL_CELL_SIGNALING	0.161556	0.209672
GO_GAMETE_GENERATION	0.511742	2.12753e-05
GO_GASTRULATION	0.4137	0.000830942
GO_PATTERN_SPECIFICATION_PROCESS	-0.0816974	0.527876
GO_CENTRAL_NERVOUS_SYSTEM_DEVELOPMENT	0.548058	4.0113e-06
GO_SENSORY_ORGAN_DEVELOPMENT	0.536951	6.82091e-06
GO_HEART_DEVELOPMENT	0.636706	2.65608e-08
GO_MUSCLE_ORGAN_DEVELOPMENT	0.681408	1.0893e-09
GO_AGING	0.42045	0.000667917
GO_RESPONSE_TO_NUTRIENT	0.577851	8.75342e-07
GO_DIGESTION	0.506579	2.65641e-05
GO_BLOOD_COAGULATION_INTRINSIC_PATHWAY	0.477341	8.74992e-05
GO_SENSORY_PERCEPTION	0.67894	1.31833e-09
GO_BEHAVIOR	0.553346	3.09432e-06
GO_LEARNING	0.529245	9.7516e-06
GO_CIRCADIAN_RHYTHM	-0.206636	0.107096
GO_LOCOMOTORY_BEHAVIOR	0.519499	1.5137e-05
GO_CELL_RECOGNITION	-0.56687	1.56086e-06
GO_STEROID_METABOLIC_PROCESS	0.595983	3.21168e-07
GO_REGULATION_OF_BLOOD_PRESSURE	0.575785	9.77502e-07
GO_OPSONIZATION	-0.0931058	0.471671
GO_POSITIVE_REGULATION_OF_CELL_POPULATION_PROLIFERATION	0.0479758	0.711168
GO_NEGATIVE_REGULATION_OF_CELL_POPULATION_PROLIFERATION	0.559214	2.30791e-06
GO_INSULIN_RECEPTOR_SIGNALING_PATHWAY	0.399748	0.00128678
GO_REGULATION_OF_CELL_SHAPE	0.405515	0.00107642
GO_EPIDERMIS_DEVELOPMENT	-0.00360133	0.977838
GO_LIPID_BIOSYNTHETIC_PROCESS	0.631266	3.78411e-08
GO_EXTRINSIC_APOPTOTIC_SIGNALING_PATHWAY_VIA_DEATH_DOMAIN_RECEPTORS	-0.213184	0.0961854
GO_INTRINSIC_APOPTOTIC_SIGNALING_PATHWAY_IN_RESPONSE_TO_DNA_DAMAGE	0.392646	0.00159623
GO_PHOSPHOLIPID_BIOSYNTHETIC_PROCESS	0.614594	1.07408e-07
GO_MACROMOLECULE_CATABOLIC_PROCESS	0.448782	0.000253751
GO_RESPONSE_TO_TEMPERATURE_STIMULUS	-0.0716993	0.579726
GO_RESPONSE_TO_RADIATION	-0.167357	0.193551
GO_PHOSPHOLIPID_CATABOLIC_PROCESS	0.630007	4.10321e-08
GO_RESPONSE_TO_HEAT	-0.0716993	0.579726
GO_FERTILIZATION	0.570723	1.27718e-06
GO_DETECTION_OF_BIOTIC_STIMULUS	-0.152289	0.237354
GO_RESPONSE_TO_BIOTIC_STIMULUS	-0.519448	1.51709e-05
GO_RESPONSE_TO_WOUNDING	0.482	7.28829e-05
GO_RESPONSE_TO_VIRUS	0.430045	0.000485793
GO_RESPONSE_TO_BACTERIUM	-0.588529	4.88611e-07
GO_RESPONSE_TO_ABIOTIC_STIMULUS	0.185758	0.148314
GO_RESPONSE_TO_TOXIC_SUBSTANCE	0.478625	8.32215e-05
GO_RESPONSE_TO_ENDOGENOUS_STIMULUS	0.469936	0.000116365
GO_RESPONSE_TO_HORMONE	0.593011	3.80127e-07
GO_RESPONSE_TO_CARBOHYDRATE	0.558333	2.4127e-06
GO_EMBRYO_DEVELOPMENT	0.275061	0.0304887
GO_EMBRYO_DEVELOPMENT_ENDING_IN_BIRTH_OR_EGG_HATCHING	0.149166	0.247225
GO_ANIMAL_ORGAN_MORPHOGENESIS	0.644689	1.55994e-08
GO_NEGATIVE_REGULATION_OF_BIOSYNTHETIC_PROCESS	0.572914	1.13821e-06
GO_REGULATION_OF_CATABOLIC_PROCESS	0.610741	1.35531e-07
GO_NEGATIVE_REGULATION_OF_CATABOLIC_PROCESS	0.557804	2.4777e-06
GO_POSITIVE_REGULATION_OF_CATABOLIC_PROCESS	0.535264	7.38173e-06
GO_EPIDERMAL_CELL_DIFFERENTIATION	-0.00360133	0.977838
GO_HORMONE_TRANSPORT	0.596713	3.08057e-07
GO_RESPONSE_TO_EXTRACELLULAR_STIMULUS	0.55521	2.82087e-06
GO_GLIAL_CELL_DIFFERENTIATION	0.570094	1.31997e-06
GO_RESPONSE_TO_INORGANIC_SUBSTANCE	0.407958	0.000997074
GO_RESPONSE_TO_METAL_ION	0.328376	0.00916847
GO_RESPONSE_TO_IRON_ION	0.420273	0.000671776
GO_ENDOMEMBRANE_SYSTEM_ORGANIZATION	0.468199	0.000124301
GO_MEMBRANE_INVAGINATION	-0.550576	3.5469e-06
GO_NEGATIVE_REGULATION_OF_PEPTIDASE_ACTIVITY	0.40748	0.00101219
GO_REGULATION_OF_PLATELET_ACTIVATION	0.506605	2.65356e-05
GO_NEGATIVE_REGULATION_OF_PLATELET_ACTIVATION	0.401939	0.00120286
GO_POSITIVE_REGULATION_OF_PHOSPHORUS_METABOLIC_PROCESS	0.275792	0.0300325
GO_NEGATIVE_REGULATION_OF_PHOSPHORUS_METABOLIC_PROCESS	0.448832	0.000253296
GO_REGULATION_OF_CELLULAR_KETONE_METABOLIC_PROCESS	0.617591	8.94409e-08
GO_REGULATION_OF_ENDOTHELIAL_CELL_MIGRATION	0.488925	5.52704e-05
GO_REGULATION_OF_EPITHELIAL_CELL_MIGRATION	0.488925	5.52704e-05
GO_NEGATIVE_REGULATION_OF_EPITHELIAL_CELL_MIGRATION	0.447321	0.000267291
GO_POSITIVE_REGULATION_OF_ORGANELLE_ORGANIZATION	0.112775	0.382823
GO_NEGATIVE_REGULATION_OF_ORGANELLE_ORGANIZATION	0.459963	0.000169118
GO_REGULATION_OF_COLLAGEN_METABOLIC_PROCESS	0.541661	5.45858e-06
GO_POSITIVE_REGULATION_OF_CELL_DEVELOPMENT	0.374035	0.00274679
GO_NEGATIVE_REGULATION_OF_CELL_DEVELOPMENT	0.259296	0.0418408
GO_REGULATION_OF_MACROPHAGE_DERIVED_FOAM_CELL_DIFFERENTIATION	0.376402	0.00256798
GO_REGULATION_OF_PLASMINOGEN_ACTIVATION	0.637814	2.4692e-08
GO_REGULATION_OF_CELL_MORPHOGENESIS_INVOLVED_IN_DIFFERENTIATION	0.395039	0.00148524
GO_POSITIVE_REGULATION_OF_CELL_MORPHOGENESIS_INVOLVED_IN_DIFFERENTIATION	0.088749	0.492748
GO_REGULATION_OF_CELL_SUBSTRATE_ADHESION	0.399396	0.00130077
GO_POSITIVE_REGULATION_OF_CELL_SUBSTRATE_ADHESION	0.31382	0.0129979
GO_NEGATIVE_REGULATION_OF_CELL_SUBSTRATE_ADHESION	0.134483	0.297358
GO_REGULATION_OF_HORMONE_LEVELS	0.596713	3.08057e-07
GO_REGULATION_OF_CHOLESTEROL_ESTERIFICATION	0.560348	2.17943e-06
GO_POSITIVE_REGULATION_OF_CHOLESTEROL_ESTERIFICATION	0.560348	2.17943e-06
GO_REGULATION_OF_CHOLESTEROL_EFFLUX	0.499074	3.64508e-05
GO_POSITIVE_REGULATION_OF_CHOLESTEROL_EFFLUX	0.499074	3.64508e-05
GO_LIPID_LOCALIZATION	0.617516	8.98567e-08
GO_REGULATION_OF_LIPID_STORAGE	0.484442	6.61524e-05
GO_POSITIVE_REGULATION_OF_LIPID_STORAGE	0.484442	6.61524e-05
GO_REGULATION_OF_TRIGLYCERIDE_CATABOLIC_PROCESS	0.5231	1.28873e-05
GO_POSITIVE_REGULATION_OF_TRIGLYCERIDE_CATABOLIC_PROCESS	0.432563	0.000446149
GO_REGULATION_OF_VERY_LOW_DENSITY_LIPOPROTEIN_PARTICLE_REMODELING	0.579991	7.80074e-07
GO_REGULATION_OF_VERY_LOW_DENSITY_LIPOPROTEIN_PARTICLE_CLEARANCE	0.560821	2.12782e-06
GO_REGULATION_OF_CELL_DEATH	0.48132	7.48656e-05
GO_POSITIVE_REGULATION_OF_CELL_DEATH	0.539319	6.10077e-06
GO_POSITIVE_REGULATION_OF_PEPTIDASE_ACTIVITY	0.100309	0.437917
GO_REGULATION_OF_METAL_ION_TRANSPORT	0.609507	1.45916e-07
GO_REGULATION_OF_NEURON_PROJECTION_DEVELOPMENT	0.496254	4.09755e-05
GO_POSITIVE_REGULATION_OF_NEURON_PROJECTION_DEVELOPMENT	0.466033	0.000134887
GO_REGULATION_OF_LIPOPROTEIN_PARTICLE_CLEARANCE	0.582056	6.97462e-07
GO_NEGATIVE_REGULATION_OF_LIPOPROTEIN_PARTICLE_CLEARANCE	0.560821	2.12782e-06
GO_RESPONSE_TO_ORGANIC_CYCLIC_COMPOUND	0.494415	4.41985e-05
GO_MUSCLE_CELL_MIGRATION	0.435862	0.000398669
GO_RESPONSE_TO_ACTIVITY	0.142416	0.269504
GO_SMOOTH_MUSCLE_CELL_MIGRATION	0.435862	0.000398669
GO_GAS_TRANSPORT	0.352175	0.00499837
GO_OXYGEN_TRANSPORT	0.352175	0.00499837
GO_BICARBONATE_TRANSPORT	0.359856	0.00406898
GO_ORGANIC_ANION_TRANSPORT	0.581175	7.31664e-07
GO_ORGANOPHOSPHATE_ESTER_TRANSPORT	0.638141	2.41642e-08
GO_ORGANIC_HYDROXY_COMPOUND_TRANSPORT	0.695284	3.59598e-10
GO_PHOSPHOLIPID_TRANSPORT	0.638141	2.41642e-08
GO_STEROL_TRANSPORT	0.659346	5.63317e-09
GO_LIPID_CATABOLIC_PROCESS	0.639703	2.179e-08
GO_CELL_GROWTH	0.647988	1.24628e-08
GO_VESICLE_ORGANIZATION	-0.060165	0.642276
GO_ORGANIC_ACID_BIOSYNTHETIC_PROCESS	0.617591	8.94409e-08
GO_ORGANIC_ACID_CATABOLIC_PROCESS	0.517257	1.67159e-05
GO_STEROL_METABOLIC_PROCESS	0.506403	2.67646e-05
GO_STEROL_BIOSYNTHETIC_PROCESS	0.367336	0.00331435
GO_DEPHOSPHORYLATION	0.521816	1.36513e-05
GO_NEURON_REMODELING	0.49162	4.95505e-05
GO_PROTEIN_PROCESSING	0.393125	0.00157346
GO_PROTEIN_IMPORT	0.233986	0.0671881
GO_REGULATION_OF_EXOCYTOSIS	-0.175181	0.173241
GO_PEPTIDE_CROSS_LINKING	0.222024	0.0828549
GO_PEPTIDYL_AMINO_ACID_MODIFICATION	0.43357	0.000431133
GO_PEPTIDYL_SERINE_MODIFICATION	0.0495372	0.702199
GO_PEPTIDYL_TYROSINE_MODIFICATION	0.227086	0.0759057
GO_VIRAL_LIFE_CYCLE	0.404508	0.00111077
GO_REGULATION_OF_LIPID_METABOLIC_PROCESS	0.615677	1.00555e-07
GO_REGULATION_OF_FATTY_ACID_METABOLIC_PROCESS	0.617591	8.94409e-08
GO_REGULATION_OF_STEROID_METABOLIC_PROCESS	0.582787	6.70266e-07
GO_CYTOKINE_MEDIATED_SIGNALING_PATHWAY	-0.192432	0.134024
GO_REGULATION_OF_VASOCONSTRICTION	0.0170749	0.895205
GO_TRIGLYCERIDE_CATABOLIC_PROCESS	0.573066	1.12917e-06
GO_ORGANOPHOSPHATE_METABOLIC_PROCESS	0.620714	7.37574e-08
GO_B_CELL_MEDIATED_IMMUNITY	-0.562992	1.9052e-06
GO_CELLULAR_HOMEOSTASIS	0.355399	0.00458771
GO_ANTIMICROBIAL_HUMORAL_RESPONSE	0.421306	0.000649454
GO_ANTIBACTERIAL_HUMORAL_RESPONSE	0.107486	0.405672
GO_CYTOLYSIS	-0.033772	0.794414
GO_LIPID_STORAGE	0.515066	1.8406e-05
GO_SECOND_MESSENGER_MEDIATED_SIGNALING	0.504313	2.92507e-05
GO_SEXUAL_REPRODUCTION	0.570169	1.31476e-06
GO_DEVELOPMENTAL_MATURATION	0.48074	7.65936e-05
GO_GLIAL_CELL_DEVELOPMENT	0.463565	0.000147956
GO_NEUROGENESIS	0.580319	7.66391e-07
GO_REGULATION_OF_CELL_CELL_ADHESION	0.300774	0.0175303
GO_NEGATIVE_REGULATION_OF_CELL_CELL_ADHESION	0.372524	0.00286665
GO_POSITIVE_REGULATION_OF_CELL_CELL_ADHESION	0.0542719	0.675253
GO_CELLULAR_COMPONENT_DISASSEMBLY	0.47656	9.01974e-05
GO_DIGESTIVE_SYSTEM_PROCESS	0.506579	2.65641e-05
GO_REGULATION_OF_ANATOMICAL_STRUCTURE_MORPHOGENESIS	0.448001	0.000260908
GO_REGULATION_OF_CELL_MORPHOGENESIS	0.433067	0.000438582
GO_BIOLOGICAL_ADHESION	0.341346	0.00662486
GO_EXTRACELLULAR_MATRIX_DISASSEMBLY	0.117283	0.363969
GO_SIGNAL_TRANSDUCTION_BY_PROTEIN_PHOSPHORYLATION	-0.200063	0.118985
GO_POSITIVE_REGULATION_OF_SIGNALING	0.1025	0.427924
GO_NEGATIVE_REGULATION_OF_SIGNALING	0.433319	0.000434843
GO_SIGNAL_RELEASE	-0.108141	0.402801
GO_METAL_ION_TRANSPORT	0.578707	8.35995e-07
GO_ACTIN_FILAMENT_BASED_PROCESS	0.557854	2.47144e-06
GO_CELL_PROJECTION_ORGANIZATION	0.57032	1.30441e-06
GO_CELL_PROJECTION_ASSEMBLY	0.456935	0.000189027
GO_PEPTIDE_HORMONE_SECRETION	0.597771	2.89957e-07
GO_LYMPHOCYTE_DIFFERENTIATION	0.126651	0.326635
GO_MYELOID_CELL_DIFFERENTIATION	0.39995	0.00127885
GO_REGULATION_OF_ENDOCYTOSIS	0.555588	2.76827e-06
GO_REGULATION_OF_CELL_ADHESION	0.224643	0.0791991
GO_REGULATION_OF_PROTEOLYSIS	0.483133	6.96857e-05
GO_PROTEIN_CATABOLIC_PROCESS	0.463892	0.000146158
GO_PLATELET_ACTIVATION	0.0931058	0.471671
GO_NEURON_DIFFERENTIATION	0.556998	2.57989e-06
GO_COLLAGEN_FIBRIL_ORGANIZATION	0.423446	0.000605302
GO_HYALURONAN_METABOLIC_PROCESS	0.110835	0.39111
GO_KERATINOCYTE_DIFFERENTIATION	-0.00360133	0.977838
GO_T_CELL_DIFFERENTIATION	0.0475477	0.713634
GO_LIPID_MODIFICATION	0.558559	2.38534e-06
GO_REGULATION_OF_OSSIFICATION	0.19971	0.119651
GO_BONE_MINERALIZATION	0.311226	0.0138084
GO_REGULATION_OF_INTESTINAL_CHOLESTEROL_ABSORPTION	0.364087	0.00362534
GO_NEGATIVE_REGULATION_OF_CELL_GROWTH	0.545036	4.64342e-06
GO_REGULATION_OF_BONE_MINERALIZATION	0.19971	0.119651
GO_LEUKOCYTE_CHEMOTAXIS	-0.47593	9.24289e-05
GO_EPITHELIAL_CELL_DIFFERENTIATION	-0.0426871	0.741832
GO_REGULATION_OF_EPITHELIAL_CELL_DIFFERENTIATION	0.05538	0.669003
GO_POSITIVE_REGULATION_OF_EPITHELIAL_CELL_DIFFERENTIATION	0.05538	0.669003
GO_STRESS_ACTIVATED_PROTEIN_KINASE_SIGNALING_CASCADE	0.333086	0.00816069
GO_REGENERATION	0.579286	8.10325e-07
GO_ANIMAL_ORGAN_REGENERATION	0.592155	3.98918e-07
GO_POSITIVE_REGULATION_OF_CELLULAR_BIOSYNTHETIC_PROCESS	0.486079	6.19682e-05
GO_REGULATION_OF_CELLULAR_CATABOLIC_PROCESS	0.545665	4.50453e-06
GO_NEGATIVE_REGULATION_OF_CELLULAR_CATABOLIC_PROCESS	0.474772	9.6668e-05
GO_NEGATIVE_REGULATION_OF_PROTEIN_CONTAINING_COMPLEX_ASSEMBLY	0.437323	0.000379156
GO_POSITIVE_REGULATION_OF_PROTEIN_CONTAINING_COMPLEX_ASSEMBLY	0.476711	8.96692e-05
GO_REGULATION_OF_CELL_KILLING	0.0709438	0.583737
GO_POSITIVE_REGULATION_OF_CELL_KILLING	0.0101996	0.937288
GO_REGULATION_OF_CELL_PROJECTION_ORGANIZATION	0.525996	1.1308e-05
GO_NEGATIVE_REGULATION_OF_CELL_PROJECTION_ORGANIZATION	0.402317	0.0011889
GO_POSITIVE_REGULATION_OF_CELL_PROJECTION_ORGANIZATION	0.466033	0.000134887
GO_REGULATION_OF_DEFENSE_RESPONSE	0.324422	0.0100965
GO_NEGATIVE_REGULATION_OF_DEFENSE_RESPONSE	0.103557	0.423147
GO_POSITIVE_REGULATION_OF_DEFENSE_RESPONSE	0.32553	0.00982854
GO_REGULATION_OF_PROTEIN_MODIFICATION_PROCESS	0.379752	0.00233269
GO_NEGATIVE_REGULATION_OF_PROTEIN_MODIFICATION_PROCESS	0.31659	0.0121778
GO_POSITIVE_REGULATION_OF_PROTEIN_MODIFICATION_PROCESS	0.197519	0.123848
GO_KERATINIZATION	-0.00360133	0.977838
GO_CELL_SUBSTRATE_ADHESION	0.255972	0.044633
GO_ZYMOGEN_ACTIVATION	0.397154	0.00139292
GO_PLASMINOGEN_ACTIVATION	0.457546	0.000184845
GO_KILLING_OF_CELLS_OF_OTHER_ORGANISM	0.468879	0.000121138
GO_REGULATION_OF_PROTEIN_STABILITY	0.640811	2.02409e-08
GO_LIPOPOLYSACCHARIDE_MEDIATED_SIGNALING_PATHWAY	-0.196537	0.125765
GO_RESPONSE_TO_CORTICOSTEROID	0.576868	9.22613e-07
GO_NEGATIVE_REGULATION_OF_PROTEIN_BINDING	-0.128616	0.319126
GO_POSITIVE_REGULATION_OF_PROTEIN_BINDING	0.285236	0.0246306
GO_REGULATION_OF_RESPONSE_TO_EXTERNAL_STIMULUS	0.476081	9.18887e-05
GO_NEGATIVE_REGULATION_OF_RESPONSE_TO_EXTERNAL_STIMULUS	0.418359	0.000715002
GO_POSITIVE_REGULATION_OF_RESPONSE_TO_EXTERNAL_STIMULUS	0.558534	2.38837e-06
GO_ACTIVATION_OF_PROTEIN_KINASE_ACTIVITY	-0.41438	0.000813025
GO_RESPONSE_TO_ESTRADIOL	0.0469433	0.717121
GO_REGULATION_OF_LIPID_TRANSPORT	0.655367	7.4684e-09
GO_NEGATIVE_REGULATION_OF_LIPID_TRANSPORT	0.624743	5.73325e-08
GO_POSITIVE_REGULATION_OF_LIPID_TRANSPORT	0.499074	3.64508e-05
GO_REGULATION_OF_STEROL_TRANSPORT	0.641969	1.8733e-08
GO_NEGATIVE_REGULATION_OF_STEROL_TRANSPORT	0.624743	5.73325e-08
GO_POSITIVE_REGULATION_OF_STEROL_TRANSPORT	0.499074	3.64508e-05
GO_REGULATION_OF_INTRACELLULAR_TRANSPORT	0.28788	0.0232742
GO_CDC42_PROTEIN_SIGNAL_TRANSDUCTION	0.517887	1.62576e-05
GO_REGULATION_OF_CDC42_PROTEIN_SIGNAL_TRANSDUCTION	0.517887	1.62576e-05
GO_MULTICELLULAR_ORGANISM_REPRODUCTION	0.614342	1.09063e-07
GO_REGULATION_OF_CELLULAR_COMPONENT_SIZE	0.38013	0.0023074
GO_CHEMOKINE_PRODUCTION	-0.1572	0.222388
GO_INTERLEUKIN_1_BETA_PRODUCTION	-0.106858	0.408438
GO_INTERLEUKIN_1_PRODUCTION	-0.364717	0.00356312
GO_INTERLEUKIN_8_PRODUCTION	-0.0727067	0.574398
GO_POSITIVE_REGULATION_OF_CHEMOKINE_PRODUCTION	-0.283095	0.0257771
GO_POSITIVE_REGULATION_OF_INTERLEUKIN_1_PRODUCTION	-0.385393	0.00197962
GO_POSITIVE_REGULATION_OF_INTERLEUKIN_8_PRODUCTION	-0.0727067	0.574398
GO_MONOCARBOXYLIC_ACID_METABOLIC_PROCESS	0.653428	8.55578e-09
GO_RESPONSE_TO_INSULIN	0.359428	0.00411645
GO_CELLULAR_RESPONSE_TO_INSULIN_STIMULUS	0.371668	0.00293661
GO_CELLULAR_RESPONSE_TO_HORMONE_STIMULUS	0.489857	5.32269e-05
GO_REGULATION_OF_PROTEIN_LOCALIZATION	0.218447	0.0880603
GO_COLLAGEN_METABOLIC_PROCESS	0.541661	5.45858e-06
GO_REGULATION_OF_ACTIN_FILAMENT_BASED_PROCESS	0.614342	1.09063e-07
GO_CELLULAR_COMPONENT_MORPHOGENESIS	0.544053	4.86811e-06
GO_CELL_PART_MORPHOGENESIS	0.544053	4.86811e-06
GO_MUSCLE_CELL_PROLIFERATION	0.669395	2.71132e-09
GO_REGULATION_OF_ORGANELLE_ORGANIZATION	0.429818	0.000489514
GO_REGULATION_OF_INTRACELLULAR_PROTEIN_TRANSPORT	0.28788	0.0232742
GO_CHOLESTEROL_EFFLUX	0.670755	2.45054e-09
GO_PROTEIN_LOCALIZATION_TO_ORGANELLE	0.312787	0.0133155
GO_CARBOHYDRATE_HOMEOSTASIS	0.662041	4.64268e-09
GO_NEGATIVE_REGULATION_OF_KINASE_ACTIVITY	0.39174	0.0016402
GO_PHOSPHOLIPID_EFFLUX	0.639778	2.16809e-08
GO_RESPONSE_TO_LIPID	0.639929	2.14643e-08
GO_RESPONSE_TO_CYTOKINE	-0.207593	0.105444
GO_REGULATION_OF_TISSUE_REMODELING	0.436945	0.000384117
GO_POSITIVE_REGULATION_OF_TISSUE_REMODELING	0.524334	1.21909e-05
GO_HOMOTYPIC_CELL_CELL_ADHESION	0.272694	0.0320074
GO_HETEROTYPIC_CELL_CELL_ADHESION	-0.087792	0.497443
GO_REGULATION_OF_HETEROTYPIC_CELL_CELL_ADHESION	-0.087792	0.497443
GO_POSITIVE_REGULATION_OF_HETEROTYPIC_CELL_CELL_ADHESION	-0.230737	0.0711867
GO_ION_TRANSMEMBRANE_TRANSPORT	0.49575	4.18362e-05
GO_REGULATION_OF_CELLULAR_AMIDE_METABOLIC_PROCESS	0.462683	0.000152898
GO_RESPONSE_TO_MONOSACCHARIDE	0.645445	1.48213e-08
GO_CELL_JUNCTION_ASSEMBLY	0.54083	5.67887e-06
GO_CELL_JUNCTION_ORGANIZATION	0.567147	1.53865e-06
GO_RESPONSE_TO_INTERFERON_GAMMA	0.382144	0.00217661
GO_PROTEIN_CONTAINING_COMPLEX_REMODELING	0.545262	4.59297e-06
GO_TRIGLYCERIDE_RICH_LIPOPROTEIN_PARTICLE_REMODELING	0.575181	1.00946e-06
GO_CHYLOMICRON_REMODELING	0.582258	6.89858e-07
GO_VERY_LOW_DENSITY_LIPOPROTEIN_PARTICLE_REMODELING	0.544834	4.68871e-06
GO_LOW_DENSITY_LIPOPROTEIN_PARTICLE_REMODELING	0.10056	0.436762
GO_HIGH_DENSITY_LIPOPROTEIN_PARTICLE_REMODELING	0.646326	1.39599e-08
GO_CHYLOMICRON_ASSEMBLY	0.582258	6.89858e-07
GO_VERY_LOW_DENSITY_LIPOPROTEIN_PARTICLE_ASSEMBLY	0.602355	2.22475e-07
GO_HIGH_DENSITY_LIPOPROTEIN_PARTICLE_ASSEMBLY	0.541636	5.46514e-06
GO_PLASMA_LIPOPROTEIN_PARTICLE_CLEARANCE	0.628974	4.38366e-08
GO_LOW_DENSITY_LIPOPROTEIN_PARTICLE_CLEARANCE	0.583341	6.50302e-07
GO_HIGH_DENSITY_LIPOPROTEIN_PARTICLE_CLEARANCE	0.606057	1.79073e-07
GO_STEROID_ESTERIFICATION	0.586514	5.46304e-07
GO_SUBSTRATE_ADHESION_DEPENDENT_CELL_SPREADING	-0.0863313	0.504653
GO_VERY_LOW_DENSITY_LIPOPROTEIN_PARTICLE_CLEARANCE	0.561808	2.0237e-06
GO_PROTEIN_LOCALIZATION_TO_NUCLEUS	0.537959	6.50529e-06
GO_RESPONSE_TO_TUMOR_NECROSIS_FACTOR	-0.131109	0.309756
GO_CELLULAR_RESPONSE_TO_REACTIVE_OXYGEN_SPECIES	0.0892275	0.49041
GO_CELLULAR_PROTEIN_CONTAINING_COMPLEX_ASSEMBLY	0.296972	0.0190824
GO_REGULATION_OF_TRANSMEMBRANE_TRANSPORT	0.554933	2.86004e-06
GO_POSITIVE_REGULATION_OF_TRANSMEMBRANE_TRANSPORT	0.554933	2.86004e-06
GO_REGULATION_OF_RHO_PROTEIN_SIGNAL_TRANSDUCTION	0.517887	1.62576e-05
GO_REGULATION_OF_TUBE_SIZE	0.363055	0.00372946
GO_TUBE_MORPHOGENESIS	0.474873	9.62924e-05
GO_MULTICELLULAR_ORGANISM_GROWTH	0.117257	0.364072
GO_ORGAN_GROWTH	0.62089	7.29544e-08
GO_TUBE_DEVELOPMENT	0.547982	4.02607e-06
GO_STEROL_IMPORT	0.681005	1.12391e-09
GO_CELLULAR_RESPONSE_TO_DRUG	0.258742	0.0422959
GO_RESPONSE_TO_TOPOLOGICALLY_INCORRECT_PROTEIN	0.488321	5.66344e-05
GO_FC_RECEPTOR_SIGNALING_PATHWAY	-0.503658	3.00724e-05
GO_FC_EPSILON_RECEPTOR_SIGNALING_PATHWAY	-0.514588	1.87956e-05
GO_GROWTH	0.658994	5.77668e-09
GO_REGULATION_OF_GROWTH	0.669471	2.69617e-09
GO_WOUND_HEALING	0.483611	6.8375e-05
GO_GLIOGENESIS	0.570094	1.31997e-06
GO_T_CELL_ACTIVATION	0.357338	0.00435528
GO_B_CELL_ACTIVATION	-0.551432	3.40081e-06
GO_MACROPHAGE_ACTIVATION	0.0300195	0.816837
GO_REGULATION_OF_CELL_POPULATION_PROLIFERATION	0.558988	2.33445e-06
GO_LIPOPROTEIN_METABOLIC_PROCESS	0.652723	8.98713e-09
GO_LIPOPROTEIN_BIOSYNTHETIC_PROCESS	0.430221	0.000482917
GO_REGULATION_OF_PROTEIN_CATABOLIC_PROCESS	0.316515	0.0121996
GO_CELLULAR_KETONE_METABOLIC_PROCESS	0.617591	8.94409e-08
GO_TISSUE_REGENERATION	0.402241	0.00119168
GO_REGULATION_OF_FATTY_ACID_BIOSYNTHETIC_PROCESS	0.617591	8.94409e-08
GO_VASODILATION	0.523856	1.24566e-05
GO_REGULATION_OF_PHOSPHORYLATION	0.414078	0.000820944
GO_NEGATIVE_REGULATION_OF_PHOSPHORYLATION	0.344192	0.00615784
GO_TAXIS	-0.160599	0.21242
GO_RESPONSE_TO_DRUG	0.455733	0.000197506
GO_RESPONSE_TO_HYDROGEN_PEROXIDE	0.281886	0.0264441
GO_NEURON_MATURATION	0.49162	4.95505e-05
GO_HOMEOSTATIC_PROCESS	0.60306	2.13511e-07
GO_MUSCLE_CELL_DIFFERENTIATION	0.500183	3.48033e-05
GO_FIBRINOLYSIS	0.5162	1.75129e-05
GO_DEFENSE_RESPONSE_TO_BACTERIUM	-0.574174	1.0649e-06
GO_HYDROGEN_PEROXIDE_METABOLIC_PROCESS	0.364641	0.00357054
GO_HYDROGEN_PEROXIDE_CATABOLIC_PROCESS	0.364641	0.00357054
GO_EXTRACELLULAR_STRUCTURE_ORGANIZATION	0.336989	0.0074
GO_POSITIVE_REGULATION_OF_CATALYTIC_ACTIVITY	0.510332	2.26136e-05
GO_NEGATIVE_REGULATION_OF_CATALYTIC_ACTIVITY	0.507964	2.50369e-05
GO_RECEPTOR_METABOLIC_PROCESS	0.297249	0.0189655
GO_POSITIVE_REGULATION_OF_I_KAPPAB_KINASE_NF_KAPPAB_SIGNALING	0.209482	0.102242
GO_REGULATION_OF_PROTEIN_CONTAINING_COMPLEX_ASSEMBLY	0.516049	1.76296e-05
GO_REGULATION_OF_ION_TRANSPORT	0.597142	3.00606e-07
GO_POSITIVE_REGULATION_OF_ION_TRANSPORT	0.575231	1.00676e-06
GO_APOPTOTIC_CELL_CLEARANCE	0.429642	0.000492425
GO_REGULATION_OF_PROTEIN_BINDING	0.22079	0.084623
GO_REGULATION_OF_MAP_KINASE_ACTIVITY	-0.37333	0.00280216
GO_POSITIVE_REGULATION_OF_MAP_KINASE_ACTIVITY	-0.41438	0.000813025
GO_NEGATIVE_REGULATION_OF_MAP_KINASE_ACTIVITY	0.449613	0.000246331
GO_REGULATION_OF_MAPK_CASCADE	-0.200063	0.118985
GO_NEGATIVE_REGULATION_OF_MAPK_CASCADE	0.269319	0.0342812
GO_POSITIVE_REGULATION_OF_MAPK_CASCADE	-0.218951	0.087312
GO_RESPONSE_TO_PEPTIDE_HORMONE	0.359428	0.00411645
GO_MUSCLE_ADAPTATION	0.411534	0.000890415
GO_BLOOD_VESSEL_ENDOTHELIAL_CELL_MIGRATION	0.440169	0.000343617
GO_ENDOTHELIAL_CELL_MIGRATION	0.501744	3.25985e-05
GO_SKIN_DEVELOPMENT	0.00627086	0.961419
GO_CELLULAR_AMIDE_METABOLIC_PROCESS	0.4649	0.000140751
GO_POST_TRANSLATIONAL_PROTEIN_MODIFICATION	0.487162	5.93359e-05
GO_REVERSE_CHOLESTEROL_TRANSPORT	0.613965	1.11592e-07
GO_REGULATION_OF_SYMBIOTIC_PROCESS	0.365296	0.00350672
GO_PROTEIN_CONTAINING_COMPLEX_SUBUNIT_ORGANIZATION	0.506202	2.69954e-05
GO_REGULATION_OF_SYSTEM_PROCESS	0.444425	0.000296106
GO_REGULATION_OF_DIGESTIVE_SYSTEM_PROCESS	0.364087	0.00362534
GO_REGULATION_OF_ANION_TRANSPORT	0.495372	4.24927e-05
GO_REGULATION_OF_CELLULAR_COMPONENT_BIOGENESIS	0.586438	5.48587e-07
GO_POSITIVE_REGULATION_OF_CELLULAR_COMPONENT_BIOGENESIS	0.651791	9.58877e-09
GO_NEGATIVE_REGULATION_OF_MOLECULAR_FUNCTION	0.497614	3.87328e-05
GO_POSITIVE_REGULATION_OF_MOLECULAR_FUNCTION	0.519524	1.512e-05
GO_LIPID_DIGESTION	0.364087	0.00362534
GO_CELLULAR_LIPID_CATABOLIC_PROCESS	0.676749	1.55932e-09
GO_CELLULAR_LIPID_METABOLIC_PROCESS	0.706617	1.38748e-10
GO_CELLULAR_PROTEIN_CATABOLIC_PROCESS	0.508821	2.41339e-05
GO_CELLULAR_MACROMOLECULE_CATABOLIC_PROCESS	0.42735	0.000531736
GO_SMALL_MOLECULE_CATABOLIC_PROCESS	0.24411	0.0558707
GO_SMALL_MOLECULE_BIOSYNTHETIC_PROCESS	0.64484	1.54408e-08
GO_CELL_CELL_ADHESION_MEDIATED_BY_CADHERIN	0.527381	1.06181e-05
GO_SYMBIOTIC_PROCESS	0.520708	1.43441e-05
GO_ENTRY_INTO_HOST	0.403324	0.00115238
GO_MULTI_MULTICELLULAR_ORGANISM_PROCESS	-0.00946924	0.94177
GO_GLYCEROLIPID_BIOSYNTHETIC_PROCESS	0.631619	3.69905e-08
GO_INNATE_IMMUNE_RESPONSE	-0.565183	1.70281e-06
GO_REGULATION_OF_INNATE_IMMUNE_RESPONSE	0.149292	0.246821
GO_POSITIVE_REGULATION_OF_INNATE_IMMUNE_RESPONSE	-0.126324	0.327897
GO_REGULATION_OF_NITRIC_OXIDE_BIOSYNTHETIC_PROCESS	0.538135	6.45148e-06
GO_RESPONSE_TO_ETHANOL	0.610791	1.35123e-07
GO_REGULATION_OF_CELL_DIFFERENTIATION	0.488119	5.70959e-05
GO_NEGATIVE_REGULATION_OF_CELL_DIFFERENTIATION	0.408537	0.000979052
GO_POSITIVE_REGULATION_OF_CELL_DIFFERENTIATION	0.434326	0.000420174
GO_REGULATION_OF_LYMPHOCYTE_DIFFERENTIATION	0.258339	0.0426294
GO_REGULATION_OF_MYELOID_CELL_DIFFERENTIATION	0.187521	0.144434
GO_NEGATIVE_REGULATION_OF_MYELOID_CELL_DIFFERENTIATION	0.374136	0.00273896
GO_REGULATION_OF_NEURON_DIFFERENTIATION	0.496254	4.09755e-05
GO_POSITIVE_REGULATION_OF_NEURON_DIFFERENTIATION	0.466033	0.000134887
GO_POSITIVE_REGULATION_OF_FATTY_ACID_BIOSYNTHETIC_PROCESS	0.432563	0.000446149
GO_RESPIRATORY_BURST	-0.441101	0.000332657
GO_POSITIVE_REGULATION_OF_PROTEIN_CATABOLIC_PROCESS	0.52096	1.41838e-05
GO_POSITIVE_REGULATION_OF_CELL_ADHESION	-0.0527608	0.683811
GO_NEGATIVE_REGULATION_OF_ENDOCYTOSIS	0.560821	2.12782e-06
GO_POSITIVE_REGULATION_OF_ENDOCYTOSIS	0.505169	2.82075e-05
GO_NEGATIVE_REGULATION_OF_LIPID_METABOLIC_PROCESS	0.591777	4.07482e-07
GO_POSITIVE_REGULATION_OF_LIPID_METABOLIC_PROCESS	0.651842	9.5553e-09
GO_REGULATION_OF_PROTEIN_KINASE_ACTIVITY	-0.189183	0.140845
GO_POSITIVE_REGULATION_OF_PROTEIN_KINASE_ACTIVITY	-0.293169	0.0207501
GO_NEGATIVE_REGULATION_OF_PROTEOLYSIS	0.460442	0.000166155
GO_POSITIVE_REGULATION_OF_PROTEOLYSIS	0.524309	1.22047e-05
GO_POSITIVE_REGULATION_OF_VASOCONSTRICTION	-0.213184	0.0961854
GO_NEGATIVE_REGULATION_OF_COMPLEMENT_ACTIVATION	-0.121337	0.347503
GO_POSITIVE_REGULATION_OF_EXOCYTOSIS	-0.175181	0.173241
GO_POSITIVE_REGULATION_OF_FATTY_ACID_METABOLIC_PROCESS	0.459284	0.000173413
GO_NEGATIVE_REGULATION_OF_GROWTH	0.704225	1.70275e-10
GO_POSITIVE_REGULATION_OF_GROWTH	0.497286	3.92621e-05
GO_POSITIVE_REGULATION_OF_NUCLEOBASE_CONTAINING_COMPOUND_METABOLIC_PROCESS	0.409066	0.000962854
GO_POSITIVE_REGULATION_OF_STEROID_METABOLIC_PROCESS	0.560348	2.17943e-06
GO_POSITIVE_REGULATION_OF_TRANSCRIPTION_BY_RNA_POLYMERASE_II	0.447397	0.000266574
GO_ALCOHOL_BIOSYNTHETIC_PROCESS	0.367336	0.00331435
GO_POSITIVE_REGULATION_OF_JNK_CASCADE	0.186161	0.147421
GO_ORGANOPHOSPHATE_CATABOLIC_PROCESS	0.653428	8.55578e-09
GO_NEUTRAL_LIPID_CATABOLIC_PROCESS	0.610968	1.33701e-07
GO_PHOSPHATIDYLCHOLINE_METABOLIC_PROCESS	0.585557	5.75895e-07
GO_GLYCEROLIPID_METABOLIC_PROCESS	0.649197	1.14709e-08
GO_GLYCEROLIPID_CATABOLIC_PROCESS	0.681534	1.07869e-09
GO_REGULATION_OF_RAS_PROTEIN_SIGNAL_TRANSDUCTION	0.517887	1.62576e-05
GO_REGULATION_OF_VIRAL_ENTRY_INTO_HOST_CELL	0.395215	0.00147734
GO_NEGATIVE_REGULATION_OF_VIRAL_ENTRY_INTO_HOST_CELL	0.395215	0.00147734
GO_LYMPHOCYTE_ACTIVATION	-0.530152	9.35428e-06
GO_REGULATION_OF_HORMONE_SECRETION	0.590065	4.48521e-07
GO_POSITIVE_REGULATION_OF_HORMONE_SECRETION	0.597771	2.89957e-07
GO_POSITIVE_REGULATION_OF_LIPID_BIOSYNTHETIC_PROCESS	0.40889	0.000968226
GO_REGULATION_OF_LIPID_BIOSYNTHETIC_PROCESS	0.610615	1.36558e-07
GO_SECRETION	0.385972	0.00194623
GO_INTRACELLULAR_TRANSPORT	0.348725	0.00547348
GO_CELLULAR_TRANSITION_METAL_ION_HOMEOSTASIS	0.396852	0.00140579
GO_INOSITOL_LIPID_MEDIATED_SIGNALING	0.616105	9.79615e-08
GO_FIBROBLAST_PROLIFERATION	0.225499	0.078032
GO_POSITIVE_REGULATION_OF_FIBROBLAST_PROLIFERATION	0.225499	0.078032
GO_GOLGI_VESICLE_TRANSPORT	0.299969	0.0178499
GO_MALE_GAMETE_GENERATION	0.511742	2.12753e-05
GO_REGULATION_OF_RECEPTOR_MEDIATED_ENDOCYTOSIS	0.559869	2.23284e-06
GO_POSITIVE_REGULATION_OF_RECEPTOR_MEDIATED_ENDOCYTOSIS	0.544255	4.82121e-06
GO_NEGATIVE_REGULATION_OF_RECEPTOR_MEDIATED_ENDOCYTOSIS	0.560821	2.12782e-06
GO_CELL_MATURATION	0.509853	2.30852e-05
GO_RHYTHMIC_PROCESS	-0.143172	0.266945
GO_BLOOD_VESSEL_MORPHOGENESIS	0.503759	2.99446e-05
GO_NEGATIVE_REGULATION_OF_VIRAL_PROCESS	0.377234	0.00250771
GO_RESPONSE_TO_STEROID_HORMONE	0.576868	9.22613e-07
GO_NEGATIVE_REGULATION_OF_RESPONSE_TO_STIMULUS	0.539294	6.10804e-06
GO_DEVELOPMENTAL_CELL_GROWTH	0.437348	0.000378827
GO_DEVELOPMENTAL_GROWTH	0.637159	2.57807e-08
GO_EMBRYONIC_MORPHOGENESIS	0.609759	1.43738e-07
GO_REGULATION_OF_DEVELOPMENTAL_GROWTH	0.595152	3.36726e-07
GO_ANATOMICAL_STRUCTURE_FORMATION_INVOLVED_IN_MORPHOGENESIS	0.458201	0.000180458
GO_SMOOTH_MUSCLE_CELL_PROLIFERATION	0.520859	1.42477e-05
GO_NEURON_DEVELOPMENT	0.556998	2.57989e-06
GO_CELL_MORPHOGENESIS_INVOLVED_IN_NEURON_DIFFERENTIATION	0.559038	2.32853e-06
GO_AXON_EXTENSION	0.416294	0.000764452
GO_RESPONSE_TO_AXON_INJURY	0.135768	0.292725
GO_OLIGODENDROCYTE_DIFFERENTIATION	0.567324	1.52466e-06
GO_TISSUE_MORPHOGENESIS	0.0859535	0.506526
GO_GLAND_DEVELOPMENT	0.562841	1.91996e-06
GO_CARDIAC_MUSCLE_TISSUE_DEVELOPMENT	0.721551	3.68559e-11
GO_MESENCHYMAL_CELL_DIFFERENTIATION	0.334349	0.00790734
GO_TISSUE_REMODELING	0.537883	6.52848e-06
GO_ARTERY_MORPHOGENESIS	0.350085	0.00528166
GO_STEM_CELL_DIFFERENTIATION	0.339054	0.00702323
GO_CELL_MOTILITY	-0.438532	0.000363669
GO_MULTICELLULAR_ORGANISMAL_HOMEOSTASIS	0.448278	0.000258348
GO_HOMEOSTASIS_OF_NUMBER_OF_CELLS	0.0475477	0.713634
GO_CHEMICAL_HOMEOSTASIS	0.618321	8.55137e-08
GO_SENSORY_SYSTEM_DEVELOPMENT	0.540049	5.89333e-06
GO_CYTOKINE_SECRETION	-0.2564	0.044265
GO_EPITHELIAL_CELL_PROLIFERATION	0.140251	0.276929
GO_NEGATIVE_REGULATION_OF_EPITHELIAL_CELL_PROLIFERATION	0.418787	0.000705121
GO_POSITIVE_REGULATION_OF_CYTOKINE_SECRETION	-0.352629	0.00493873
GO_REGULATION_OF_INFLAMMATORY_RESPONSE	0.236076	0.0647121
GO_NEGATIVE_REGULATION_OF_INFLAMMATORY_RESPONSE	0.0936599	0.469026
GO_POSITIVE_REGULATION_OF_INFLAMMATORY_RESPONSE	0.270226	0.0336575
GO_REGULATION_OF_PEPTIDYL_TYROSINE_PHOSPHORYLATION	0.59626	3.16134e-07
GO_POSITIVE_REGULATION_OF_PEPTIDYL_TYROSINE_PHOSPHORYLATION	0.458503	0.000178466
GO_REGULATION_OF_PHAGOCYTOSIS	0.498898	3.67194e-05
GO_POSITIVE_REGULATION_OF_PHAGOCYTOSIS	0.542542	5.23367e-06
GO_REGULATION_OF_IMMUNE_RESPONSE	-0.530177	9.34346e-06
GO_NEGATIVE_REGULATION_OF_IMMUNE_RESPONSE	0.33374	0.00802852
GO_POSITIVE_REGULATION_OF_IMMUNE_RESPONSE	-0.54423	4.82705e-06
GO_ION_HOMEOSTASIS	0.136372	0.290562
GO_SYNAPSE_ORGANIZATION	0.552641	3.2041e-06
GO_COAGULATION	0.488346	5.65769e-05
GO_REGULATION_OF_COAGULATION	0.520682	1.43602e-05
GO_NEGATIVE_REGULATION_OF_COAGULATION	0.500913	3.37554e-05
GO_POSITIVE_REGULATION_OF_COAGULATION	0.656954	6.67745e-09
GO_PROTEIN_STABILIZATION	0.670906	2.42308e-09
GO_DEFENSE_RESPONSE_TO_GRAM_NEGATIVE_BACTERIUM	-0.0364667	0.778412
GO_DEFENSE_RESPONSE_TO_GRAM_POSITIVE_BACTERIUM	-0.402292	0.00118983
GO_ANTIGEN_RECEPTOR_MEDIATED_SIGNALING_PATHWAY	-0.560876	2.12179e-06
GO_B_CELL_RECEPTOR_SIGNALING_PATHWAY	-0.560876	2.12179e-06
GO_REGULATION_OF_T_CELL_ACTIVATION	0.432639	0.000445006
GO_REGULATION_OF_B_CELL_ACTIVATION	-0.556797	2.60605e-06
GO_REGULATION_OF_CELL_ACTIVATION	-0.538362	6.3829e-06
GO_NEGATIVE_REGULATION_OF_CELL_ACTIVATION	0.397834	0.00136436
GO_POSITIVE_REGULATION_OF_CELL_ACTIVATION	-0.575861	9.73576e-07
GO_POSITIVE_REGULATION_OF_B_CELL_ACTIVATION	-0.556797	2.60605e-06
GO_NERVOUS_SYSTEM_PROCESS	0.586413	5.4935e-07
GO_REGULATION_OF_BODY_FLUID_LEVELS	0.488346	5.65769e-05
GO_COGNITION	0.504061	2.95642e-05
GO_INTESTINAL_ABSORPTION	0.364087	0.00362534
GO_LEUKOCYTE_MIGRATION	-0.547881	4.04585e-06
GO_REGULATION_OF_CHEMOTAXIS	0.0679469	0.599769
GO_SENSORY_PERCEPTION_OF_LIGHT_STIMULUS	0.625776	5.37173e-08
GO_REGULATION_OF_LIPID_CATABOLIC_PROCESS	0.661462	4.84053e-09
GO_NEGATIVE_REGULATION_OF_LIPID_CATABOLIC_PROCESS	0.703696	1.7811e-10
GO_POSITIVE_REGULATION_OF_LIPID_CATABOLIC_PROCESS	0.488422	5.64049e-05
GO_REGULATION_OF_LIPOPROTEIN_LIPASE_ACTIVITY	0.65708	6.6182e-09
GO_REGULATION_OF_SECRETION	0.048001	0.711023
GO_POSITIVE_REGULATION_OF_SECRETION	-0.100434	0.437339
GO_NEGATIVE_REGULATION_OF_SECRETION	0.306793	0.0152943
GO_REGULATION_OF_TRANSPORT	0.569691	1.34805e-06
GO_POSITIVE_REGULATION_OF_TRANSPORT	0.453844	0.000211536
GO_NEGATIVE_REGULATION_OF_TRANSPORT	0.596688	3.085e-07
GO_REGULATION_OF_DNA_METABOLIC_PROCESS	-0.196865	0.125124
GO_POSITIVE_REGULATION_OF_DNA_METABOLIC_PROCESS	-0.177246	0.168149
GO_NEGATIVE_REGULATION_OF_LIPID_BIOSYNTHETIC_PROCESS	0.592835	3.83926e-07
GO_REGULATION_OF_SMALL_GTPASE_MEDIATED_SIGNAL_TRANSDUCTION	0.510382	2.25645e-05
GO_REGULATION_OF_DNA_BINDING_TRANSCRIPTION_FACTOR_ACTIVITY	0.549241	3.78638e-06
GO_POSITIVE_REGULATION_OF_DNA_BINDING_TRANSCRIPTION_FACTOR_ACTIVITY	0.573645	1.09513e-06
GO_POSITIVE_REGULATION_OF_NF_KAPPAB_TRANSCRIPTION_FACTOR_ACTIVITY	0.573645	1.09513e-06
GO_NEGATIVE_REGULATION_OF_DEVELOPMENTAL_PROCESS	0.576113	9.60593e-07
GO_POSITIVE_REGULATION_OF_DEVELOPMENTAL_PROCESS	0.373204	0.00281215
GO_REGULATION_OF_BINDING	0.448077	0.000260207
GO_POSITIVE_REGULATION_OF_BINDING	0.521816	1.36513e-05
GO_NEGATIVE_REGULATION_OF_BINDING	-0.128616	0.319126
GO_NEGATIVE_REGULATION_OF_CELLULAR_COMPONENT_ORGANIZATION	0.624567	5.79722e-08
GO_POSITIVE_REGULATION_OF_CELLULAR_COMPONENT_ORGANIZATION	0.598048	2.85385e-07
GO_STRIATED_MUSCLE_CELL_DIFFERENTIATION	0.500183	3.48033e-05
GO_NUCLEAR_TRANSPORT	0.434956	0.000411236
GO_IMPORT_INTO_NUCLEUS	0.434956	0.000411236
GO_REGULATION_OF_PHOSPHORUS_METABOLIC_PROCESS	0.472908	0.000103864
GO_VITAMIN_TRANSPORT	0.668791	2.83548e-09
GO_CARTILAGE_DEVELOPMENT	0.27831	0.0285031
GO_MAINTENANCE_OF_LOCATION	0.586035	5.60916e-07
GO_POSITIVE_REGULATION_OF_MULTICELLULAR_ORGANISMAL_PROCESS	0.407782	0.00100262
GO_NEGATIVE_REGULATION_OF_MULTICELLULAR_ORGANISMAL_PROCESS	0.630284	4.0309e-08
GO_POSITIVE_REGULATION_OF_PROTEIN_METABOLIC_PROCESS	0.321728	0.0107748
GO_NEGATIVE_REGULATION_OF_PROTEIN_METABOLIC_PROCESS	0.461903	0.000157401
GO_REGULATION_OF_LYMPHOCYTE_ACTIVATION	-0.527482	1.05695e-05
GO_POSITIVE_REGULATION_OF_LYMPHOCYTE_ACTIVATION	-0.551432	3.40081e-06
GO_PROTEIN_POLYMERIZATION	0.116829	0.365839
GO_PROTEIN_COMPLEX_OLIGOMERIZATION	-0.338551	0.00711355
GO_PROTEIN_TETRAMERIZATION	-0.0480262	0.710878
GO_REGULATION_OF_CELLULAR_COMPONENT_MOVEMENT	0.46228	0.000155207
GO_NEGATIVE_REGULATION_OF_CELLULAR_COMPONENT_MOVEMENT	0.354744	0.00466863
GO_POSITIVE_REGULATION_OF_CELLULAR_COMPONENT_MOVEMENT	0.468929	0.000120907
GO_REGULATION_OF_HYDROLASE_ACTIVITY	0.525644	1.14902e-05
GO_REGULATION_OF_TRANSFERASE_ACTIVITY	0.138185	0.284134
GO_REGULATION_OF_OXIDOREDUCTASE_ACTIVITY	0.311855	0.0136078
GO_POSITIVE_REGULATION_OF_HYDROLASE_ACTIVITY	0.476333	9.09949e-05
GO_NEGATIVE_REGULATION_OF_HYDROLASE_ACTIVITY	0.532846	8.2605e-06
GO_POSITIVE_REGULATION_OF_TRANSFERASE_ACTIVITY	-0.118491	0.35901
GO_NEGATIVE_REGULATION_OF_TRANSFERASE_ACTIVITY	0.39174	0.0016402
GO_REGULATION_OF_CYTOSOLIC_CALCIUM_ION_CONCENTRATION	0.00407983	0.974894
GO_REGULATION_OF_CYTOSKELETON_ORGANIZATION	0.60039	2.49351e-07
GO_POSITIVE_REGULATION_OF_CYTOSKELETON_ORGANIZATION	0.643455	1.69541e-08
GO_RESPONSE_TO_CALCIUM_ION	-0.109123	0.398516
GO_PROTEIN_MATURATION	0.393125	0.00157346
GO_DETECTION_OF_STIMULUS	-0.036643	0.777368
GO_ORGANELLE_LOCALIZATION	0.0802367	0.535305
GO_VESICLE_LOCALIZATION	-0.060165	0.642276
GO_MAINTENANCE_OF_LOCATION_IN_CELL	0.503834	2.98491e-05
GO_ESTABLISHMENT_OF_ORGANELLE_LOCALIZATION	-0.060165	0.642276
GO_INTERACTION_WITH_HOST	0.403324	0.00115238
GO_INTERACTION_WITH_SYMBIONT	0.540603	5.74037e-06
GO_MULTI_ORGANISM_PROCESS	0.481294	7.494e-05
GO_CYTOLYSIS_IN_OTHER_ORGANISM	0.59286	3.83382e-07
GO_REGULATION_OF_CELL_CYCLE	-0.0409243	0.752145
GO_KILLING_OF_CELLS_IN_OTHER_ORGANISM_INVOLVED_IN_SYMBIOTIC_INTERACTION	0.603261	2.11013e-07
GO_REGULATION_OF_FIBRINOLYSIS	0.600365	2.49714e-07
GO_NEGATIVE_REGULATION_OF_FIBRINOLYSIS	0.68375	9.07303e-10
GO_REGULATION_OF_NERVOUS_SYSTEM_DEVELOPMENT	0.509828	2.31102e-05
GO_NEGATIVE_REGULATION_OF_NERVOUS_SYSTEM_DEVELOPMENT	0.428357	0.000514118
GO_POSITIVE_REGULATION_OF_NERVOUS_SYSTEM_DEVELOPMENT	0.510634	2.23204e-05
GO_MOVEMENT_IN_HOST_ENVIRONMENT	0.403324	0.00115238
GO_MODULATION_BY_SYMBIONT_OF_ENTRY_INTO_HOST	0.395215	0.00147734
GO_REGULATION_OF_PEPTIDASE_ACTIVITY	0.39179	0.00163773
GO_MUSCLE_CELL_DEVELOPMENT	0.183819	0.152672
GO_METAL_ION_HOMEOSTASIS	0.108745	0.400161
GO_IRON_ION_HOMEOSTASIS	0.309841	0.0142588
GO_TRANSITION_METAL_ION_HOMEOSTASIS	0.309841	0.0142588
GO_TRANSMEMBRANE_TRANSPORT	0.316943	0.0120767
GO_NUCLEOBASE_CONTAINING_SMALL_MOLECULE_METABOLIC_PROCESS	0.263099	0.0388251
GO_LIPID_HOMEOSTASIS	0.631568	3.71109e-08
GO_ACYLGLYCEROL_HOMEOSTASIS	0.545363	4.57071e-06
GO_STEROL_HOMEOSTASIS	0.621747	6.91701e-08
GO_OXIDATION_REDUCTION_PROCESS	0.40209	0.00119726
GO_REGULATION_OF_LIPASE_ACTIVITY	0.690122	5.47031e-10
GO_NEGATIVE_REGULATION_OF_LIPASE_ACTIVITY	0.706693	1.37849e-10
GO_POSITIVE_REGULATION_OF_LIPASE_ACTIVITY	0.550148	3.62213e-06
GO_ANATOMICAL_STRUCTURE_HOMEOSTASIS	0.363281	0.00370638
GO_REGULATION_OF_RESPIRATORY_BURST	-0.465529	0.000137465
GO_POSITIVE_REGULATION_OF_RESPIRATORY_BURST	-0.465529	0.000137465
GO_REGULATION_OF_CELL_DEVELOPMENT	0.402695	0.00117509
GO_HEAD_DEVELOPMENT	0.210011	0.101359
GO_CELL_CHEMOTAXIS	-0.411383	0.000894704
GO_INTERFERON_GAMMA_MEDIATED_SIGNALING_PATHWAY	0.113203	0.381008
GO_REGULATION_OF_CELLULAR_LOCALIZATION	0.463842	0.000146433
GO_HEART_GROWTH	0.721551	3.68559e-11
GO_EPITHELIUM_DEVELOPMENT	-0.0548259	0.672125
GO_MESENCHYME_DEVELOPMENT	0.334349	0.00790734
GO_MUSCLE_TISSUE_DEVELOPMENT	0.721551	3.68559e-11
GO_NEGATIVE_REGULATION_OF_CELL_DEATH	0.356431	0.00446262
GO_DEVELOPMENTAL_GROWTH_INVOLVED_IN_MORPHOGENESIS	0.416294	0.000764452
GO_REGULATION_OF_VESICLE_MEDIATED_TRANSPORT	0.491318	5.01636e-05
GO_REGULATION_OF_RESPONSE_TO_CYTOKINE_STIMULUS	0.452081	0.000225447
GO_NEGATIVE_REGULATION_OF_RESPONSE_TO_CYTOKINE_STIMULUS	0.392923	0.00158301
GO_ARTERY_DEVELOPMENT	0.350085	0.00528166
GO_MEMBRANE_ORGANIZATION	-0.49371	4.54957e-05
GO_REGULATION_OF_WOUND_HEALING	0.501442	3.30149e-05
GO_NEGATIVE_REGULATION_OF_WOUND_HEALING	0.482755	7.07368e-05
GO_MUSCLE_STRUCTURE_DEVELOPMENT	0.618296	8.56464e-08
GO_POSITIVE_REGULATION_OF_TRIGLYCERIDE_LIPASE_ACTIVITY	0.456715	0.000190553
GO_CONNECTIVE_TISSUE_DEVELOPMENT	0.27831	0.0285031
GO_REPRODUCTIVE_SYSTEM_DEVELOPMENT	0.657835	6.27302e-09
GO_AXON_DEVELOPMENT	0.388189	0.00182305
GO_ACTIN_FILAMENT_BUNDLE_ORGANIZATION	0.604521	1.96014e-07
GO_REGULATION_OF_SMALL_MOLECULE_METABOLIC_PROCESS	0.630788	3.9025e-08
GO_POSITIVE_REGULATION_OF_SMALL_MOLECULE_METABOLIC_PROCESS	0.417629	0.00073215
GO_NEGATIVE_REGULATION_OF_SMALL_MOLECULE_METABOLIC_PROCESS	0.59072	4.32391e-07
GO_CELLULAR_RESPONSE_TO_CHEMICAL_STRESS	-0.0487565	0.706679
GO_PROTEIN_LIPID_COMPLEX_ASSEMBLY	0.654033	8.20173e-09
GO_CORNIFICATION	-0.00360133	0.977838
GO_RENAL_ABSORPTION	0.394031	0.0015311
GO_REGULATION_OF_STRESS_ACTIVATED_PROTEIN_KINASE_SIGNALING_CASCADE	0.307171	0.0151626
GO_POSITIVE_REGULATION_OF_STRESS_ACTIVATED_PROTEIN_KINASE_SIGNALING_CASCADE	0.186161	0.147421
GO_ERK1_AND_ERK2_CASCADE	0.188252	0.142849
GO_POSITIVE_REGULATION_OF_ERK1_AND_ERK2_CASCADE	0.0120632	0.925859
GO_RESPONSE_TO_OXYGEN_LEVELS	-0.277429	0.0290308
GO_PLATELET_AGGREGATION	0.272694	0.0320074
GO_RESPONSE_TO_FATTY_ACID	0.54841	3.94303e-06
GO_LEUKOCYTE_PROLIFERATION	0.484644	6.56237e-05
GO_CELLULAR_MACROMOLECULE_LOCALIZATION	0.397683	0.00137066
GO_RESPONSE_TO_GROWTH_FACTOR	0.236983	0.0636613
GO_ORGANELLE_ASSEMBLY	0.284027	0.0252726
GO_NEURON_DEATH	0.421331	0.000648918
GO_CELLULAR_RESPONSE_TO_BIOTIC_STIMULUS	-0.196537	0.125765
GO_CELLULAR_RESPONSE_TO_MOLECULE_OF_BACTERIAL_ORIGIN	-0.196537	0.125765
GO_CELLULAR_RESPONSE_TO_INORGANIC_SUBSTANCE	0.3898	0.00173791
GO_CELLULAR_RESPONSE_TO_CARBOHYDRATE_STIMULUS	0.454473	0.000206761
GO_CELLULAR_RESPONSE_TO_PEPTIDE_HORMONE_STIMULUS	0.371668	0.00293661
GO_CELLULAR_RESPONSE_TO_LIPID	0.305031	0.0159224
GO_CELLULAR_RESPONSE_TO_ORGANIC_CYCLIC_COMPOUND	0.482856	7.04551e-05
GO_CELLULAR_RESPONSE_TO_ENDOGENOUS_STIMULUS	0.267431	0.0356115
GO_RESPONSE_TO_TRANSFORMING_GROWTH_FACTOR_BETA	-0.430825	0.000473174
GO_ANATOMICAL_STRUCTURE_MATURATION	0.48074	7.65936e-05
GO_TUMOR_NECROSIS_FACTOR_SUPERFAMILY_CYTOKINE_PRODUCTION	-0.171227	0.183302
GO_PROTEIN_TRANSMEMBRANE_TRANSPORT	0.312057	0.0135441
GO_PROTEIN_LIPID_COMPLEX_SUBUNIT_ORGANIZATION	0.566492	1.59164e-06
GO_TRIGLYCERIDE_RICH_LIPOPROTEIN_PARTICLE_CLEARANCE	0.545439	4.55408e-06
GO_REGULATION_OF_PROTEIN_SERINE_THREONINE_KINASE_ACTIVITY	-0.37333	0.00280216
GO_NEGATIVE_REGULATION_OF_PROTEIN_SERINE_THREONINE_KINASE_ACTIVITY	0.449613	0.000246331
GO_POSITIVE_REGULATION_OF_PROTEIN_SERINE_THREONINE_KINASE_ACTIVITY	-0.407933	0.000997865
GO_MONOCARBOXYLIC_ACID_BIOSYNTHETIC_PROCESS	0.617591	8.94409e-08
GO_CIRCULATORY_SYSTEM_DEVELOPMENT	0.570774	1.27382e-06
GO_PROTEIN_ACTIVATION_CASCADE	0.414078	0.000820944
GO_DIVALENT_INORGANIC_CATION_HOMEOSTASIS	0.0904867	0.484283
GO_DIVALENT_INORGANIC_CATION_TRANSPORT	0.511289	2.16973e-05
GO_ENDOTHELIAL_CELL_APOPTOTIC_PROCESS	-0.196487	0.125864
GO_REACTIVE_OXYGEN_SPECIES_METABOLIC_PROCESS	0.498445	3.74187e-05
GO_ESTABLISHMENT_OF_PROTEIN_LOCALIZATION_TO_ORGANELLE	0.229453	0.072819
GO_PROTEIN_LOCALIZATION_TO_MEMBRANE	0.382724	0.00214026
GO_LYMPHOCYTE_MIGRATION	-0.494239	4.45195e-05
GO_REGULATION_OF_RESPONSE_TO_STRESS	0.513278	1.99014e-05
GO_REGULATION_OF_CELLULAR_RESPONSE_TO_STRESS	0.379727	0.00233439
GO_REGULATION_OF_ANATOMICAL_STRUCTURE_SIZE	0.451476	0.000230406
GO_FOAM_CELL_DIFFERENTIATION	0.376402	0.00256798
GO_REGULATION_OF_PEPTIDE_TRANSPORT	-0.0333438	0.796964
GO_REGULATION_OF_TRANSMEMBRANE_RECEPTOR_PROTEIN_SERINE_THREONINE_KINASE_SIGNALING_PATHWAY	-0.602858	2.16037e-07
GO_TISSUE_MIGRATION	0.501744	3.25985e-05
GO_REGULATION_OF_TRIGLYCERIDE_METABOLIC_PROCESS	0.529144	9.7967e-06
GO_POSITIVE_REGULATION_OF_TRIGLYCERIDE_METABOLIC_PROCESS	0.387584	0.00185593
GO_NEGATIVE_REGULATION_OF_TRIGLYCERIDE_METABOLIC_PROCESS	0.484191	6.68188e-05
GO_REGULATION_OF_MUSCLE_SYSTEM_PROCESS	0.369401	0.0031292
GO_REGULATION_OF_PEPTIDE_HORMONE_SECRETION	0.597771	2.89957e-07
GO_POSITIVE_REGULATION_OF_PEPTIDE_HORMONE_SECRETION	0.597771	2.89957e-07
GO_REGULATION_OF_CELLULAR_RESPONSE_TO_GROWTH_FACTOR_STIMULUS	0.0902097	0.485628
GO_NEGATIVE_REGULATION_OF_CELLULAR_RESPONSE_TO_GROWTH_FACTOR_STIMULUS	0.552918	3.16055e-06
GO_POSITIVE_REGULATION_OF_WOUND_HEALING	0.647636	1.27671e-08
GO_ORGANOPHOSPHATE_BIOSYNTHETIC_PROCESS	0.568356	1.44512e-06
GO_REGULATION_OF_PLASMA_LIPOPROTEIN_PARTICLE_LEVELS	0.573997	1.07489e-06
GO_APOPTOTIC_SIGNALING_PATHWAY	0.404357	0.001116
GO_EXTRINSIC_APOPTOTIC_SIGNALING_PATHWAY	0.0577976	0.655445
GO_INTRINSIC_APOPTOTIC_SIGNALING_PATHWAY	0.392646	0.00159623
GO_RENAL_FILTRATION	-0.0735377	0.570019
GO_CELLULAR_RESPONSE_TO_TOXIC_SUBSTANCE	0.47107	0.000111443
GO_AMYLOID_BETA_CLEARANCE	0.483435	6.88552e-05
GO_COMPLEMENT_DEPENDENT_CYTOTOXICITY	0.237436	0.063141
GO_RESPONSE_TO_ALCOHOL	0.56211	1.9928e-06
GO_SUPRAMOLECULAR_FIBER_ORGANIZATION	0.398766	0.00132608
GO_MYELOID_LEUKOCYTE_MIGRATION	-0.47593	9.24289e-05
GO_RECEPTOR_SIGNALING_PATHWAY_VIA_STAT	0.587521	5.16701e-07
GO_POSITIVE_REGULATION_OF_BLOOD_VESSEL_DIAMETER	0.523856	1.24566e-05
GO_NEGATIVE_REGULATION_OF_BLOOD_VESSEL_DIAMETER	-0.0206762	0.873268
GO_DEFENSE_RESPONSE_TO_OTHER_ORGANISM	-0.523881	1.24425e-05
GO_DETECTION_OF_EXTERNAL_BIOTIC_STIMULUS	-0.152289	0.237354
GO_CELL_CELL_ADHESION	0.442486	0.000316955
GO_CATION_TRANSMEMBRANE_TRANSPORT	0.511289	2.16973e-05
GO_ANION_TRANSMEMBRANE_TRANSPORT	0.551609	3.37144e-06
GO_INORGANIC_ION_TRANSMEMBRANE_TRANSPORT	0.429088	0.000501679
GO_CELL_CELL_ADHESION_VIA_PLASMA_MEMBRANE_ADHESION_MOLECULES	0.344368	0.00612989
GO_DETOXIFICATION	0.47107	0.000111443
GO_INTESTINAL_LIPID_ABSORPTION	0.364087	0.00362534
GO_BONE_GROWTH	0.207946	0.104841
GO_CELLULAR_OXIDANT_DETOXIFICATION	0.47107	0.000111443
GO_SYNAPSE_PRUNING	0.514185	1.91296e-05
GO_REGULATION_OF_TRANS_SYNAPTIC_SIGNALING	0.565762	1.65277e-06
GO_SYNAPTIC_SIGNALING	0.55934	2.2933e-06
GO_REGULATION_OF_ACTIN_FILAMENT_ORGANIZATION	0.643455	1.69541e-08
GO_BIOMINERALIZATION	0.311226	0.0138084
GO_REGULATION_OF_BIOMINERALIZATION	0.19971	0.119651
GO_INTERMEMBRANE_LIPID_TRANSFER	0.484342	6.64182e-05
GO_CELL_SUBSTRATE_JUNCTION_ORGANIZATION	0.421004	0.000655916
GO_CELL_JUNCTION_DISASSEMBLY	0.514185	1.91296e-05
GO_REGULATION_OF_SUBSTRATE_ADHESION_DEPENDENT_CELL_SPREADING	-0.274961	0.0305521
GO_POSITIVE_REGULATION_OF_SUBSTRATE_ADHESION_DEPENDENT_CELL_SPREADING	-0.117333	0.363761
GO_REGULATION_OF_CELLULAR_RESPONSE_TO_INSULIN_STIMULUS	0.399748	0.00128678
GO_REGULATION_OF_RECEPTOR_BINDING	-0.128616	0.319126
GO_NEGATIVE_REGULATION_OF_RECEPTOR_BINDING	-0.128616	0.319126
GO_REGULATION_OF_PROTEIN_LOCALIZATION_TO_NUCLEUS	0.42055	0.00066572
GO_CARBOHYDRATE_DERIVATIVE_METABOLIC_PROCESS	0.208474	0.10394
GO_CARBOHYDRATE_DERIVATIVE_CATABOLIC_PROCESS	-0.0262167	0.83971
GO_REGULATION_OF_VASCULATURE_DEVELOPMENT	0.404986	0.00109433
GO_NEGATIVE_REGULATION_OF_VASCULATURE_DEVELOPMENT	0.567978	1.47376e-06
GO_ORGANONITROGEN_COMPOUND_CATABOLIC_PROCESS	0.56619	1.61668e-06
GO_ORGANONITROGEN_COMPOUND_BIOSYNTHETIC_PROCESS	0.54156	5.48485e-06
GO_ORGANIC_HYDROXY_COMPOUND_METABOLIC_PROCESS	0.653856	8.30354e-09
GO_ORGANIC_HYDROXY_COMPOUND_BIOSYNTHETIC_PROCESS	0.379702	0.00233608
GO_RESPONSE_TO_PEPTIDE	0.359428	0.00411645
GO_CELLULAR_RESPONSE_TO_PEPTIDE	0.371668	0.00293661
GO_RESPONSE_TO_NITROGEN_COMPOUND	0.517182	1.67717e-05
GO_CELLULAR_RESPONSE_TO_NITROGEN_COMPOUND	0.371668	0.00293661
GO_RESPONSE_TO_OXYGEN_CONTAINING_COMPOUND	0.61613	9.78109e-08
GO_CELLULAR_RESPONSE_TO_OXYGEN_CONTAINING_COMPOUND	0.428483	0.000511954
GO_REGULATION_OF_CELL_JUNCTION_ASSEMBLY	0.526223	1.11923e-05
GO_POSITIVE_REGULATION_OF_CELL_JUNCTION_ASSEMBLY	0.562639	1.9398e-06
GO_REGULATION_OF_EXTRINSIC_APOPTOTIC_SIGNALING_PATHWAY_VIA_DEATH_DOMAIN_RECEPTORS	-0.213184	0.0961854
GO_NEGATIVE_REGULATION_OF_EXTRINSIC_APOPTOTIC_SIGNALING_PATHWAY_VIA_DEATH_DOMAIN_RECEPTORS	-0.213184	0.0961854
GO_REGULATION_OF_LEUKOCYTE_DIFFERENTIATION	0.36444	0.00359038
GO_NEGATIVE_REGULATION_OF_LEUKOCYTE_DIFFERENTIATION	0.421255	0.000650527
GO_REGULATION_OF_INTRACELLULAR_SIGNAL_TRANSDUCTION	0.368192	0.00323643
GO_NEGATIVE_REGULATION_OF_INTRACELLULAR_SIGNAL_TRANSDUCTION	0.405289	0.00108406
GO_POSITIVE_REGULATION_OF_INTRACELLULAR_SIGNAL_TRANSDUCTION	0.136649	0.289574
GO_POSITIVE_REGULATION_OF_RNA_BIOSYNTHETIC_PROCESS	0.423195	0.000610351
GO_REGULATION_OF_SUPRAMOLECULAR_FIBER_ORGANIZATION	0.541711	5.44549e-06
GO_NEGATIVE_REGULATION_OF_SUPRAMOLECULAR_FIBER_ORGANIZATION	0.441781	0.000324862
GO_POSITIVE_REGULATION_OF_SUPRAMOLECULAR_FIBER_ORGANIZATION	0.563621	1.84485e-06
GO_REGULATION_OF_RESPONSE_TO_WOUNDING	0.501442	3.30149e-05
GO_NEGATIVE_REGULATION_OF_RESPONSE_TO_WOUNDING	0.482755	7.07368e-05
GO_POSITIVE_REGULATION_OF_RESPONSE_TO_WOUNDING	0.647636	1.27671e-08
GO_REGULATION_OF_EXTRACELLULAR_MATRIX_ORGANIZATION	0.173468	0.177548
GO_REGULATION_OF_PROTEIN_MATURATION	0.62356	6.17589e-08
GO_POSITIVE_REGULATION_OF_PROTEIN_MATURATION	0.535642	7.25256e-06
GO_REGULATION_OF_CELLULAR_PROTEIN_CATABOLIC_PROCESS	0.42939	0.000496612
GO_REACTIVE_OXYGEN_SPECIES_BIOSYNTHETIC_PROCESS	0.538135	6.45148e-06
GO_REGULATION_OF_REACTIVE_OXYGEN_SPECIES_BIOSYNTHETIC_PROCESS	0.538135	6.45148e-06
GO_POSITIVE_REGULATION_OF_REACTIVE_OXYGEN_SPECIES_BIOSYNTHETIC_PROCESS	0.538135	6.45148e-06
GO_MUCOPOLYSACCHARIDE_METABOLIC_PROCESS	0.175382	0.17274
GO_REGULATION_OF_BLOOD_CIRCULATION	0.0170749	0.895205
GO_POSITIVE_REGULATION_OF_BLOOD_CIRCULATION	-0.213184	0.0961854
GO_NEGATIVE_REGULATION_OF_TUMOR_NECROSIS_FACTOR_SUPERFAMILY_CYTOKINE_PRODUCTION	-0.282994	0.0258321
GO_POSITIVE_REGULATION_OF_TUMOR_NECROSIS_FACTOR_SUPERFAMILY_CYTOKINE_PRODUCTION	-0.168935	0.189323
GO_REGULATION_OF_HEMOPOIESIS	0.295536	0.019698
GO_NEGATIVE_REGULATION_OF_HEMOPOIESIS	0.421255	0.000650527
GO_POSITIVE_REGULATION_OF_ANION_TRANSPORT	0.495372	4.24927e-05
GO_REGULATION_OF_CELLULAR_PROTEIN_LOCALIZATION	0.486759	6.03031e-05
GO_POSITIVE_REGULATION_OF_CELLULAR_PROTEIN_LOCALIZATION	0.506378	2.67933e-05
GO_REGULATION_OF_VIRAL_LIFE_CYCLE	0.28919	0.0226261
GO_NEGATIVE_REGULATION_OF_VIRAL_LIFE_CYCLE	0.395215	0.00147734
GO_POSITIVE_REGULATION_OF_VASCULATURE_DEVELOPMENT	-0.472077	0.00010723
GO_EPITHELIAL_CELL_APOPTOTIC_PROCESS	0.0443745	0.732002
GO_REGULATION_OF_EPITHELIAL_CELL_APOPTOTIC_PROCESS	0.0443745	0.732002
GO_NEGATIVE_REGULATION_OF_EPITHELIAL_CELL_APOPTOTIC_PROCESS	-0.196487	0.125864
GO_POSITIVE_REGULATION_OF_NITRIC_OXIDE_METABOLIC_PROCESS	0.538135	6.45148e-06
GO_REGULATION_OF_INTESTINAL_ABSORPTION	0.364087	0.00362534
GO_REGULATION_OF_RECEPTOR_SIGNALING_PATHWAY_VIA_STAT	0.587521	5.16701e-07
GO_POSITIVE_REGULATION_OF_RECEPTOR_SIGNALING_PATHWAY_VIA_STAT	0.587521	5.16701e-07
GO_NEGATIVE_REGULATION_OF_ESTABLISHMENT_OF_PROTEIN_LOCALIZATION	0.373808	0.00276448
GO_POSITIVE_REGULATION_OF_ESTABLISHMENT_OF_PROTEIN_LOCALIZATION	-0.191903	0.135117
GO_REGULATION_OF_LIPID_LOCALIZATION	0.655921	7.18262e-09
GO_NEGATIVE_REGULATION_OF_LIPID_LOCALIZATION	0.624743	5.73325e-08
GO_POSITIVE_REGULATION_OF_LIPID_LOCALIZATION	0.584197	6.20544e-07
GO_AMYLOID_FIBRIL_FORMATION	0.450116	0.00024193
GO_NEURON_PROJECTION_EXTENSION	0.416294	0.000764452
GO_NEGATIVE_REGULATION_OF_ENDOTHELIAL_CELL_APOPTOTIC_PROCESS	-0.196487	0.125864
GO_REGULATION_OF_REACTIVE_OXYGEN_SPECIES_METABOLIC_PROCESS	0.532771	8.28947e-06
GO_POSITIVE_REGULATION_OF_REACTIVE_OXYGEN_SPECIES_METABOLIC_PROCESS	0.594271	3.54e-07
GO_REGULATION_OF_APOPTOTIC_CELL_CLEARANCE	0.305459	0.0157678
GO_POSITIVE_REGULATION_OF_APOPTOTIC_CELL_CLEARANCE	0.305459	0.0157678
GO_REGULATION_OF_RESPONSE_TO_DNA_DAMAGE_STIMULUS	0.392646	0.00159623
GO_REACTIVE_NITROGEN_SPECIES_METABOLIC_PROCESS	0.538135	6.45148e-06
GO_REGULATION_OF_APOPTOTIC_SIGNALING_PATHWAY	0.357414	0.00434644
GO_NEGATIVE_REGULATION_OF_APOPTOTIC_SIGNALING_PATHWAY	0.0678209	0.600447
GO_REGULATION_OF_EXTRINSIC_APOPTOTIC_SIGNALING_PATHWAY	0.0577976	0.655445
GO_NEGATIVE_REGULATION_OF_EXTRINSIC_APOPTOTIC_SIGNALING_PATHWAY	-0.205049	0.109878
