# Supplementary material for: Plasma proteome profiling reveals dynamic of cholesterol marker after dual blocker therapy
Source: Nat Commun. 2024 May 8;15:3860. doi: 10.1038/s41467-024-47835-y (PMC11078984; doi:10.1038/s41467-024-47835-y)
Supplement: Supplementary file 8 — Supplementary Data 4 [file 41467_2024_47835_MOESM8_ESM.xlsx]

## Sheet: Description
Sheet	Description
4a	The statistic table of ssGSEA scores between non-disease progression group and disease progression group
4b	The statistic table of protein expression between non-disease progression group and disease progression group
4a
Columns	Description
gene set	Gene set
mean (DP)	Mean value of ssGSEA score in DP group
mean (NDP)	Mean value of ssGSEA score in NDP group
Difference (NDP / DP)	The difference of mean(NDP) and mean(DP)
t-test p-value	The p-value derived from the two-sided permutation-based t-test
t-test FDR	The adjusted p-values
4b
Columns	Description
Symbol	Gene Symbol
mean (DP)	Mean value of protein expression in DP group
mean (NDP)	Mean value of protein expression in NDP group
Fold change(NDP / DP)	The ratio of mean(NDP) and mean(DP)
t-test p-value	The p-value derived from the two-sided permutation-based t-test
t-test FDR	The adjusted p-values

## Sheet: 4a
gene set	mean (DP)	mean (NDP)	Difference (NDP / DP)	t-test p-value	t-test FDR
HALLMARK_IL6_JAK_STAT3_SIGNALING	-0.0798483	-0.0665851	-0.0132632	0.216278	0.265659
HALLMARK_APOPTOSIS	-0.0137957	-0.0502348	0.036439	0.00049995	0.00156269
HALLMARK_ADIPOGENESIS	0.124339	0.124025	0.000313802	0.975002	0.975875
HALLMARK_ESTROGEN_RESPONSE_LATE	0.00329043	0.0192407	-0.0159503	0.223678	0.273846
HALLMARK_ANDROGEN_RESPONSE	-0.186028	-0.212533	0.0265046	0.0146985	0.0239065
HALLMARK_MYOGENESIS	0.0474867	0.0122015	0.0352852	0.00139986	0.00327024
HALLMARK_INTERFERON_ALPHA_RESPONSE	-0.201874	-0.199726	-0.00214848	0.914609	0.917067
HALLMARK_INTERFERON_GAMMA_RESPONSE	0.00948504	-0.00318789	0.0126729	0.30307	0.354003
HALLMARK_APICAL_JUNCTION	-0.304528	-0.297611	-0.00691776	0.69653	0.729792
HALLMARK_COMPLEMENT	0.101431	0.0703669	0.0310639	0.00039996	0.00134806
HALLMARK_EPITHELIAL_MESENCHYMAL_TRANSITION	-0.193708	-0.200309	0.00660133	0.554845	0.596418
HALLMARK_INFLAMMATORY_RESPONSE	-0.264738	-0.297058	0.0323202	0.188581	0.235779
HALLMARK_XENOBIOTIC_METABOLISM	0.0384682	-0.00487142	0.0433396	9.999e-05	0.000793538
HALLMARK_GLYCOLYSIS	-0.285195	-0.256424	-0.0287715	0.280272	0.330249
HALLMARK_UV_RESPONSE_UP	-0.186247	-0.184338	-0.00190823	0.880512	0.888754
HALLMARK_ANGIOGENESIS	0.167898	0.126367	0.0415303	0.00039996	0.00134806
HALLMARK_HEME_METABOLISM	-0.0183082	-0.0909567	0.0726485	0.0009999	0.00254293
HALLMARK_COAGULATION	0.051675	0.0182948	0.0333802	0.00039996	0.00134806
HALLMARK_IL2_STAT5_SIGNALING	-0.102721	-0.1339	0.0311788	0.0291971	0.0432736
HALLMARK_BILE_ACID_METABOLISM	0.172699	0.145255	0.0274434	0.0127987	0.0213122
HALLMARK_PEROXISOME	0.176886	0.148938	0.0279487	0.00779922	0.0136578
HALLMARK_ALLOGRAFT_REJECTION	-0.116522	-0.13504	0.0185178	0.121288	0.157396
HALLMARK_KRAS_SIGNALING_UP	0.114335	0.0821321	0.0322026	0.00039996	0.00134806
HALLMARK_KRAS_SIGNALING_DN	-0.203264	-0.20703	0.00376592	0.710829	0.741994
KEGG_PPAR_SIGNALING_PATHWAY	0.148311	0.0977881	0.0505228	9.999e-05	0.000793538
KEGG_FOCAL_ADHESION	0.0480697	0.0275486	0.0205211	0.123088	0.159416
KEGG_ECM_RECEPTOR_INTERACTION	-0.112395	-0.12921	0.0168148	0.0977902	0.129653
KEGG_CELL_ADHESION_MOLECULES_CAMS	-0.250557	-0.270873	0.0203162	0.367463	0.415765
KEGG_COMPLEMENT_AND_COAGULATION_CASCADES	0.00804361	-0.0160816	0.0241253	0.0049995	0.00924701
KEGG_TOLL_LIKE_RECEPTOR_SIGNALING_PATHWAY	-0.234128	-0.124784	-0.109345	0.00049995	0.00156269
KEGG_HEMATOPOIETIC_CELL_LINEAGE	-0.406744	-0.420421	0.0136775	0.20008	0.24849
KEGG_REGULATION_OF_ACTIN_CYTOSKELETON	0.0420196	-0.00708629	0.0491059	0.00039996	0.00134806
KEGG_PRION_DISEASES	-0.0284312	-0.0264304	-0.00200082	0.778122	0.799118
KEGG_SYSTEMIC_LUPUS_ERYTHEMATOSUS	0.0192191	-0.00433673	0.0235558	0.0349965	0.0504004
REACTOME_HEMOSTASIS	0.140411	0.141685	-0.00127402	0.724928	0.755302
REACTOME_ERYTHROCYTES_TAKE_UP_CARBON_DIOXIDE_AND_RELEASE_OXYGEN	0.177549	0.0846258	0.0929231	0.00179982	0.00395678
REACTOME_ERYTHROCYTES_TAKE_UP_OXYGEN_AND_RELEASE_CARBON_DIOXIDE	0.177549	0.0846258	0.0929231	0.00179982	0.00395678
REACTOME_DEVELOPMENTAL_BIOLOGY	-0.337436	-0.33514	-0.00229573	0.940206	0.941889
REACTOME_CYTOKINE_SIGNALING_IN_IMMUNE_SYSTEM	0.0371595	0.053867	-0.0167076	0.114689	0.149576
REACTOME_ADAPTIVE_IMMUNE_SYSTEM	0.0906022	0.137499	-0.0468968	0.00049995	0.00156269
REACTOME_INTRINSIC_PATHWAY_OF_FIBRIN_CLOT_FORMATION	-0.0151059	-0.0528449	0.0377389	9.999e-05	0.000793538
REACTOME_COMMON_PATHWAY_OF_FIBRIN_CLOT_FORMATION	0.0301914	0.0124852	0.0177062	0.0972903	0.129143
REACTOME_FORMATION_OF_FIBRIN_CLOT_CLOTTING_CASCADE_	0.00430317	-0.0197387	0.0240418	0.0039996	0.00770319
REACTOME_DEGRADATION_OF_THE_EXTRACELLULAR_MATRIX	0.00916344	-0.0117384	0.0209019	0.00939906	0.0161808
REACTOME_EXTRACELLULAR_MATRIX_ORGANIZATION	0.044485	0.0349669	0.00951807	0.234477	0.283041
REACTOME_ELASTIC_FIBRE_FORMATION	0.131554	0.115849	0.0157053	0.10099	0.133107
REACTOME_REMOVAL_OF_AMINOTERMINAL_PROPEPTIDES_FROM_GAMMA_CARBOXYLATED_PROTEINS	-0.00651801	-0.0456812	0.0391632	0.00089991	0.00236941
REACTOME_GAMMA_CARBOXYLATION_TRANSPORT_AND_AMINO_TERMINAL_CLEAVAGE_OF_PROTEINS	-0.00651801	-0.0456812	0.0391632	0.00089991	0.00236941
REACTOME_GLYCOSAMINOGLYCAN_METABOLISM	-0.212276	-0.24376	0.0314834	0.0347965	0.0501769
REACTOME_GAMMA_CARBOXYLATION_HYPUSINE_FORMATION_AND_ARYLSULFATASE_ACTIVATION	-0.00651801	-0.0456812	0.0391632	0.00089991	0.00236941
REACTOME_DISEASE	0.104488	0.118381	-0.0138927	0.0166983	0.02677
REACTOME_TOLL_LIKE_RECEPTOR_4_TLR4_CASCADE	-0.181526	-0.0473414	-0.134185	0.00049995	0.00156269
REACTOME_MYD88_INDEPENDENT_TLR4_CASCADE_	-0.199797	-0.0493152	-0.150482	0.0009999	0.00254293
REACTOME_COMPLEMENT_CASCADE	0.0845184	0.0985958	-0.0140773	0.0188981	0.0299109
REACTOME_LECTIN_PATHWAY_OF_COMPLEMENT_ACTIVATION	-0.264898	-0.27101	0.00611173	0.681932	0.717857
REACTOME_INITIAL_TRIGGERING_OF_COMPLEMENT	0.134651	0.150833	-0.0161829	0.0214979	0.0334577
REACTOME_TERMINAL_PATHWAY_OF_COMPLEMENT	-0.0768916	-0.0636628	-0.0132288	0.133687	0.171358
REACTOME_CREATION_OF_C4_AND_C2_ACTIVATORS	0.128934	0.156883	-0.0279493	0.00319968	0.00633707
REACTOME_TOLL_LIKE_RECEPTOR_9_TLR9_CASCADE	-0.199797	-0.0493152	-0.150482	0.0009999	0.00254293
REACTOME_TOLL_LIKE_RECEPTOR_TLR1_TLR2_CASCADE	-0.199797	-0.0493152	-0.150482	0.0009999	0.00254293
REACTOME_INNATE_IMMUNE_SYSTEM	0.056798	0.0747694	-0.0179713	0.0148985	0.0241966
REACTOME_TOLL_LIKE_RECEPTOR_CASCADES	0.0744992	0.13193	-0.0574309	0.00489951	0.00907707
REACTOME_ALTERNATIVE_COMPLEMENT_ACTIVATION	0.0882211	0.0770104	0.0112107	0.269673	0.319344
REACTOME_ACTIVATION_OF_C3_AND_C5	0.153502	0.11113	0.0423721	0.0141986	0.0231945
REACTOME_PLASMA_LIPOPROTEIN_ASSEMBLY_REMODELING_AND_CLEARANCE	0.19859	0.159816	0.0387734	0.00059994	0.00175283
REACTOME_METABOLISM_OF_VITAMINS_AND_COFACTORS	0.130547	0.0715078	0.0590395	0.00029997	0.00114172
REACTOME_IMMUNOREGULATORY_INTERACTIONS_BETWEEN_A_LYMPHOID_AND_A_NON_LYMPHOID_CELL	0.101785	0.15043	-0.0486456	0.00039996	0.00134806
REACTOME_MEMBRANE_TRAFFICKING	0.0654076	0.0483273	0.0170804	0.0319968	0.0466811
REACTOME_CELL_SURFACE_INTERACTIONS_AT_THE_VASCULAR_WALL	0.180472	0.211522	-0.0310503	0.00049995	0.00156269
REACTOME_FCGAMMA_RECEPTOR_FCGR_DEPENDENT_PHAGOCYTOSIS	0.188361	0.233651	-0.0452901	0.00059994	0.00175283
REACTOME_FCGR_ACTIVATION	0.188361	0.233651	-0.0452901	0.00059994	0.00175283
REACTOME_ROLE_OF_PHOSPHOLIPIDS_IN_PHAGOCYTOSIS	0.188361	0.233651	-0.0452901	0.00059994	0.00175283
REACTOME_MOLECULES_ASSOCIATED_WITH_ELASTIC_FIBRES	0.131554	0.115849	0.0157053	0.10099	0.133107
REACTOME_INTEGRIN_CELL_SURFACE_INTERACTIONS	0.0521189	0.0476533	0.00446558	0.663434	0.701177
REACTOME_SCAVENGING_OF_HEME_FROM_PLASMA	0.253886	0.270163	-0.0162769	0.0320968	0.046766
REACTOME_BINDING_AND_UPTAKE_OF_LIGANDS_BY_SCAVENGER_RECEPTORS	0.22981	0.246928	-0.0171185	0.0190981	0.0301421
REACTOME_VISUAL_PHOTOTRANSDUCTION	0.184488	0.118393	0.0660953	9.999e-05	0.000793538
REACTOME_FC_EPSILON_RECEPTOR_FCERI_SIGNALING	0.135597	0.199047	-0.0634502	0.00019998	0.000891544
REACTOME_ROLE_OF_LAT2_NTAL_LAB_ON_CALCIUM_MOBILIZATION	0.14988	0.208663	-0.0587827	0.00019998	0.000891544
REACTOME_FICOLINS_BIND_TO_REPETITIVE_CARBOHYDRATE_STRUCTURES_ON_THE_TARGET_CELL_SURFACE	-0.241656	-0.265479	0.0238233	0.229477	0.278331
REACTOME_FCERI_MEDIATED_MAPK_ACTIVATION	0.135597	0.199047	-0.0634502	0.00019998	0.000891544
REACTOME_FCERI_MEDIATED_CA_2_MOBILIZATION	0.14988	0.208663	-0.0587827	0.00019998	0.000891544
REACTOME_FCERI_MEDIATED_NF_KB_ACTIVATION	0.14988	0.208663	-0.0587827	0.00019998	0.000891544
REACTOME_PEPTIDE_HORMONE_METABOLISM	-0.0987728	-0.134308	0.035535	0.00969903	0.0166716
REACTOME_NON_INTEGRIN_MEMBRANE_ECM_INTERACTIONS	0.0616151	0.0293744	0.0322407	0.00569943	0.0103702
REACTOME_ECM_PROTEOGLYCANS	0.0277642	0.00116124	0.0266029	0.0124988	0.0209687
REACTOME_SCAVENGING_BY_CLASS_B_RECEPTORS	0.157644	0.197506	-0.0398625	0.0690931	0.0953331
REACTOME_SCAVENGING_BY_CLASS_A_RECEPTORS	0.126449	0.0950345	0.0314144	0.00489951	0.00907707
REACTOME_INTEGRIN_SIGNALING	0.201971	0.207259	-0.00528856	0.747625	0.771764
REACTOME_GRB2_SOS_PROVIDES_LINKAGE_TO_MAPK_SIGNALING_FOR_INTEGRINS_	0.201971	0.207259	-0.00528856	0.747625	0.771764
REACTOME_P130CAS_LINKAGE_TO_MAPK_SIGNALING_FOR_INTEGRINS	0.201971	0.207259	-0.00528856	0.747625	0.771764
REACTOME_SIGNALING_BY_GPCR	0.168591	0.125989	0.0426019	0.00019998	0.000891544
REACTOME_CLASS_A_1_RHODOPSIN_LIKE_RECEPTORS_	0.125115	0.128156	-0.00304112	0.779122	0.799118
REACTOME_PEPTIDE_LIGAND_BINDING_RECEPTORS	0.125115	0.128156	-0.00304112	0.779122	0.799118
REACTOME_DISEASES_OF_GLYCOSYLATION	-0.103477	-0.106837	0.00336074	0.894611	0.899433
REACTOME_REGULATION_OF_INSULIN_LIKE_GROWTH_FACTOR_IGF_TRANSPORT_AND_UPTAKE_BY_INSULIN_LIKE_GROWTH_FACTOR_BINDING_PROTEINS_IGFBPS_	0.15124	0.119603	0.0316362	0.00049995	0.00156269
REACTOME_TRANSPORT_OF_SMALL_MOLECULES	0.181596	0.13507	0.046526	0.00019998	0.000891544
REACTOME_REGULATION_OF_LIPID_METABOLISM_BY_PPARALPHA	0.237166	0.209428	0.0277388	0.0181982	0.0288848
REACTOME_G_ALPHA_Q_SIGNALLING_EVENTS	0.133001	0.141158	-0.00815717	0.565943	0.60544
REACTOME_G_ALPHA_I_SIGNALLING_EVENTS	0.158801	0.118257	0.0405438	0.00029997	0.00114172
REACTOME_SLC_MEDIATED_TRANSMEMBRANE_TRANSPORT	0.310107	0.295768	0.0143389	0.0279972	0.0417162
REACTOME_SIGNALING_BY_INTERLEUKINS	0.018459	0.0444135	-0.0259545	0.0275972	0.0412301
REACTOME_GPCR_LIGAND_BINDING	0.125115	0.128156	-0.00304112	0.779122	0.799118
REACTOME_METABOLISM_OF_LIPIDS	0.203133	0.172539	0.0305945	0.00539946	0.00987254
REACTOME_DISORDERS_OF_TRANSMEMBRANE_TRANSPORTERS	0.175022	0.152369	0.0226526	0.0919908	0.123279
REACTOME_VESICLE_MEDIATED_TRANSPORT	0.217623	0.232356	-0.0147322	0.0227977	0.0352357
REACTOME_DISEASES_OF_SIGNAL_TRANSDUCTION_BY_GROWTH_FACTOR_RECEPTORS_AND_SECOND_MESSENGERS	0.201971	0.207259	-0.00528856	0.747625	0.771764
REACTOME_INFECTIOUS_DISEASE	0.160941	0.203224	-0.0422835	0.00059994	0.00175283
REACTOME_DISEASES_OF_METABOLISM	-0.145536	-0.157185	0.0116487	0.567243	0.606251
REACTOME_MAP2K_AND_MAPK_ACTIVATION	0.201971	0.207259	-0.00528856	0.747625	0.771764
REACTOME_MAPK_FAMILY_SIGNALING_CASCADES	0.201971	0.207259	-0.00528856	0.747625	0.771764
REACTOME_REGULATION_OF_TLR_BY_ENDOGENOUS_LIGAND	0.125247	0.149242	-0.0239951	0.156584	0.19821
REACTOME_CD22_MEDIATED_BCR_REGULATION	0.150239	0.207029	-0.0567894	0.00019998	0.000891544
REACTOME_POST_TRANSLATIONAL_PROTEIN_MODIFICATION	0.11963	0.082795	0.0368354	0.00029997	0.00114172
REACTOME_INTERLEUKIN_4_AND_INTERLEUKIN_13_SIGNALING	0.128074	0.149755	-0.0216812	0.0921908	0.123399
REACTOME_NEUTROPHIL_DEGRANULATION	0.0156398	0.0114649	0.00417491	0.549745	0.592644
REACTOME_SIGNALING_BY_MODERATE_KINASE_ACTIVITY_BRAF_MUTANTS	0.201971	0.207259	-0.00528856	0.747625	0.771764
REACTOME_SIGNALING_BY_BRAF_AND_RAF_FUSIONS	0.201971	0.207259	-0.00528856	0.747625	0.771764
REACTOME_ONCOGENIC_MAPK_SIGNALING	0.201971	0.207259	-0.00528856	0.747625	0.771764
REACTOME_ANTIMICROBIAL_PEPTIDES	-0.0971234	-0.141042	0.0439184	0.00019998	0.000891544
REACTOME_KERATINIZATION	-0.321527	-0.327728	0.00620121	0.869413	0.879632
REACTOME_METABOLISM_OF_FAT_SOLUBLE_VITAMINS	0.184488	0.118393	0.0660953	9.999e-05	0.000793538
REACTOME_FORMATION_OF_THE_CORNIFIED_ENVELOPE	-0.321527	-0.327728	0.00620121	0.869413	0.879632
REACTOME_METABOLISM_OF_CARBOHYDRATES	-0.124673	-0.147041	0.0223681	0.277072	0.327051
REACTOME_RNA_POLYMERASE_II_TRANSCRIPTION	-0.107507	-0.163388	0.0558816	0.00079992	0.00220471
REACTOME_DISSOLUTION_OF_FIBRIN_CLOT	0.112649	0.0628806	0.0497681	0.00029997	0.00114172
REACTOME_PLATELET_ACTIVATION_SIGNALING_AND_AGGREGATION	0.118897	0.110812	0.00808481	0.139686	0.178231
REACTOME_RESPONSE_TO_ELEVATED_PLATELET_CYTOSOLIC_CA2_	0.122938	0.117084	0.00585407	0.284972	0.334961
REACTOME_PLATELET_AGGREGATION_PLUG_FORMATION_	0.16249	0.155678	0.00681218	0.584742	0.623761
REACTOME_CARGO_RECOGNITION_FOR_CLATHRIN_MEDIATED_ENDOCYTOSIS	0.0708659	0.030114	0.040752	0.00169983	0.00380422
REACTOME_CLATHRIN_MEDIATED_ENDOCYTOSIS	0.0708659	0.030114	0.040752	0.00169983	0.00380422
REACTOME_VLDL_ASSEMBLY	0.0970915	0.0729496	0.0241419	0.229877	0.278331
REACTOME_CELLULAR_RESPONSES_TO_EXTERNAL_STIMULI	-0.101207	-0.087559	-0.0136479	0.533147	0.576974
REACTOME_METABOLISM_OF_STEROIDS	0.277292	0.259557	0.017735	0.0484952	0.0683452
REACTOME_CHYLOMICRON_ASSEMBLY	0.273495	0.204093	0.0694025	9.999e-05	0.000793538
REACTOME_PLASMA_LIPOPROTEIN_ASSEMBLY	0.252957	0.200932	0.0520253	9.999e-05	0.000793538
REACTOME_PLASMA_LIPOPROTEIN_REMODELING	0.196474	0.150581	0.0458935	0.00059994	0.00175283
REACTOME_CHYLOMICRON_REMODELING	0.273495	0.204093	0.0694025	9.999e-05	0.000793538
REACTOME_PLASMA_LIPOPROTEIN_CLEARANCE	0.189962	0.160355	0.0296074	0.0281972	0.0419026
REACTOME_VLDL_CLEARANCE	0.0970915	0.0729496	0.0241419	0.229877	0.278331
REACTOME_HDL_REMODELING	0.24051	0.182618	0.0578917	0.00019998	0.000891544
REACTOME_SIGNALING_BY_NUCLEAR_RECEPTORS	0.175824	0.120052	0.0557728	0.00019998	0.000891544
REACTOME_SIGNALING_BY_RECEPTOR_TYROSINE_KINASES	0.0204123	-0.0182498	0.0386621	0.00129987	0.00311468
REACTOME_NR1H2_AND_NR1H3_MEDIATED_SIGNALING	0.175824	0.120052	0.0557728	0.00019998	0.000891544
REACTOME_NR1H3_NR1H2_REGULATE_GENE_EXPRESSION_LINKED_TO_CHOLESTEROL_TRANSPORT_AND_EFFLUX	0.175824	0.120052	0.0557728	0.00019998	0.000891544
REACTOME_INTERFERON_SIGNALING	-0.225016	-0.24882	0.023804	0.312569	0.363203
REACTOME_IRON_UPTAKE_AND_TRANSPORT	0.0770995	0.0540782	0.0230213	0.00389961	0.00753655
REACTOME_FLT3_SIGNALING	0.201971	0.207259	-0.00528856	0.747625	0.771764
REACTOME_DEFECTS_OF_CONTACT_ACTIVATION_SYSTEM_CAS_AND_KALLIKREIN_KININ_SYSTEM_KKS_	-0.0572872	-0.105694	0.0484068	9.999e-05	0.000793538
REACTOME_LEISHMANIA_INFECTION	0.195424	0.237327	-0.0419038	0.00059994	0.00175283
REACTOME_DEFECTIVE_FACTOR_VIII_CAUSES_HEMOPHILIA_A	0.0262451	-0.0264879	0.0527331	9.999e-05	0.000793538
REACTOME_ANTI_INFLAMMATORY_RESPONSE_FAVOURING_LEISHMANIA_PARASITE_INFECTION	0.188361	0.233651	-0.0452901	0.00059994	0.00175283
REACTOME_FCGR3A_MEDIATED_IL10_SYNTHESIS	0.188361	0.233651	-0.0452901	0.00059994	0.00175283
REACTOME_PARASITE_INFECTION	0.188361	0.233651	-0.0452901	0.00059994	0.00175283
REACTOME_DEFECTIVE_FACTOR_IX_CAUSES_HEMOPHILIA_B	-0.150423	-0.209822	0.0593991	0.00029997	0.00114172
REACTOME_DEFECTIVE_F9_ACTIVATION	-0.237521	-0.297166	0.0596443	0.00579942	0.0105009
REACTOME_AMYLOID_FIBER_FORMATION	-0.0093205	-0.00588781	-0.00343269	0.70073	0.733505
REACTOME_ANTIGEN_ACTIVATES_B_CELL_RECEPTOR_BCR_LEADING_TO_GENERATION_OF_SECOND_MESSENGERS	0.150239	0.207029	-0.0567894	0.00019998	0.000891544
REACTOME_SIGNALING_BY_THE_B_CELL_RECEPTOR_BCR_	0.150239	0.207029	-0.0567894	0.00019998	0.000891544
GO_REPRODUCTION	-0.0452803	-0.0905992	0.0453189	9.999e-05	0.000793538
GO_TRANSITION_METAL_ION_TRANSPORT	0.0789692	0.053029	0.0259402	0.00239976	0.00499132
GO_ACTIVATION_OF_MAPK_ACTIVITY	-0.0175119	0.0180911	-0.035603	0.0272973	0.0408364
GO_RESPONSE_TO_REACTIVE_OXYGEN_SPECIES	0.198004	0.130192	0.067812	9.999e-05	0.000793538
GO_CELL_MORPHOGENESIS	0.0474905	0.0319821	0.0155085	0.0341966	0.0493754
GO_CELL_MORPHOGENESIS_INVOLVED_IN_DIFFERENTIATION	0.114378	0.100127	0.0142505	0.0967903	0.128632
GO_SKELETAL_SYSTEM_DEVELOPMENT	-0.0160549	-0.0298931	0.0138382	0.213779	0.263456
GO_OSSIFICATION	-0.130656	-0.156006	0.0253503	0.0331967	0.0481804
GO_UROGENITAL_SYSTEM_DEVELOPMENT	0.0515926	-0.0055268	0.0571194	0.00039996	0.00134806
GO_AMEBOIDAL_TYPE_CELL_MIGRATION	0.117943	0.0766165	0.0413262	9.999e-05	0.000793538
GO_CELLULAR_GLUCOSE_HOMEOSTASIS	-0.0249783	-0.0681209	0.0431426	0.00169983	0.00380422
GO_IN_UTERO_EMBRYONIC_DEVELOPMENT	0.0325786	0.0213899	0.0111887	0.326567	0.375569
GO_CELL_ACTIVATION	0.128384	0.159832	-0.031448	0.00019998	0.000891544
GO_CYTOKINE_PRODUCTION	0.0567725	0.0550442	0.00172824	0.823118	0.841928
GO_NEGATIVE_REGULATION_OF_CYTOKINE_PRODUCTION	0.156628	0.142216	0.0144126	0.0340966	0.0492947
GO_POSITIVE_REGULATION_OF_CYTOKINE_PRODUCTION	-0.00666321	0.0084504	-0.0151136	0.19648	0.244291
GO_COMPLEMENT_ACTIVATION_LECTIN_PATHWAY	-0.0831262	-0.0858582	0.00273192	0.750225	0.773022
GO_TISSUE_HOMEOSTASIS	0.184872	0.172262	0.0126098	0.00509949	0.00937
GO_RETINA_HOMEOSTASIS	0.251568	0.242399	0.0091686	0.0370963	0.0528127
GO_CELL_KILLING	0.0392356	0.0184151	0.0208205	0.00649935	0.0116738
GO_LEUKOCYTE_MEDIATED_CYTOTOXICITY	-0.0413311	-0.0617379	0.0204068	0.0310969	0.0456659
GO_ENDOTHELIAL_CELL_PROLIFERATION	0.197604	0.188095	0.00950898	0.247175	0.295501
GO_VASCULATURE_DEVELOPMENT	0.034061	-0.00101552	0.0350765	0.00019998	0.000891544
GO_BLOOD_VESSEL_REMODELING	-0.0561349	-0.0912456	0.0351106	0.0106989	0.0181947
GO_MORPHOGENESIS_OF_AN_EPITHELIUM	-0.178992	-0.165655	-0.0133368	0.539646	0.58288
GO_CHONDROCYTE_DIFFERENTIATION	-0.132663	-0.153816	0.0211527	0.0708929	0.097696
GO_EPITHELIAL_CELL_DEVELOPMENT	-0.309278	-0.280458	-0.02882	0.0650935	0.090148
GO_PATTERN_RECOGNITION_RECEPTOR_SIGNALING_PATHWAY	0.125247	0.149242	-0.0239951	0.156584	0.19821
GO_TOLL_LIKE_RECEPTOR_SIGNALING_PATHWAY	0.125247	0.149242	-0.0239951	0.156584	0.19821
GO_RESPONSE_TO_MOLECULE_OF_BACTERIAL_ORIGIN	-0.0886531	-0.102667	0.0140138	0.382362	0.430445
GO_ADAPTIVE_IMMUNE_RESPONSE	0.181441	0.225072	-0.0436308	9.999e-05	0.000793538
GO_IMMUNE_EFFECTOR_PROCESS	0.132304	0.159134	-0.0268297	0.00059994	0.00175283
GO_ACTIVATION_OF_IMMUNE_RESPONSE	0.147005	0.180058	-0.0330535	9.999e-05	0.000793538
GO_CELL_ACTIVATION_INVOLVED_IN_IMMUNE_RESPONSE	-0.0267348	-0.0290397	0.00230486	0.750225	0.773022
GO_MYELOID_LEUKOCYTE_ACTIVATION	0.014509	0.00930011	0.00520892	0.443556	0.491425
GO_LYMPHOCYTE_ACTIVATION_INVOLVED_IN_IMMUNE_RESPONSE	-0.311559	-0.344226	0.0326679	0.00229977	0.0048373
GO_CYTOKINE_PRODUCTION_INVOLVED_IN_IMMUNE_RESPONSE	0.169407	0.153309	0.0160985	0.110689	0.144867
GO_IMMUNOGLOBULIN_PRODUCTION	0.172781	0.202209	-0.029428	0.0117988	0.019854
GO_FC_RECEPTOR_MEDIATED_STIMULATORY_SIGNALING_PATHWAY	0.244299	0.29452	-0.0502204	9.999e-05	0.000793538
GO_PRODUCTION_OF_MOLECULAR_MEDIATOR_OF_IMMUNE_RESPONSE	0.175311	0.200557	-0.0252467	0.0135986	0.0223449
GO_LEUKOCYTE_MEDIATED_IMMUNITY	0.1439	0.177334	-0.0334334	0.00019998	0.000891544
GO_MYELOID_LEUKOCYTE_MEDIATED_IMMUNITY	0.0307549	0.0230113	0.00774353	0.226177	0.2754
GO_LYMPHOCYTE_MEDIATED_IMMUNITY	0.163328	0.203445	-0.0401171	9.999e-05	0.000793538
GO_HUMORAL_IMMUNE_RESPONSE_MEDIATED_BY_CIRCULATING_IMMUNOGLOBULIN	0.182522	0.222537	-0.0400157	9.999e-05	0.000793538
GO_ADAPTIVE_IMMUNE_RESPONSE_BASED_ON_SOMATIC_RECOMBINATION_OF_IMMUNE_RECEPTORS_BUILT_FROM_IMMUNOGLOBULIN_SUPERFAMILY_DOMAINS	0.163328	0.203445	-0.0401171	9.999e-05	0.000793538
GO_IMMUNE_SYSTEM_DEVELOPMENT	-0.0757124	-0.109678	0.033966	0.00019998	0.000891544
GO_LEUKOCYTE_DIFFERENTIATION	-0.0467315	-0.0824686	0.0357371	9.999e-05	0.000793538
GO_ACUTE_INFLAMMATORY_RESPONSE	0.156395	0.149876	0.00651953	0.448355	0.49576
GO_PRODUCTION_OF_MOLECULAR_MEDIATOR_INVOLVED_IN_INFLAMMATORY_RESPONSE	0.0963783	0.0737351	0.0226432	0.0318968	0.046596
GO_MYELOID_LEUKOCYTE_DIFFERENTIATION	0.105293	0.0654404	0.0398521	0.00019998	0.000891544
GO_PLATELET_DEGRANULATION	0.122938	0.117084	0.00585407	0.284972	0.334961
GO_REGULATION_OF_IMMUNOGLOBULIN_PRODUCTION	0.088982	0.027219	0.061763	0.00039996	0.00134806
GO_POSITIVE_REGULATION_OF_IMMUNOGLOBULIN_PRODUCTION	0.171009	0.11211	0.0588988	0.00019998	0.000891544
GO_REGULATION_OF_ACUTE_INFLAMMATORY_RESPONSE	0.0854911	0.0422673	0.0432238	0.00079992	0.00220471
GO_POSITIVE_REGULATION_OF_ACUTE_INFLAMMATORY_RESPONSE	0.00912875	-0.0353996	0.0445283	0.00389961	0.00753655
GO_REGULATION_OF_IMMUNE_SYSTEM_PROCESS	0.136379	0.163437	-0.0270577	0.00019998	0.000891544
GO_NEGATIVE_REGULATION_OF_IMMUNE_SYSTEM_PROCESS	0.0965125	0.0717834	0.0247291	0.00179982	0.00395678
GO_POSITIVE_REGULATION_OF_IMMUNE_SYSTEM_PROCESS	0.137949	0.16824	-0.0302913	9.999e-05	0.000793538
GO_REGULATION_OF_LEUKOCYTE_MIGRATION	0.00925487	0.0136338	-0.00437897	0.633937	0.673031
GO_REGULATION_OF_IMMUNE_EFFECTOR_PROCESS	0.151693	0.162729	-0.0110353	0.0179982	0.0286079
GO_NEGATIVE_REGULATION_OF_IMMUNE_EFFECTOR_PROCESS	0.0984731	0.0854322	0.0130408	0.193881	0.241595
GO_POSITIVE_REGULATION_OF_IMMUNE_EFFECTOR_PROCESS	0.0136375	0.00244762	0.0111899	0.137986	0.176263
GO_REGULATION_OF_PRODUCTION_OF_MOLECULAR_MEDIATOR_OF_IMMUNE_RESPONSE	0.12655	0.0853412	0.0412089	0.00149985	0.00345336
GO_NEGATIVE_REGULATION_OF_PRODUCTION_OF_MOLECULAR_MEDIATOR_OF_IMMUNE_RESPONSE	0.200877	0.160128	0.040749	0.019998	0.0312103
GO_POSITIVE_REGULATION_OF_PRODUCTION_OF_MOLECULAR_MEDIATOR_OF_IMMUNE_RESPONSE	0.0632671	0.0226918	0.0405753	0.00019998	0.000891544
GO_REGULATION_OF_LEUKOCYTE_MEDIATED_IMMUNITY	-0.0257532	-0.0292893	0.00353613	0.664834	0.701177
GO_POSITIVE_REGULATION_OF_LEUKOCYTE_MEDIATED_IMMUNITY	0.0166824	0.00562786	0.0110545	0.0722928	0.0988944
GO_REGULATION_OF_LYMPHOCYTE_MEDIATED_IMMUNITY	-0.0257532	-0.0292893	0.00353613	0.664834	0.701177
GO_POSITIVE_REGULATION_OF_LYMPHOCYTE_MEDIATED_IMMUNITY	0.0166824	0.00562786	0.0110545	0.0722928	0.0988944
GO_REGULATION_OF_B_CELL_MEDIATED_IMMUNITY	0.0625705	0.052659	0.00991148	0.205779	0.254439
GO_POSITIVE_REGULATION_OF_B_CELL_MEDIATED_IMMUNITY	0.1763	0.153596	0.0227044	0.00179982	0.00395678
GO_REGULATION_OF_CYTOKINE_PRODUCTION_INVOLVED_IN_IMMUNE_RESPONSE	0.169407	0.153309	0.0160985	0.110689	0.144867
GO_REGULATION_OF_MYELOID_LEUKOCYTE_DIFFERENTIATION	0.118467	0.0825001	0.035967	0.0029997	0.00599404
GO_NEGATIVE_REGULATION_OF_MYELOID_LEUKOCYTE_DIFFERENTIATION	0.118467	0.0825001	0.035967	0.0029997	0.00599404
GO_IMMUNE_RESPONSE_REGULATING_SIGNALING_PATHWAY	0.216011	0.278211	-0.0622005	9.999e-05	0.000793538
GO_PEPTIDE_SECRETION	0.144028	0.152125	-0.00809727	0.351965	0.400253
GO_REGULATION_OF_PEPTIDE_SECRETION	0.180248	0.189551	-0.00930306	0.286371	0.335901
GO_POSITIVE_REGULATION_OF_PEPTIDE_SECRETION	0.140405	0.166893	-0.0264884	0.0359964	0.0515749
GO_REGULATION_OF_ADAPTIVE_IMMUNE_RESPONSE	-0.0257532	-0.0292893	0.00353613	0.664834	0.701177
GO_POSITIVE_REGULATION_OF_ADAPTIVE_IMMUNE_RESPONSE	0.0166824	0.00562786	0.0110545	0.0722928	0.0988944
GO_REGULATION_OF_RESPONSE_TO_BIOTIC_STIMULUS	0.0567468	0.0367119	0.0200349	0.0133987	0.0220811
GO_NEGATIVE_REGULATION_OF_RESPONSE_TO_BIOTIC_STIMULUS	0.106144	0.107734	-0.00159054	0.883812	0.890978
GO_POSITIVE_REGULATION_OF_RESPONSE_TO_BIOTIC_STIMULUS	-0.014535	-0.031743	0.017208	0.186581	0.23354
GO_REGULATION_OF_HUMORAL_IMMUNE_RESPONSE	0.173349	0.1888	-0.0154518	0.00259974	0.00532804
GO_NEGATIVE_REGULATION_OF_HUMORAL_IMMUNE_RESPONSE	0.0815363	0.0947774	-0.0132411	0.181882	0.227912
GO_POSITIVE_REGULATION_OF_HUMORAL_IMMUNE_RESPONSE	0.194069	0.179195	0.014874	0.0751925	0.102236
GO_REGULATION_OF_HUMORAL_IMMUNE_RESPONSE_MEDIATED_BY_CIRCULATING_IMMUNOGLOBULIN	0.0777474	0.0743728	0.00337465	0.714529	0.745161
GO_REGIONALIZATION	0.0704381	0.0832439	-0.0128058	0.450555	0.497701
GO_DEVELOPMENTAL_PROCESS_INVOLVED_IN_REPRODUCTION	-0.00996113	-0.060049	0.0500879	0.00049995	0.00156269
GO_MUSCLE_SYSTEM_PROCESS	-0.0826238	-0.1108	0.0281764	0.00479952	0.0089511
GO_CIRCULATORY_SYSTEM_PROCESS	0.0976235	0.0820368	0.0155867	0.111889	0.146095
GO_RENAL_SYSTEM_PROCESS	0.25062	0.221688	0.0289317	0.00019998	0.000891544
GO_VASCULAR_PROCESS_IN_CIRCULATORY_SYSTEM	0.131901	0.123861	0.00803949	0.444256	0.491713
GO_CARBOHYDRATE_METABOLIC_PROCESS	0.057054	0.00299732	0.0540567	0.00219978	0.00467088
GO_MONOSACCHARIDE_METABOLIC_PROCESS	0.0657668	0.018142	0.0476249	0.00859914	0.0149185
GO_GLUCOSE_METABOLIC_PROCESS	0.088204	0.0197718	0.0684322	9.999e-05	0.000793538
GO_AMINOGLYCAN_METABOLIC_PROCESS	-0.0528969	-0.0749141	0.0220172	0.0256974	0.0393371
GO_AMINOGLYCAN_CATABOLIC_PROCESS	-0.203526	-0.238252	0.0347265	0.00979902	0.0168176
GO_ALCOHOL_METABOLIC_PROCESS	0.123193	0.0793068	0.0438865	0.00119988	0.00291884
GO_ORGANIC_ACID_METABOLIC_PROCESS	0.0704588	0.0292944	0.0411644	9.999e-05	0.000793538
GO_REGULATION_OF_CARBOHYDRATE_METABOLIC_PROCESS	-0.146141	-0.198733	0.052592	0.0121988	0.0204961
GO_DNA_METABOLIC_PROCESS	-0.32039	-0.262785	-0.0576047	0.10139	0.13332
GO_RNA_PROCESSING	-0.168697	-0.212807	0.0441101	0.225977	0.2754
GO_PROTEIN_FOLDING	-0.0363231	-0.0594759	0.0231527	0.0114989	0.0194076
GO_PROTEOLYSIS	0.00869377	-0.0320259	0.0407197	9.999e-05	0.000793538
GO_PEPTIDE_METABOLIC_PROCESS	-0.0498863	-0.0962964	0.04641	0.00089991	0.00236941
GO_LIPID_METABOLIC_PROCESS	0.133034	0.0844047	0.0486296	9.999e-05	0.000793538
GO_FATTY_ACID_METABOLIC_PROCESS	0.263398	0.206865	0.0565333	0.00029997	0.00114172
GO_FATTY_ACID_BIOSYNTHETIC_PROCESS	0.267275	0.207491	0.0597835	0.00039996	0.00134806
GO_NEUTRAL_LIPID_METABOLIC_PROCESS	0.259964	0.205225	0.0547392	9.999e-05	0.000793538
GO_TRIGLYCERIDE_METABOLIC_PROCESS	0.259964	0.205225	0.0547392	9.999e-05	0.000793538
GO_PHOSPHOLIPID_METABOLIC_PROCESS	0.21123	0.161267	0.0499631	0.00089991	0.00236941
GO_GLYCEROPHOSPHOLIPID_METABOLIC_PROCESS	0.186436	0.148531	0.0379049	0.00829917	0.0144429
GO_PHOSPHATIDYLCHOLINE_BIOSYNTHETIC_PROCESS	0.208002	0.173553	0.0344484	0.00569943	0.0103702
GO_STEROID_BIOSYNTHETIC_PROCESS	0.220866	0.181351	0.0395153	0.00139986	0.00327024
GO_ISOPRENOID_METABOLIC_PROCESS	0.184488	0.118393	0.0660953	9.999e-05	0.000793538
GO_TERPENOID_METABOLIC_PROCESS	0.184488	0.118393	0.0660953	9.999e-05	0.000793538
GO_VITAMIN_METABOLIC_PROCESS	-0.0630559	-0.0850012	0.0219453	0.0447955	0.0634509
GO_SULFUR_COMPOUND_METABOLIC_PROCESS	-0.175552	-0.213018	0.037467	0.0108989	0.0184786
GO_SUPEROXIDE_METABOLIC_PROCESS	-0.00241037	-0.0499705	0.0475602	0.0019998	0.00432003
GO_ION_TRANSPORT	0.160443	0.105246	0.0551972	9.999e-05	0.000793538
GO_CATION_TRANSPORT	0.110231	0.0771569	0.0330738	0.00019998	0.000891544
GO_ANION_TRANSPORT	0.173341	0.110274	0.0630673	9.999e-05	0.000793538
GO_IRON_ION_TRANSPORT	0.0789692	0.053029	0.0259402	0.00239976	0.00499132
GO_CELLULAR_ION_HOMEOSTASIS	0.105039	0.0959742	0.00906481	0.206879	0.255517
GO_CELLULAR_IRON_ION_HOMEOSTASIS	0.167122	0.143441	0.0236809	0.00069993	0.00198284
GO_INTRACELLULAR_PROTEIN_TRANSPORT	0.0618978	0.0476973	0.0142005	0.362264	0.411129
GO_EXOCYTOSIS	0.0882166	0.0755482	0.0126683	0.0183982	0.0291608
GO_ENDOPLASMIC_RETICULUM_TO_GOLGI_VESICLE_MEDIATED_TRANSPORT	0.0115218	-0.0113205	0.0228423	0.00409959	0.00780177
GO_ENDOCYTOSIS	0.249626	0.275784	-0.0261583	0.00059994	0.00175283
GO_RECEPTOR_MEDIATED_ENDOCYTOSIS	0.244106	0.251063	-0.00695718	0.176182	0.22164
GO_PHAGOCYTOSIS	0.201883	0.249652	-0.0477685	9.999e-05	0.000793538
GO_PHAGOCYTOSIS_RECOGNITION	0.235407	0.294089	-0.0586816	9.999e-05	0.000793538
GO_APOPTOTIC_PROCESS	0.00626412	-0.00983495	0.0160991	0.0166983	0.02677
GO_MUSCLE_CONTRACTION	-0.0217043	-0.0431714	0.0214671	0.0663934	0.0917212
GO_DEFENSE_RESPONSE	0.134458	0.146155	-0.0116967	0.0328967	0.047807
GO_ACUTE_PHASE_RESPONSE	0.170915	0.179707	-0.00879241	0.428957	0.476193
GO_INFLAMMATORY_RESPONSE	0.0763585	0.0536	0.0227585	0.00129987	0.00311468
GO_COMPLEMENT_ACTIVATION	0.16592	0.200473	-0.034553	9.999e-05	0.000793538
GO_COMPLEMENT_ACTIVATION_ALTERNATIVE_PATHWAY	0.00344165	0.0110508	-0.00760917	0.382262	0.430445
GO_HUMORAL_IMMUNE_RESPONSE	0.184293	0.214435	-0.0301421	9.999e-05	0.000793538
GO_CELLULAR_DEFENSE_RESPONSE	0.0227703	0.0519352	-0.0291649	0.0573943	0.0802802
GO_CELLULAR_RESPONSE_TO_DNA_DAMAGE_STIMULUS	-0.143499	-0.191135	0.0476362	0.0271973	0.0408364
GO_RESPONSE_TO_OXIDATIVE_STRESS	0.0506564	-0.000321998	0.0509784	9.999e-05	0.000793538
GO_MITOCHONDRION_ORGANIZATION	0.0808469	0.119075	-0.0382285	0.267873	0.317869
GO_PLASMA_MEMBRANE_ORGANIZATION	0.0844092	0.0295509	0.0548582	0.00019998	0.000891544
GO_CYTOSKELETON_ORGANIZATION	0.0862789	0.0553116	0.0309673	0.00219978	0.00467088
GO_ACTIN_FILAMENT_ORGANIZATION	0.0898	0.0600353	0.0297647	0.00219978	0.00467088
GO_MICROTUBULE_BASED_PROCESS	0.0356353	0.0489742	-0.0133389	0.264274	0.31393
GO_MICROTUBULE_BASED_MOVEMENT	-0.0643763	-0.0457158	-0.0186604	0.331567	0.380927
GO_CELL_CYCLE	0.0768833	0.0675094	0.00937398	0.642836	0.681187
GO_LEUKOCYTE_CELL_CELL_ADHESION	-0.151467	-0.201405	0.0499379	0.00319968	0.00633707
GO_CELL_MATRIX_ADHESION	0.230639	0.218337	0.0123019	0.240176	0.289297
GO_NEGATIVE_REGULATION_OF_CELL_ADHESION	0.0971879	0.0773637	0.0198242	0.00909909	0.0157128
GO_ENZYME_LINKED_RECEPTOR_PROTEIN_SIGNALING_PATHWAY	0.0574136	0.0351663	0.0222473	0.00489951	0.00907707
GO_TRANSMEMBRANE_RECEPTOR_PROTEIN_TYROSINE_KINASE_SIGNALING_PATHWAY	0.120972	0.0806187	0.0403536	0.00049995	0.00156269
GO_TRANSMEMBRANE_RECEPTOR_PROTEIN_SERINE_THREONINE_KINASE_SIGNALING_PATHWAY	-0.0432645	-0.0353191	-0.00794545	0.40036	0.448003
GO_TRANSFORMING_GROWTH_FACTOR_BETA_RECEPTOR_SIGNALING_PATHWAY	-0.132361	-0.0908639	-0.0414973	0.019598	0.0306288
GO_G_PROTEIN_COUPLED_RECEPTOR_SIGNALING_PATHWAY	0.165152	0.129367	0.0357846	0.00089991	0.00236941
GO_I_KAPPAB_KINASE_NF_KAPPAB_SIGNALING	-0.318177	-0.320564	0.00238695	0.777022	0.799118
GO_JNK_CASCADE	0.143004	0.121688	0.0213162	0.0648935	0.0899825
GO_SMALL_GTPASE_MEDIATED_SIGNAL_TRANSDUCTION	0.322847	0.277218	0.0456292	0.00029997	0.00114172
GO_RAS_PROTEIN_SIGNAL_TRANSDUCTION	0.328381	0.260113	0.0682676	0.00019998	0.000891544
GO_RHO_PROTEIN_SIGNAL_TRANSDUCTION	0.328381	0.260113	0.0682676	0.00019998	0.000891544
GO_CELL_CELL_SIGNALING	0.0887751	0.0922512	-0.00347609	0.630937	0.670483
GO_GAMETE_GENERATION	-0.126755	-0.172543	0.0457875	0.0029997	0.00599404
GO_GASTRULATION	0.204965	0.182979	0.0219859	0.0163984	0.0264025
GO_PATTERN_SPECIFICATION_PROCESS	0.0214446	0.0426557	-0.0212111	0.230077	0.278331
GO_CENTRAL_NERVOUS_SYSTEM_DEVELOPMENT	-0.0195086	-0.055496	0.0359874	9.999e-05	0.000793538
GO_SENSORY_ORGAN_DEVELOPMENT	0.0739524	0.0176017	0.0563507	0.00059994	0.00175283
GO_HEART_DEVELOPMENT	0.00254179	-0.0532302	0.055772	0.00149985	0.00345336
GO_MUSCLE_ORGAN_DEVELOPMENT	-0.0682944	-0.124065	0.0557704	0.00089991	0.00236941
GO_AGING	0.00969889	-0.0225431	0.032242	0.00189981	0.00413597
GO_RESPONSE_TO_NUTRIENT	-0.00335549	-0.0363535	0.032998	0.00019998	0.000891544
GO_DIGESTION	0.25245	0.212929	0.039521	0.00259974	0.00532804
GO_BLOOD_COAGULATION_INTRINSIC_PATHWAY	0.0447274	0.0098304	0.034897	9.999e-05	0.000793538
GO_SENSORY_PERCEPTION	0.107435	0.0728233	0.0346117	0.010199	0.0173973
GO_BEHAVIOR	-0.047496	-0.0845557	0.0370597	0.00219978	0.00467088
GO_LEARNING	-0.00460517	-0.0913869	0.0867817	0.00019998	0.000891544
GO_CIRCADIAN_RHYTHM	-0.313776	-0.308231	-0.00554501	0.858814	0.874443
GO_LOCOMOTORY_BEHAVIOR	0.0504946	0.0254301	0.0250644	0.181082	0.227419
GO_CELL_RECOGNITION	0.209053	0.26625	-0.0571966	9.999e-05	0.000793538
GO_STEROID_METABOLIC_PROCESS	0.151422	0.11684	0.0345822	0.00139986	0.00327024
GO_REGULATION_OF_BLOOD_PRESSURE	0.0529778	-0.00287264	0.0558504	0.00049995	0.00156269
GO_OPSONIZATION	-0.050629	-0.0472946	-0.0033344	0.844916	0.862646
GO_POSITIVE_REGULATION_OF_CELL_POPULATION_PROLIFERATION	-0.0393747	-0.0576007	0.018226	0.0178982	0.0284895
GO_NEGATIVE_REGULATION_OF_CELL_POPULATION_PROLIFERATION	-0.00847528	-0.0474823	0.039007	0.00019998	0.000891544
GO_INSULIN_RECEPTOR_SIGNALING_PATHWAY	0.0548723	0.0187745	0.0360978	0.00419958	0.00792467
GO_REGULATION_OF_CELL_SHAPE	0.0996627	0.0694833	0.0301794	0.030497	0.0449619
GO_EPIDERMIS_DEVELOPMENT	-0.321527	-0.327728	0.00620121	0.869413	0.879632
GO_LIPID_BIOSYNTHETIC_PROCESS	0.192876	0.138649	0.0542267	0.00029997	0.00114172
GO_EXTRINSIC_APOPTOTIC_SIGNALING_PATHWAY_VIA_DEATH_DOMAIN_RECEPTORS	0.321162	0.34919	-0.0280282	0.244476	0.292586
GO_INTRINSIC_APOPTOTIC_SIGNALING_PATHWAY_IN_RESPONSE_TO_DNA_DAMAGE	-0.143499	-0.191135	0.0476362	0.0271973	0.0408364
GO_PHOSPHOLIPID_BIOSYNTHETIC_PROCESS	0.208002	0.173553	0.0344484	0.00569943	0.0103702
GO_MACROMOLECULE_CATABOLIC_PROCESS	-0.0782472	-0.107235	0.0289878	0.00019998	0.000891544
GO_RESPONSE_TO_TEMPERATURE_STIMULUS	-0.145342	-0.129233	-0.0161085	0.463754	0.509264
GO_RESPONSE_TO_RADIATION	0.10055	0.128874	-0.0283243	0.286071	0.335901
GO_PHOSPHOLIPID_CATABOLIC_PROCESS	0.32898	0.273161	0.0558189	0.00239976	0.00499132
GO_RESPONSE_TO_HEAT	-0.145342	-0.129233	-0.0161085	0.463754	0.509264
GO_FERTILIZATION	-0.118837	-0.169114	0.0502771	0.00179982	0.00395678
GO_DETECTION_OF_BIOTIC_STIMULUS	0.0316876	0.0117912	0.0198964	0.269973	0.319344
GO_RESPONSE_TO_BIOTIC_STIMULUS	0.118183	0.136803	-0.0186202	0.00389961	0.00753655
GO_RESPONSE_TO_WOUNDING	0.0367802	0.00337684	0.0334034	9.999e-05	0.000793538
GO_RESPONSE_TO_VIRUS	-0.0590564	-0.0884884	0.029432	0.0172983	0.0276525
GO_RESPONSE_TO_BACTERIUM	0.201074	0.240134	-0.0390603	0.00019998	0.000891544
GO_RESPONSE_TO_ABIOTIC_STIMULUS	-0.0787602	-0.0890767	0.0103164	0.323168	0.372425
GO_RESPONSE_TO_TOXIC_SUBSTANCE	0.180834	0.124596	0.0562383	0.00019998	0.000891544
GO_RESPONSE_TO_ENDOGENOUS_STIMULUS	-0.0302148	-0.0473145	0.0170997	0.0178982	0.0284895
GO_RESPONSE_TO_HORMONE	0.0292869	0.00300495	0.026282	0.00719928	0.012828
GO_RESPONSE_TO_CARBOHYDRATE	-0.0249034	-0.0534862	0.0285828	0.00929907	0.0160334
GO_EMBRYO_DEVELOPMENT	0.0910763	0.0832776	0.00779868	0.463554	0.509264
GO_EMBRYO_DEVELOPMENT_ENDING_IN_BIRTH_OR_EGG_HATCHING	0.018603	0.0207046	-0.00210165	0.89741	0.90063
GO_ANIMAL_ORGAN_MORPHOGENESIS	-0.076352	-0.109756	0.033404	0.00069993	0.00198284
GO_NEGATIVE_REGULATION_OF_BIOSYNTHETIC_PROCESS	0.130629	0.0817539	0.0488751	0.00209979	0.00450127
GO_REGULATION_OF_CATABOLIC_PROCESS	0.124816	0.0745457	0.0502706	9.999e-05	0.000793538
GO_NEGATIVE_REGULATION_OF_CATABOLIC_PROCESS	0.0910711	0.046006	0.0450651	0.00029997	0.00114172
GO_POSITIVE_REGULATION_OF_CATABOLIC_PROCESS	0.151958	0.102553	0.0494049	9.999e-05	0.000793538
GO_EPIDERMAL_CELL_DIFFERENTIATION	-0.321527	-0.327728	0.00620121	0.869413	0.879632
GO_HORMONE_TRANSPORT	0.0826187	0.0675645	0.0150542	0.20158	0.249798
GO_RESPONSE_TO_EXTRACELLULAR_STIMULUS	0.0773795	0.0447701	0.0326094	0.00059994	0.00175283
GO_GLIAL_CELL_DIFFERENTIATION	0.173289	0.123786	0.0495031	9.999e-05	0.000793538
GO_RESPONSE_TO_INORGANIC_SUBSTANCE	0.110852	0.0724535	0.0383986	0.00029997	0.00114172
GO_RESPONSE_TO_METAL_ION	0.0723872	0.0577819	0.0146052	0.118688	0.154433
GO_RESPONSE_TO_IRON_ION	0.0704468	0.0348141	0.0356327	0.00119988	0.00291884
GO_ENDOMEMBRANE_SYSTEM_ORGANIZATION	0.0844092	0.0295509	0.0548582	0.00019998	0.000891544
GO_MEMBRANE_INVAGINATION	0.24332	0.297854	-0.0545338	9.999e-05	0.000793538
GO_NEGATIVE_REGULATION_OF_PEPTIDASE_ACTIVITY	0.0657818	0.038786	0.0269958	0.00149985	0.00345336
GO_REGULATION_OF_PLATELET_ACTIVATION	0.24333	0.198759	0.0445709	0.00139986	0.00327024
GO_NEGATIVE_REGULATION_OF_PLATELET_ACTIVATION	0.299443	0.263823	0.0356208	0.0126987	0.0212405
GO_POSITIVE_REGULATION_OF_PHOSPHORUS_METABOLIC_PROCESS	0.109301	0.0959638	0.0133367	0.0581942	0.0812975
GO_NEGATIVE_REGULATION_OF_PHOSPHORUS_METABOLIC_PROCESS	0.033239	0.00825941	0.0249796	0.0218978	0.0340328
GO_REGULATION_OF_CELLULAR_KETONE_METABOLIC_PROCESS	0.267275	0.207491	0.0597835	0.00039996	0.00134806
GO_REGULATION_OF_ENDOTHELIAL_CELL_MIGRATION	0.101472	0.0488533	0.0526188	0.00019998	0.000891544
GO_REGULATION_OF_EPITHELIAL_CELL_MIGRATION	0.101472	0.0488533	0.0526188	0.00019998	0.000891544
GO_NEGATIVE_REGULATION_OF_EPITHELIAL_CELL_MIGRATION	0.173733	0.115832	0.0579013	9.999e-05	0.000793538
GO_POSITIVE_REGULATION_OF_ORGANELLE_ORGANIZATION	0.0278555	0.0255861	0.00226943	0.830717	0.848924
GO_NEGATIVE_REGULATION_OF_ORGANELLE_ORGANIZATION	-0.126897	-0.16734	0.0404425	0.00019998	0.000891544
GO_REGULATION_OF_COLLAGEN_METABOLIC_PROCESS	0.0645245	0.0228528	0.0416718	0.00019998	0.000891544
GO_POSITIVE_REGULATION_OF_CELL_DEVELOPMENT	0.100067	0.0856359	0.0144313	0.09989	0.131968
GO_NEGATIVE_REGULATION_OF_CELL_DEVELOPMENT	-0.0446971	-0.0640035	0.0193063	0.0324968	0.0472872
GO_REGULATION_OF_MACROPHAGE_DERIVED_FOAM_CELL_DIFFERENTIATION	-0.0772437	-0.0949868	0.0177431	0.214379	0.263615
GO_REGULATION_OF_PLASMINOGEN_ACTIVATION	-0.0984701	-0.131317	0.0328464	0.0278972	0.0416226
GO_REGULATION_OF_CELL_MORPHOGENESIS_INVOLVED_IN_DIFFERENTIATION	0.192794	0.165172	0.0276216	0.00839916	0.0145942
GO_POSITIVE_REGULATION_OF_CELL_MORPHOGENESIS_INVOLVED_IN_DIFFERENTIATION	0.247897	0.242883	0.00501475	0.688031	0.722239
GO_REGULATION_OF_CELL_SUBSTRATE_ADHESION	0.251623	0.238547	0.0130754	0.132887	0.17092
GO_POSITIVE_REGULATION_OF_CELL_SUBSTRATE_ADHESION	0.292515	0.284305	0.00820976	0.438956	0.486811
GO_NEGATIVE_REGULATION_OF_CELL_SUBSTRATE_ADHESION	0.135064	0.111353	0.0237108	0.0193981	0.0305579
GO_REGULATION_OF_HORMONE_LEVELS	0.0826187	0.0675645	0.0150542	0.20158	0.249798
GO_REGULATION_OF_CHOLESTEROL_ESTERIFICATION	0.249088	0.216161	0.0329267	0.00749925	0.0131944
GO_POSITIVE_REGULATION_OF_CHOLESTEROL_ESTERIFICATION	0.249088	0.216161	0.0329267	0.00749925	0.0131944
GO_REGULATION_OF_CHOLESTEROL_EFFLUX	0.089366	0.0543667	0.0349992	0.00109989	0.00269907
GO_POSITIVE_REGULATION_OF_CHOLESTEROL_EFFLUX	0.089366	0.0543667	0.0349992	0.00109989	0.00269907
GO_LIPID_LOCALIZATION	0.134359	0.0865404	0.0478186	9.999e-05	0.000793538
GO_REGULATION_OF_LIPID_STORAGE	0.0725642	0.0324967	0.0400675	0.0230977	0.035601
GO_POSITIVE_REGULATION_OF_LIPID_STORAGE	0.0725642	0.0324967	0.0400675	0.0230977	0.035601
GO_REGULATION_OF_TRIGLYCERIDE_CATABOLIC_PROCESS	0.257335	0.181022	0.076313	9.999e-05	0.000793538
GO_POSITIVE_REGULATION_OF_TRIGLYCERIDE_CATABOLIC_PROCESS	0.324945	0.262404	0.0625403	9.999e-05	0.000793538
GO_REGULATION_OF_VERY_LOW_DENSITY_LIPOPROTEIN_PARTICLE_REMODELING	0.352866	0.27347	0.0793968	9.999e-05	0.000793538
GO_REGULATION_OF_VERY_LOW_DENSITY_LIPOPROTEIN_PARTICLE_CLEARANCE	0.361301	0.27892	0.0823809	0.00029997	0.00114172
GO_REGULATION_OF_CELL_DEATH	0.0762192	0.0378563	0.0383628	9.999e-05	0.000793538
GO_POSITIVE_REGULATION_OF_CELL_DEATH	0.103577	0.0383561	0.0652204	9.999e-05	0.000793538
GO_POSITIVE_REGULATION_OF_PEPTIDASE_ACTIVITY	-0.0321578	-0.0642928	0.0321351	0.0438956	0.062255
GO_REGULATION_OF_METAL_ION_TRANSPORT	0.119164	0.0814142	0.0377501	0.0009999	0.00254293
GO_REGULATION_OF_NEURON_PROJECTION_DEVELOPMENT	0.0706229	0.0117043	0.0589186	9.999e-05	0.000793538
GO_POSITIVE_REGULATION_OF_NEURON_PROJECTION_DEVELOPMENT	0.119393	0.0720946	0.0472985	9.999e-05	0.000793538
GO_REGULATION_OF_LIPOPROTEIN_PARTICLE_CLEARANCE	0.256791	0.18079	0.0760011	0.00019998	0.000891544
GO_NEGATIVE_REGULATION_OF_LIPOPROTEIN_PARTICLE_CLEARANCE	0.361301	0.27892	0.0823809	0.00029997	0.00114172
GO_RESPONSE_TO_ORGANIC_CYCLIC_COMPOUND	-0.0213716	-0.0639962	0.0426246	9.999e-05	0.000793538
GO_MUSCLE_CELL_MIGRATION	0.0758868	0.0600338	0.015853	0.0734927	0.100168
GO_RESPONSE_TO_ACTIVITY	-0.188359	-0.204817	0.0164575	0.530547	0.574716
GO_SMOOTH_MUSCLE_CELL_MIGRATION	0.0758868	0.0600338	0.015853	0.0734927	0.100168
GO_GAS_TRANSPORT	0.277824	0.163273	0.114551	0.00149985	0.00345336
GO_OXYGEN_TRANSPORT	0.277824	0.163273	0.114551	0.00149985	0.00345336
GO_BICARBONATE_TRANSPORT	0.177549	0.0846258	0.0929231	0.00179982	0.00395678
GO_ORGANIC_ANION_TRANSPORT	0.226567	0.161562	0.065005	9.999e-05	0.000793538
GO_ORGANOPHOSPHATE_ESTER_TRANSPORT	0.261772	0.203403	0.0583686	0.00019998	0.000891544
GO_ORGANIC_HYDROXY_COMPOUND_TRANSPORT	0.162701	0.106045	0.0566558	0.00019998	0.000891544
GO_PHOSPHOLIPID_TRANSPORT	0.261772	0.203403	0.0583686	0.00019998	0.000891544
GO_STEROL_TRANSPORT	0.162072	0.1091	0.0529714	0.00029997	0.00114172
GO_LIPID_CATABOLIC_PROCESS	0.206822	0.149994	0.0568275	0.00019998	0.000891544
GO_CELL_GROWTH	0.0661116	0.0351828	0.0309288	0.0137986	0.0226071
GO_VESICLE_ORGANIZATION	0.0310479	0.0712366	-0.0401887	0.00409959	0.00780177
GO_ORGANIC_ACID_BIOSYNTHETIC_PROCESS	0.267275	0.207491	0.0597835	0.00039996	0.00134806
GO_ORGANIC_ACID_CATABOLIC_PROCESS	-0.192526	-0.21752	0.0249938	0.029697	0.0438403
GO_STEROL_METABOLIC_PROCESS	0.158754	0.122702	0.0360521	0.0019998	0.00432003
GO_STEROL_BIOSYNTHETIC_PROCESS	0.220866	0.181351	0.0395153	0.00139986	0.00327024
GO_DEPHOSPHORYLATION	-0.128065	-0.164678	0.0366127	0.00279972	0.00567552
GO_NEURON_REMODELING	0.178227	0.0980711	0.080156	0.00019998	0.000891544
GO_PROTEIN_PROCESSING	0.0396915	0.00554627	0.0341453	0.00069993	0.00198284
GO_PROTEIN_IMPORT	0.185202	0.159103	0.0260992	0.0626937	0.0871482
GO_REGULATION_OF_EXOCYTOSIS	0.370678	0.385462	-0.0147848	0.322268	0.371771
GO_PEPTIDE_CROSS_LINKING	-0.152969	-0.185586	0.0326165	0.111189	0.145351
GO_PEPTIDYL_AMINO_ACID_MODIFICATION	0.0592983	0.0372155	0.0220828	0.0236976	0.0364754
GO_PEPTIDYL_SERINE_MODIFICATION	-0.36566	-0.392108	0.0264476	0.406959	0.454933
GO_PEPTIDYL_TYROSINE_MODIFICATION	0.0475425	0.0430834	0.00445912	0.59854	0.637266
GO_VIRAL_LIFE_CYCLE	-0.0180367	-0.0637094	0.0456726	9.999e-05	0.000793538
GO_REGULATION_OF_LIPID_METABOLIC_PROCESS	0.21471	0.166938	0.0477725	9.999e-05	0.000793538
GO_REGULATION_OF_FATTY_ACID_METABOLIC_PROCESS	0.267275	0.207491	0.0597835	0.00039996	0.00134806
GO_REGULATION_OF_STEROID_METABOLIC_PROCESS	0.223048	0.190687	0.0323609	0.00609939	0.0110084
GO_CYTOKINE_MEDIATED_SIGNALING_PATHWAY	0.0211337	0.0259684	-0.00483472	0.462454	0.509264
GO_REGULATION_OF_VASOCONSTRICTION	0.251713	0.267769	-0.0160566	0.338666	0.387492
GO_TRIGLYCERIDE_CATABOLIC_PROCESS	0.225397	0.155829	0.0695674	9.999e-05	0.000793538
GO_ORGANOPHOSPHATE_METABOLIC_PROCESS	0.126856	0.0808805	0.045975	0.00089991	0.00236941
GO_B_CELL_MEDIATED_IMMUNITY	0.175286	0.21513	-0.0398443	9.999e-05	0.000793538
GO_CELLULAR_HOMEOSTASIS	0.0701124	0.0525437	0.0175687	0.00759924	0.0133284
GO_ANTIMICROBIAL_HUMORAL_RESPONSE	0.279971	0.261411	0.0185605	0.00279972	0.00567552
GO_ANTIBACTERIAL_HUMORAL_RESPONSE	0.408859	0.405825	0.00303464	0.586741	0.625299
GO_CYTOLYSIS	-0.0690769	-0.0675883	-0.00148853	0.858514	0.874443
GO_LIPID_STORAGE	0.175927	0.137551	0.038376	0.0019998	0.00432003
GO_SECOND_MESSENGER_MEDIATED_SIGNALING	0.129197	0.0434272	0.0857699	0.00019998	0.000891544
GO_SEXUAL_REPRODUCTION	-0.140661	-0.200198	0.0595368	9.999e-05	0.000793538
GO_DEVELOPMENTAL_MATURATION	0.155588	0.112506	0.0430815	0.00069993	0.00198284
GO_GLIAL_CELL_DEVELOPMENT	0.0423831	-0.0166207	0.0590037	9.999e-05	0.000793538
GO_NEUROGENESIS	0.105944	0.0790828	0.026861	0.00509949	0.00937
GO_REGULATION_OF_CELL_CELL_ADHESION	0.0926985	0.0903861	0.00231246	0.79752	0.816491
GO_NEGATIVE_REGULATION_OF_CELL_CELL_ADHESION	0.138979	0.130996	0.00798379	0.336566	0.385879
GO_POSITIVE_REGULATION_OF_CELL_CELL_ADHESION	0.115762	0.125186	-0.00942416	0.530447	0.574716
GO_CELLULAR_COMPONENT_DISASSEMBLY	0.0380841	0.0097013	0.0283828	0.00079992	0.00220471
GO_DIGESTIVE_SYSTEM_PROCESS	0.25245	0.212929	0.039521	0.00259974	0.00532804
GO_REGULATION_OF_ANATOMICAL_STRUCTURE_MORPHOGENESIS	0.030664	0.0113529	0.0193112	0.00139986	0.00327024
GO_REGULATION_OF_CELL_MORPHOGENESIS	0.142587	0.118127	0.0244596	0.00509949	0.00937
GO_BIOLOGICAL_ADHESION	0.000736527	-0.0165882	0.0173247	0.0079992	0.0139643
GO_EXTRACELLULAR_MATRIX_DISASSEMBLY	-0.0589586	-0.0711797	0.0122211	0.0776922	0.105251
GO_SIGNAL_TRANSDUCTION_BY_PROTEIN_PHOSPHORYLATION	0.062552	0.0670697	-0.00451777	0.564344	0.604885
GO_POSITIVE_REGULATION_OF_SIGNALING	0.0971784	0.0982249	-0.00104652	0.852715	0.869816
GO_NEGATIVE_REGULATION_OF_SIGNALING	0.0634581	0.0379804	0.0254777	0.00309969	0.0061718
GO_SIGNAL_RELEASE	0.102339	0.118019	-0.0156801	0.136686	0.174802
GO_METAL_ION_TRANSPORT	0.110231	0.0771569	0.0330738	0.00019998	0.000891544
GO_ACTIN_FILAMENT_BASED_PROCESS	0.084879	0.0474326	0.0374463	0.00129987	0.00311468
GO_CELL_PROJECTION_ORGANIZATION	0.0816211	0.0492718	0.0323493	0.00379962	0.00740727
GO_CELL_PROJECTION_ASSEMBLY	0.192072	0.154982	0.0370905	0.0535946	0.0753422
GO_PEPTIDE_HORMONE_SECRETION	0.239238	0.224563	0.0146749	0.342166	0.389902
GO_LYMPHOCYTE_DIFFERENTIATION	-0.273949	-0.302422	0.0284732	0.219478	0.269294
GO_MYELOID_CELL_DIFFERENTIATION	-0.0339368	-0.0643223	0.0303855	0.00209979	0.00450127
GO_REGULATION_OF_ENDOCYTOSIS	0.220228	0.167259	0.0529686	9.999e-05	0.000793538
GO_REGULATION_OF_CELL_ADHESION	0.09412	0.0868647	0.00725529	0.262674	0.312361
GO_REGULATION_OF_PROTEOLYSIS	0.0472112	0.0120781	0.0351331	0.00019998	0.000891544
GO_PROTEIN_CATABOLIC_PROCESS	-0.0336568	-0.0610285	0.0273717	0.00189981	0.00413597
GO_PLATELET_ACTIVATION	0.129602	0.116473	0.0131289	0.171983	0.216966
GO_NEURON_DIFFERENTIATION	0.0960065	0.0629006	0.0331059	0.00129987	0.00311468
GO_COLLAGEN_FIBRIL_ORGANIZATION	-0.0440511	-0.0838512	0.0398001	0.0029997	0.00599404
GO_HYALURONAN_METABOLIC_PROCESS	0.00238312	-0.0114174	0.0138005	0.155784	0.197869
GO_KERATINOCYTE_DIFFERENTIATION	-0.321527	-0.327728	0.00620121	0.869413	0.879632
GO_T_CELL_DIFFERENTIATION	-0.316255	-0.336805	0.0205502	0.523448	0.56923
GO_LIPID_MODIFICATION	0.182599	0.145372	0.0372266	0.00109989	0.00269907
GO_REGULATION_OF_OSSIFICATION	-0.0377663	-0.0568592	0.0190928	0.0945905	0.126158
GO_BONE_MINERALIZATION	-0.128635	-0.145936	0.0173012	0.131387	0.169185
GO_REGULATION_OF_INTESTINAL_CHOLESTEROL_ABSORPTION	0.293394	0.253971	0.0394232	0.0129987	0.0214536
GO_NEGATIVE_REGULATION_OF_CELL_GROWTH	-0.0761907	-0.115656	0.0394648	0.00579942	0.0105009
GO_REGULATION_OF_BONE_MINERALIZATION	-0.0377663	-0.0568592	0.0190928	0.0945905	0.126158
GO_LEUKOCYTE_CHEMOTAXIS	-0.101099	0.00161398	-0.102713	0.00419958	0.00792467
GO_EPITHELIAL_CELL_DIFFERENTIATION	-0.312027	-0.298669	-0.0133579	0.418958	0.466946
GO_REGULATION_OF_EPITHELIAL_CELL_DIFFERENTIATION	-0.352355	-0.342499	-0.00985566	0.363464	0.411656
GO_POSITIVE_REGULATION_OF_EPITHELIAL_CELL_DIFFERENTIATION	-0.352355	-0.342499	-0.00985566	0.363464	0.411656
GO_STRESS_ACTIVATED_PROTEIN_KINASE_SIGNALING_CASCADE	0.115766	0.0950366	0.0207293	0.0584942	0.0816147
GO_REGENERATION	0.146109	0.11913	0.0269791	0.00629937	0.0113328
GO_ANIMAL_ORGAN_REGENERATION	0.1225	0.107471	0.0150288	0.110189	0.14472
GO_POSITIVE_REGULATION_OF_CELLULAR_BIOSYNTHETIC_PROCESS	0.102953	0.0591256	0.0438274	9.999e-05	0.000793538
GO_REGULATION_OF_CELLULAR_CATABOLIC_PROCESS	0.154875	0.101339	0.0535361	9.999e-05	0.000793538
GO_NEGATIVE_REGULATION_OF_CELLULAR_CATABOLIC_PROCESS	0.0603315	0.0167415	0.04359	0.00119988	0.00291884
GO_NEGATIVE_REGULATION_OF_PROTEIN_CONTAINING_COMPLEX_ASSEMBLY	-0.0612317	-0.106858	0.0456261	0.00079992	0.00220471
GO_POSITIVE_REGULATION_OF_PROTEIN_CONTAINING_COMPLEX_ASSEMBLY	-0.171356	-0.209632	0.0382757	0.00019998	0.000891544
GO_REGULATION_OF_CELL_KILLING	0.0707361	0.0569415	0.0137946	0.119688	0.155553
GO_POSITIVE_REGULATION_OF_CELL_KILLING	-0.0099128	-0.0153469	0.00543411	0.607239	0.645913
GO_REGULATION_OF_CELL_PROJECTION_ORGANIZATION	0.0271834	-0.0301618	0.0573452	9.999e-05	0.000793538
GO_NEGATIVE_REGULATION_OF_CELL_PROJECTION_ORGANIZATION	0.00309943	-0.0420399	0.0451394	0.00239976	0.00499132
GO_POSITIVE_REGULATION_OF_CELL_PROJECTION_ORGANIZATION	0.119393	0.0720946	0.0472985	9.999e-05	0.000793538
GO_REGULATION_OF_DEFENSE_RESPONSE	0.0684368	0.050889	0.0175479	0.00539946	0.00987254
GO_NEGATIVE_REGULATION_OF_DEFENSE_RESPONSE	0.114667	0.103027	0.0116401	0.0954905	0.127189
GO_POSITIVE_REGULATION_OF_DEFENSE_RESPONSE	-0.0126074	-0.0332163	0.0206089	0.0713929	0.0981433
GO_REGULATION_OF_PROTEIN_MODIFICATION_PROCESS	0.0901824	0.0777344	0.012448	0.0359964	0.0515749
GO_NEGATIVE_REGULATION_OF_PROTEIN_MODIFICATION_PROCESS	-0.0707664	-0.0989327	0.0281663	0.0263974	0.0400796
GO_POSITIVE_REGULATION_OF_PROTEIN_MODIFICATION_PROCESS	0.10462	0.100578	0.0040428	0.569443	0.608022
GO_KERATINIZATION	-0.321527	-0.327728	0.00620121	0.869413	0.879632
GO_CELL_SUBSTRATE_ADHESION	0.157236	0.146054	0.0111817	0.166983	0.211135
GO_ZYMOGEN_ACTIVATION	0.0776245	0.042045	0.0355795	0.00079992	0.00220471
GO_PLASMINOGEN_ACTIVATION	0.0792263	0.0589012	0.0203251	0.0726927	0.0993201
GO_KILLING_OF_CELLS_OF_OTHER_ORGANISM	-0.0440134	-0.0924134	0.0483999	0.00019998	0.000891544
GO_REGULATION_OF_PROTEIN_STABILITY	0.120857	0.0694411	0.0514161	0.00029997	0.00114172
GO_LIPOPOLYSACCHARIDE_MEDIATED_SIGNALING_PATHWAY	-0.26084	-0.240975	-0.0198648	0.321168	0.371651
GO_RESPONSE_TO_CORTICOSTEROID	-0.05354	-0.0871963	0.0336563	0.00109989	0.00269907
GO_NEGATIVE_REGULATION_OF_PROTEIN_BINDING	-0.38871	-0.356869	-0.0318407	0.0194981	0.0305579
GO_POSITIVE_REGULATION_OF_PROTEIN_BINDING	0.141649	0.118046	0.0236033	0.0292971	0.0433643
GO_REGULATION_OF_RESPONSE_TO_EXTERNAL_STIMULUS	0.0895498	0.0691961	0.0203537	0.0019998	0.00432003
GO_NEGATIVE_REGULATION_OF_RESPONSE_TO_EXTERNAL_STIMULUS	0.0981691	0.0788811	0.019288	0.00469953	0.00877926
GO_POSITIVE_REGULATION_OF_RESPONSE_TO_EXTERNAL_STIMULUS	0.0631456	0.0280831	0.0350625	0.00059994	0.00175283
GO_ACTIVATION_OF_PROTEIN_KINASE_ACTIVITY	-0.0175119	0.0180911	-0.035603	0.0272973	0.0408364
GO_RESPONSE_TO_ESTRADIOL	-0.0595692	-0.0735981	0.014029	0.313869	0.364335
GO_REGULATION_OF_LIPID_TRANSPORT	0.196286	0.14157	0.0547158	0.00019998	0.000891544
GO_NEGATIVE_REGULATION_OF_LIPID_TRANSPORT	0.33963	0.263992	0.0756382	0.00039996	0.00134806
GO_POSITIVE_REGULATION_OF_LIPID_TRANSPORT	0.089366	0.0543667	0.0349992	0.00109989	0.00269907
GO_REGULATION_OF_STEROL_TRANSPORT	0.21384	0.156409	0.0574308	0.00019998	0.000891544
GO_NEGATIVE_REGULATION_OF_STEROL_TRANSPORT	0.33963	0.263992	0.0756382	0.00039996	0.00134806
GO_POSITIVE_REGULATION_OF_STEROL_TRANSPORT	0.089366	0.0543667	0.0349992	0.00109989	0.00269907
GO_REGULATION_OF_INTRACELLULAR_TRANSPORT	-0.0475099	-0.0804431	0.0329332	0.00229977	0.0048373
GO_CDC42_PROTEIN_SIGNAL_TRANSDUCTION	0.328381	0.260113	0.0682676	0.00019998	0.000891544
GO_REGULATION_OF_CDC42_PROTEIN_SIGNAL_TRANSDUCTION	0.328381	0.260113	0.0682676	0.00019998	0.000891544
GO_MULTICELLULAR_ORGANISM_REPRODUCTION	-0.0530048	-0.0987346	0.0457297	0.00039996	0.00134806
GO_REGULATION_OF_CELLULAR_COMPONENT_SIZE	0.104458	0.0459559	0.0585024	0.00059994	0.00175283
GO_CHEMOKINE_PRODUCTION	-0.0256465	-0.0149831	-0.0106634	0.271673	0.321016
GO_INTERLEUKIN_1_BETA_PRODUCTION	0.293812	0.340602	-0.0467907	0.0363964	0.0518822
GO_INTERLEUKIN_1_PRODUCTION	0.146929	0.224984	-0.0780548	0.00259974	0.00532804
GO_INTERLEUKIN_8_PRODUCTION	-0.105945	-0.0950118	-0.0109329	0.228677	0.277839
GO_POSITIVE_REGULATION_OF_CHEMOKINE_PRODUCTION	-0.200803	-0.149929	-0.0508742	0.00249975	0.00518004
GO_POSITIVE_REGULATION_OF_INTERLEUKIN_1_PRODUCTION	0.0663923	0.172571	-0.106178	0.00219978	0.00467088
GO_POSITIVE_REGULATION_OF_INTERLEUKIN_8_PRODUCTION	-0.105945	-0.0950118	-0.0109329	0.228677	0.277839
GO_MONOCARBOXYLIC_ACID_METABOLIC_PROCESS	0.197715	0.139617	0.0580981	9.999e-05	0.000793538
GO_RESPONSE_TO_INSULIN	-0.10726	-0.137987	0.0307272	0.0312969	0.0457793
GO_CELLULAR_RESPONSE_TO_INSULIN_STIMULUS	-0.0622642	-0.0965939	0.0343297	0.0271973	0.0408364
GO_CELLULAR_RESPONSE_TO_HORMONE_STIMULUS	0.0352812	0.00706363	0.0282176	0.0152985	0.0247027
GO_REGULATION_OF_PROTEIN_LOCALIZATION	0.150324	0.14612	0.00420448	0.473853	0.518827
GO_COLLAGEN_METABOLIC_PROCESS	0.0645245	0.0228528	0.0416718	0.00019998	0.000891544
GO_REGULATION_OF_ACTIN_FILAMENT_BASED_PROCESS	0.141344	0.0937828	0.0475608	0.00039996	0.00134806
GO_CELLULAR_COMPONENT_MORPHOGENESIS	0.00748197	-0.0305757	0.0380576	0.0127987	0.0213122
GO_CELL_PART_MORPHOGENESIS	0.00748197	-0.0305757	0.0380576	0.0127987	0.0213122
GO_MUSCLE_CELL_PROLIFERATION	0.068702	0.00822661	0.0604754	9.999e-05	0.000793538
GO_REGULATION_OF_ORGANELLE_ORGANIZATION	0.0395948	0.0236236	0.0159712	0.0789921	0.106883
GO_REGULATION_OF_INTRACELLULAR_PROTEIN_TRANSPORT	-0.0475099	-0.0804431	0.0329332	0.00229977	0.0048373
GO_CHOLESTEROL_EFFLUX	0.186709	0.135128	0.0515811	0.00039996	0.00134806
GO_PROTEIN_LOCALIZATION_TO_ORGANELLE	0.197841	0.177607	0.0202341	0.0822918	0.110812
GO_CARBOHYDRATE_HOMEOSTASIS	-0.00430454	-0.0613663	0.0570618	0.00069993	0.00198284
GO_NEGATIVE_REGULATION_OF_KINASE_ACTIVITY	0.00787753	-0.0214105	0.029288	0.00739926	0.0131425
GO_PHOSPHOLIPID_EFFLUX	0.316036	0.253414	0.0626226	0.00019998	0.000891544
GO_RESPONSE_TO_LIPID	-0.041942	-0.0776918	0.0357498	0.00019998	0.000891544
GO_RESPONSE_TO_CYTOKINE	0.0270404	0.0348851	-0.00784475	0.220278	0.269979
GO_REGULATION_OF_TISSUE_REMODELING	-0.00272699	-0.0429749	0.0402479	0.00049995	0.00156269
GO_POSITIVE_REGULATION_OF_TISSUE_REMODELING	0.0732761	0.0133811	0.059895	9.999e-05	0.000793538
GO_HOMOTYPIC_CELL_CELL_ADHESION	0.161649	0.150993	0.0106559	0.427257	0.474777
GO_HETEROTYPIC_CELL_CELL_ADHESION	0.180906	0.196608	-0.0157019	0.251275	0.299762
GO_REGULATION_OF_HETEROTYPIC_CELL_CELL_ADHESION	0.180906	0.196608	-0.0157019	0.251275	0.299762
GO_POSITIVE_REGULATION_OF_HETEROTYPIC_CELL_CELL_ADHESION	0.205194	0.234971	-0.0297771	0.20228	0.250388
GO_ION_TRANSMEMBRANE_TRANSPORT	0.026327	-0.0158258	0.0421528	0.00059994	0.00175283
GO_REGULATION_OF_CELLULAR_AMIDE_METABOLIC_PROCESS	0.0524538	-0.0152129	0.0676667	0.00029997	0.00114172
GO_RESPONSE_TO_MONOSACCHARIDE	-0.00174812	-0.0359352	0.0341871	0.00759924	0.0133284
GO_CELL_JUNCTION_ASSEMBLY	0.0912111	0.025944	0.0652671	9.999e-05	0.000793538
GO_CELL_JUNCTION_ORGANIZATION	0.135867	0.0791103	0.0567572	0.00019998	0.000891544
GO_RESPONSE_TO_INTERFERON_GAMMA	-0.0345999	-0.0507677	0.0161678	0.0306969	0.0451972
GO_PROTEIN_CONTAINING_COMPLEX_REMODELING	0.201596	0.158772	0.0428235	0.00049995	0.00156269
GO_TRIGLYCERIDE_RICH_LIPOPROTEIN_PARTICLE_REMODELING	0.232575	0.164816	0.0677594	9.999e-05	0.000793538
GO_CHYLOMICRON_REMODELING	0.273495	0.204093	0.0694025	9.999e-05	0.000793538
GO_VERY_LOW_DENSITY_LIPOPROTEIN_PARTICLE_REMODELING	0.255879	0.183727	0.0721523	9.999e-05	0.000793538
GO_LOW_DENSITY_LIPOPROTEIN_PARTICLE_REMODELING	0.126252	0.0902836	0.0359681	0.0413959	0.0587842
GO_HIGH_DENSITY_LIPOPROTEIN_PARTICLE_REMODELING	0.237506	0.189635	0.0478706	0.00029997	0.00114172
GO_CHYLOMICRON_ASSEMBLY	0.273495	0.204093	0.0694025	9.999e-05	0.000793538
GO_VERY_LOW_DENSITY_LIPOPROTEIN_PARTICLE_ASSEMBLY	0.171962	0.116158	0.0558042	0.00369963	0.00725024
GO_HIGH_DENSITY_LIPOPROTEIN_PARTICLE_ASSEMBLY	0.178792	0.138137	0.0406551	0.00319968	0.00633707
GO_PLASMA_LIPOPROTEIN_PARTICLE_CLEARANCE	0.161126	0.107635	0.053491	0.00059994	0.00175283
GO_LOW_DENSITY_LIPOPROTEIN_PARTICLE_CLEARANCE	0.0748147	0.00515024	0.0696645	0.00039996	0.00134806
GO_HIGH_DENSITY_LIPOPROTEIN_PARTICLE_CLEARANCE	0.23112	0.16523	0.0658905	0.00029997	0.00114172
GO_STEROID_ESTERIFICATION	0.204843	0.169937	0.0349054	0.00369963	0.00725024
GO_SUBSTRATE_ADHESION_DEPENDENT_CELL_SPREADING	0.181299	0.188359	-0.00705957	0.533947	0.577281
GO_VERY_LOW_DENSITY_LIPOPROTEIN_PARTICLE_CLEARANCE	0.213123	0.141577	0.0715453	0.00039996	0.00134806
GO_PROTEIN_LOCALIZATION_TO_NUCLEUS	0.100174	0.0471815	0.0529924	9.999e-05	0.000793538
GO_RESPONSE_TO_TUMOR_NECROSIS_FACTOR	-0.0359787	-0.013109	-0.0228698	0.089591	0.120351
GO_CELLULAR_RESPONSE_TO_REACTIVE_OXYGEN_SPECIES	-0.0889829	-0.129221	0.0402386	0.0350965	0.0504794
GO_CELLULAR_PROTEIN_CONTAINING_COMPLEX_ASSEMBLY	0.156875	0.133907	0.0229682	0.029697	0.0438403
GO_REGULATION_OF_TRANSMEMBRANE_TRANSPORT	0.103041	0.0679232	0.035118	0.00459954	0.00860683
GO_POSITIVE_REGULATION_OF_TRANSMEMBRANE_TRANSPORT	0.103041	0.0679232	0.035118	0.00459954	0.00860683
GO_REGULATION_OF_RHO_PROTEIN_SIGNAL_TRANSDUCTION	0.328381	0.260113	0.0682676	0.00019998	0.000891544
GO_REGULATION_OF_TUBE_SIZE	0.174693	0.164868	0.00982567	0.386161	0.434286
GO_TUBE_MORPHOGENESIS	0.0143883	-0.0176205	0.0320088	0.00049995	0.00156269
GO_MULTICELLULAR_ORGANISM_GROWTH	-0.312081	-0.314505	0.00242407	0.891211	0.896821
GO_ORGAN_GROWTH	-0.0278543	-0.0681462	0.0402919	0.00139986	0.00327024
GO_TUBE_DEVELOPMENT	0.029521	-0.00803511	0.0375561	0.00029997	0.00114172
GO_STEROL_IMPORT	0.348547	0.284211	0.0643359	0.00019998	0.000891544
GO_CELLULAR_RESPONSE_TO_DRUG	-0.294276	-0.319513	0.0252374	0.0259974	0.0396336
GO_RESPONSE_TO_TOPOLOGICALLY_INCORRECT_PROTEIN	-0.145451	-0.183864	0.0384132	0.0143986	0.0234869
GO_FC_RECEPTOR_SIGNALING_PATHWAY	0.230065	0.28412	-0.0540547	9.999e-05	0.000793538
GO_FC_EPSILON_RECEPTOR_SIGNALING_PATHWAY	0.18662	0.259326	-0.0727064	9.999e-05	0.000793538
GO_GROWTH	0.0186793	-0.0245374	0.0432166	9.999e-05	0.000793538
GO_REGULATION_OF_GROWTH	0.0380051	-0.023945	0.0619501	9.999e-05	0.000793538
GO_WOUND_HEALING	0.021816	-0.0117728	0.0335887	0.00019998	0.000891544
GO_GLIOGENESIS	0.173289	0.123786	0.0495031	9.999e-05	0.000793538
GO_T_CELL_ACTIVATION	-0.297074	-0.330729	0.0336544	0.0253975	0.0389312
GO_B_CELL_ACTIVATION	0.221837	0.278849	-0.0570121	0.00019998	0.000891544
GO_MACROPHAGE_ACTIVATION	0.011157	0.000494835	0.0106622	0.411159	0.459168
GO_REGULATION_OF_CELL_POPULATION_PROLIFERATION	-0.0191232	-0.0535017	0.0343785	9.999e-05	0.000793538
GO_LIPOPROTEIN_METABOLIC_PROCESS	0.177141	0.12767	0.0494705	0.00049995	0.00156269
GO_LIPOPROTEIN_BIOSYNTHETIC_PROCESS	0.101151	0.0610959	0.0400553	0.00179982	0.00395678
GO_REGULATION_OF_PROTEIN_CATABOLIC_PROCESS	-0.0839521	-0.110033	0.0260806	0.00229977	0.0048373
GO_CELLULAR_KETONE_METABOLIC_PROCESS	0.267275	0.207491	0.0597835	0.00039996	0.00134806
GO_TISSUE_REGENERATION	0.182258	0.13641	0.0458476	0.00119988	0.00291884
GO_REGULATION_OF_FATTY_ACID_BIOSYNTHETIC_PROCESS	0.267275	0.207491	0.0597835	0.00039996	0.00134806
GO_VASODILATION	0.149126	0.108805	0.0403213	0.00109989	0.00269907
GO_REGULATION_OF_PHOSPHORYLATION	0.0956274	0.0791632	0.0164642	0.00879912	0.0152418
GO_NEGATIVE_REGULATION_OF_PHOSPHORYLATION	-0.0195565	-0.0496778	0.0301213	0.0141986	0.0231945
GO_TAXIS	0.0471191	0.0687975	-0.0216785	0.110689	0.144867
GO_RESPONSE_TO_DRUG	-0.0270174	-0.0574277	0.0304103	0.00179982	0.00395678
GO_RESPONSE_TO_HYDROGEN_PEROXIDE	0.236726	0.160429	0.0762964	0.00039996	0.00134806
GO_NEURON_MATURATION	0.178227	0.0980711	0.080156	0.00019998	0.000891544
GO_HOMEOSTATIC_PROCESS	0.135935	0.110307	0.0256286	0.00029997	0.00114172
GO_MUSCLE_CELL_DIFFERENTIATION	-0.0998621	-0.159077	0.0592151	0.0009999	0.00254293
GO_FIBRINOLYSIS	0.0809941	0.0545771	0.026417	0.00509949	0.00937
GO_DEFENSE_RESPONSE_TO_BACTERIUM	0.246415	0.291316	-0.0449015	0.00019998	0.000891544
GO_HYDROGEN_PEROXIDE_METABOLIC_PROCESS	0.192563	0.117559	0.0750036	9.999e-05	0.000793538
GO_HYDROGEN_PEROXIDE_CATABOLIC_PROCESS	0.192563	0.117559	0.0750036	9.999e-05	0.000793538
GO_EXTRACELLULAR_STRUCTURE_ORGANIZATION	-0.0220953	-0.0335412	0.0114459	0.0814919	0.109867
GO_POSITIVE_REGULATION_OF_CATALYTIC_ACTIVITY	0.143348	0.110232	0.0331162	9.999e-05	0.000793538
GO_NEGATIVE_REGULATION_OF_CATALYTIC_ACTIVITY	0.118206	0.0812376	0.0369679	0.00019998	0.000891544
GO_RECEPTOR_METABOLIC_PROCESS	-0.127329	-0.161403	0.0340736	0.00679932	0.012193
GO_POSITIVE_REGULATION_OF_I_KAPPAB_KINASE_NF_KAPPAB_SIGNALING	-0.297717	-0.304787	0.00707054	0.478452	0.523351
GO_REGULATION_OF_PROTEIN_CONTAINING_COMPLEX_ASSEMBLY	-0.0763015	-0.126946	0.050645	9.999e-05	0.000793538
GO_REGULATION_OF_ION_TRANSPORT	0.189628	0.151925	0.0377028	0.00039996	0.00134806
GO_POSITIVE_REGULATION_OF_ION_TRANSPORT	0.234846	0.194568	0.040278	0.00049995	0.00156269
GO_APOPTOTIC_CELL_CLEARANCE	0.118297	0.0836999	0.0345974	0.0452955	0.0640779
GO_REGULATION_OF_PROTEIN_BINDING	-0.0247922	-0.0373222	0.01253	0.169683	0.214306
GO_REGULATION_OF_MAP_KINASE_ACTIVITY	-0.0190135	-0.0021718	-0.0168417	0.133687	0.171358
GO_POSITIVE_REGULATION_OF_MAP_KINASE_ACTIVITY	-0.0175119	0.0180911	-0.035603	0.0272973	0.0408364
GO_NEGATIVE_REGULATION_OF_MAP_KINASE_ACTIVITY	-0.0119268	-0.0479889	0.0360622	0.00279972	0.00567552
GO_REGULATION_OF_MAPK_CASCADE	0.062552	0.0670697	-0.00451777	0.564344	0.604885
GO_NEGATIVE_REGULATION_OF_MAPK_CASCADE	-0.00626245	-0.0353728	0.0291104	0.00689931	0.0123131
GO_POSITIVE_REGULATION_OF_MAPK_CASCADE	0.0923327	0.106001	-0.0136681	0.192581	0.240243
GO_RESPONSE_TO_PEPTIDE_HORMONE	-0.10726	-0.137987	0.0307272	0.0312969	0.0457793
GO_MUSCLE_ADAPTATION	-0.109504	-0.143015	0.0335112	0.010299	0.0175412
GO_BLOOD_VESSEL_ENDOTHELIAL_CELL_MIGRATION	0.0768322	0.0363828	0.0404494	0.00149985	0.00345336
GO_ENDOTHELIAL_CELL_MIGRATION	0.106476	0.0664621	0.0400137	0.00029997	0.00114172
GO_SKIN_DEVELOPMENT	-0.340147	-0.345094	0.00494706	0.875412	0.884902
GO_CELLULAR_AMIDE_METABOLIC_PROCESS	-0.12057	-0.162597	0.0420273	0.00079992	0.00220471
GO_POST_TRANSLATIONAL_PROTEIN_MODIFICATION	0.140355	0.110251	0.0301042	0.00059994	0.00175283
GO_REVERSE_CHOLESTEROL_TRANSPORT	0.217226	0.151658	0.0655676	9.999e-05	0.000793538
GO_REGULATION_OF_SYMBIOTIC_PROCESS	-0.019965	-0.0515375	0.0315725	0.00039996	0.00134806
GO_PROTEIN_CONTAINING_COMPLEX_SUBUNIT_ORGANIZATION	0.119246	0.0883684	0.030878	9.999e-05	0.000793538
GO_REGULATION_OF_SYSTEM_PROCESS	0.180252	0.163847	0.0164048	0.080292	0.10838
GO_REGULATION_OF_DIGESTIVE_SYSTEM_PROCESS	0.293394	0.253971	0.0394232	0.0129987	0.0214536
GO_REGULATION_OF_ANION_TRANSPORT	0.215518	0.184262	0.0312564	0.0029997	0.00599404
GO_REGULATION_OF_CELLULAR_COMPONENT_BIOGENESIS	0.0508881	-0.00462924	0.0555174	9.999e-05	0.000793538
GO_POSITIVE_REGULATION_OF_CELLULAR_COMPONENT_BIOGENESIS	0.0107762	-0.0424649	0.0532411	9.999e-05	0.000793538
GO_NEGATIVE_REGULATION_OF_MOLECULAR_FUNCTION	0.0919668	0.0560177	0.035949	0.00029997	0.00114172
GO_POSITIVE_REGULATION_OF_MOLECULAR_FUNCTION	0.12936	0.097757	0.0316029	0.00019998	0.000891544
GO_LIPID_DIGESTION	0.293394	0.253971	0.0394232	0.0129987	0.0214536
GO_CELLULAR_LIPID_CATABOLIC_PROCESS	0.20589	0.150657	0.0552338	0.00019998	0.000891544
GO_CELLULAR_LIPID_METABOLIC_PROCESS	0.167789	0.112586	0.055203	0.00019998	0.000891544
GO_CELLULAR_PROTEIN_CATABOLIC_PROCESS	-0.001697	-0.0368949	0.0351979	0.00079992	0.00220471
GO_CELLULAR_MACROMOLECULE_CATABOLIC_PROCESS	-0.042308	-0.0709219	0.0286139	0.00129987	0.00311468
GO_SMALL_MOLECULE_CATABOLIC_PROCESS	-0.0823306	-0.100631	0.0183002	0.239276	0.288524
GO_SMALL_MOLECULE_BIOSYNTHETIC_PROCESS	0.20171	0.140507	0.0612032	0.00019998	0.000891544
GO_CELL_CELL_ADHESION_MEDIATED_BY_CADHERIN	0.0187499	-0.00569956	0.0244495	0.0126987	0.0212405
GO_SYMBIOTIC_PROCESS	0.0356337	-0.00381552	0.0394492	9.999e-05	0.000793538
GO_ENTRY_INTO_HOST	-0.0361411	-0.0719469	0.0358058	0.00059994	0.00175283
GO_MULTI_MULTICELLULAR_ORGANISM_PROCESS	-0.0569522	-0.0696871	0.0127349	0.325067	0.374229
GO_GLYCEROLIPID_BIOSYNTHETIC_PROCESS	0.167606	0.13167	0.0359363	0.00189981	0.00413597
GO_INNATE_IMMUNE_RESPONSE	0.107907	0.133153	-0.0252463	0.00029997	0.00114172
GO_REGULATION_OF_INNATE_IMMUNE_RESPONSE	0.0976569	0.0883396	0.00931729	0.292071	0.342227
GO_POSITIVE_REGULATION_OF_INNATE_IMMUNE_RESPONSE	-0.0367025	-0.0344356	-0.00226691	0.890411	0.896821
GO_REGULATION_OF_NITRIC_OXIDE_BIOSYNTHETIC_PROCESS	0.148208	0.0799815	0.0682265	0.00029997	0.00114172
GO_RESPONSE_TO_ETHANOL	-0.124254	-0.175337	0.0510828	0.00039996	0.00134806
GO_REGULATION_OF_CELL_DIFFERENTIATION	0.0309302	0.0125513	0.0183789	0.0079992	0.0139643
GO_NEGATIVE_REGULATION_OF_CELL_DIFFERENTIATION	-0.0543745	-0.0819983	0.0276238	0.00049995	0.00156269
GO_POSITIVE_REGULATION_OF_CELL_DIFFERENTIATION	0.0960387	0.0773041	0.0187346	0.0338966	0.049069
GO_REGULATION_OF_LYMPHOCYTE_DIFFERENTIATION	-0.243016	-0.29845	0.0554336	0.0477952	0.0674437
GO_REGULATION_OF_MYELOID_CELL_DIFFERENTIATION	-0.075179	-0.0981817	0.0230027	0.0614939	0.0856932
GO_NEGATIVE_REGULATION_OF_MYELOID_CELL_DIFFERENTIATION	0.118467	0.0825001	0.035967	0.0029997	0.00599404
GO_REGULATION_OF_NEURON_DIFFERENTIATION	0.0706229	0.0117043	0.0589186	9.999e-05	0.000793538
GO_POSITIVE_REGULATION_OF_NEURON_DIFFERENTIATION	0.119393	0.0720946	0.0472985	9.999e-05	0.000793538
GO_POSITIVE_REGULATION_OF_FATTY_ACID_BIOSYNTHETIC_PROCESS	0.324945	0.262404	0.0625403	9.999e-05	0.000793538
GO_RESPIRATORY_BURST	0.250822	0.260458	-0.00963587	0.0994901	0.131595
GO_POSITIVE_REGULATION_OF_PROTEIN_CATABOLIC_PROCESS	-0.00561864	-0.041433	0.0358144	0.00049995	0.00156269
GO_POSITIVE_REGULATION_OF_CELL_ADHESION	0.164683	0.170154	-0.00547055	0.553945	0.596023
GO_NEGATIVE_REGULATION_OF_ENDOCYTOSIS	0.361301	0.27892	0.0823809	0.00029997	0.00114172
GO_POSITIVE_REGULATION_OF_ENDOCYTOSIS	0.144456	0.108834	0.0356225	9.999e-05	0.000793538
GO_NEGATIVE_REGULATION_OF_LIPID_METABOLIC_PROCESS	0.269374	0.199755	0.0696187	9.999e-05	0.000793538
GO_POSITIVE_REGULATION_OF_LIPID_METABOLIC_PROCESS	0.19377	0.145447	0.0483224	0.00029997	0.00114172
GO_REGULATION_OF_PROTEIN_KINASE_ACTIVITY	-0.0286834	-0.0223201	-0.00636327	0.520748	0.567397
GO_POSITIVE_REGULATION_OF_PROTEIN_KINASE_ACTIVITY	-0.0358206	-0.0174866	-0.0183341	0.127387	0.164603
GO_NEGATIVE_REGULATION_OF_PROTEOLYSIS	0.0698398	0.0409912	0.0288485	0.00089991	0.00236941
GO_POSITIVE_REGULATION_OF_PROTEOLYSIS	-0.0428484	-0.0906852	0.0478367	9.999e-05	0.000793538
GO_POSITIVE_REGULATION_OF_VASOCONSTRICTION	0.321162	0.34919	-0.0280282	0.244476	0.292586
GO_NEGATIVE_REGULATION_OF_COMPLEMENT_ACTIVATION	0.0815363	0.0947774	-0.0132411	0.181882	0.227912
GO_POSITIVE_REGULATION_OF_EXOCYTOSIS	0.370678	0.385462	-0.0147848	0.322268	0.371771
GO_POSITIVE_REGULATION_OF_FATTY_ACID_METABOLIC_PROCESS	0.209422	0.152308	0.0571145	0.00019998	0.000891544
GO_NEGATIVE_REGULATION_OF_GROWTH	0.0272555	-0.036156	0.0634115	0.00049995	0.00156269
GO_POSITIVE_REGULATION_OF_GROWTH	0.0995974	0.0381867	0.0614107	0.00049995	0.00156269
GO_POSITIVE_REGULATION_OF_NUCLEOBASE_CONTAINING_COMPOUND_METABOLIC_PROCESS	0.0252943	-0.0108759	0.0361702	0.00169983	0.00380422
GO_POSITIVE_REGULATION_OF_STEROID_METABOLIC_PROCESS	0.249088	0.216161	0.0329267	0.00749925	0.0131944
GO_POSITIVE_REGULATION_OF_TRANSCRIPTION_BY_RNA_POLYMERASE_II	-0.0133494	-0.0693159	0.0559665	0.00249975	0.00518004
GO_ALCOHOL_BIOSYNTHETIC_PROCESS	0.220866	0.181351	0.0395153	0.00139986	0.00327024
GO_POSITIVE_REGULATION_OF_JNK_CASCADE	0.123557	0.115099	0.00845775	0.516548	0.56392
GO_ORGANOPHOSPHATE_CATABOLIC_PROCESS	0.295513	0.237809	0.0577046	0.00169983	0.00380422
GO_NEUTRAL_LIPID_CATABOLIC_PROCESS	0.232866	0.165335	0.0675317	9.999e-05	0.000793538
GO_PHOSPHATIDYLCHOLINE_METABOLIC_PROCESS	0.186436	0.148531	0.0379049	0.00829917	0.0144429
GO_GLYCEROLIPID_METABOLIC_PROCESS	0.231583	0.175686	0.0558966	9.999e-05	0.000793538
GO_GLYCEROLIPID_CATABOLIC_PROCESS	0.251239	0.193985	0.0572549	0.00019998	0.000891544
GO_REGULATION_OF_RAS_PROTEIN_SIGNAL_TRANSDUCTION	0.328381	0.260113	0.0682676	0.00019998	0.000891544
GO_REGULATION_OF_VIRAL_ENTRY_INTO_HOST_CELL	0.0444579	0.00434809	0.0401098	0.00089991	0.00236941
GO_NEGATIVE_REGULATION_OF_VIRAL_ENTRY_INTO_HOST_CELL	0.0444579	0.00434809	0.0401098	0.00089991	0.00236941
GO_LYMPHOCYTE_ACTIVATION	0.158274	0.209065	-0.0507915	0.00019998	0.000891544
GO_REGULATION_OF_HORMONE_SECRETION	0.148473	0.131946	0.0165269	0.194981	0.242695
GO_POSITIVE_REGULATION_OF_HORMONE_SECRETION	0.239238	0.224563	0.0146749	0.342166	0.389902
GO_POSITIVE_REGULATION_OF_LIPID_BIOSYNTHETIC_PROCESS	0.222896	0.161133	0.0617625	0.00029997	0.00114172
GO_REGULATION_OF_LIPID_BIOSYNTHETIC_PROCESS	0.210142	0.156213	0.053929	0.00029997	0.00114172
GO_SECRETION	0.0683339	0.054122	0.014212	0.00889911	0.0153912
GO_INTRACELLULAR_TRANSPORT	0.0455813	0.0293868	0.0161945	0.0767923	0.104158
GO_CELLULAR_TRANSITION_METAL_ION_HOMEOSTASIS	0.167122	0.143441	0.0236809	0.00069993	0.00198284
GO_INOSITOL_LIPID_MEDIATED_SIGNALING	0.0952824	0.0443818	0.0509006	0.00049995	0.00156269
GO_FIBROBLAST_PROLIFERATION	-0.0125833	-0.0542737	0.0416905	0.0360964	0.051586
GO_POSITIVE_REGULATION_OF_FIBROBLAST_PROLIFERATION	-0.0125833	-0.0542737	0.0416905	0.0360964	0.051586
GO_GOLGI_VESICLE_TRANSPORT	0.0115218	-0.0113205	0.0228423	0.00409959	0.00780177
GO_MALE_GAMETE_GENERATION	-0.126755	-0.172543	0.0457875	0.0029997	0.00599404
GO_REGULATION_OF_RECEPTOR_MEDIATED_ENDOCYTOSIS	0.270645	0.216303	0.0543423	0.00029997	0.00114172
GO_POSITIVE_REGULATION_OF_RECEPTOR_MEDIATED_ENDOCYTOSIS	0.203233	0.170044	0.0331892	9.999e-05	0.000793538
GO_NEGATIVE_REGULATION_OF_RECEPTOR_MEDIATED_ENDOCYTOSIS	0.361301	0.27892	0.0823809	0.00029997	0.00114172
GO_CELL_MATURATION	0.239555	0.187413	0.0521411	0.00039996	0.00134806
GO_RHYTHMIC_PROCESS	-0.114251	-0.0855836	-0.0286674	0.175182	0.220754
GO_BLOOD_VESSEL_MORPHOGENESIS	0.0244417	-0.0112652	0.0357069	0.00019998	0.000891544
GO_NEGATIVE_REGULATION_OF_VIRAL_PROCESS	-0.0303132	-0.0575296	0.0272164	0.00429957	0.0080997
GO_RESPONSE_TO_STEROID_HORMONE	-0.05354	-0.0871963	0.0336563	0.00109989	0.00269907
GO_NEGATIVE_REGULATION_OF_RESPONSE_TO_STIMULUS	0.0455572	0.0223714	0.0231858	0.00029997	0.00114172
GO_DEVELOPMENTAL_CELL_GROWTH	0.0155354	0.00464786	0.0108876	0.382262	0.430445
GO_DEVELOPMENTAL_GROWTH	0.0119397	-0.0215525	0.0334922	0.00159984	0.00364607
GO_EMBRYONIC_MORPHOGENESIS	0.165622	0.133064	0.0325583	0.00269973	0.00552285
GO_REGULATION_OF_DEVELOPMENTAL_GROWTH	0.00433135	-0.0525255	0.0568568	0.00029997	0.00114172
GO_ANATOMICAL_STRUCTURE_FORMATION_INVOLVED_IN_MORPHOGENESIS	0.0440149	0.0199666	0.0240483	0.00459954	0.00860683
GO_SMOOTH_MUSCLE_CELL_PROLIFERATION	0.0153392	-0.0278244	0.0431637	0.00279972	0.00567552
GO_NEURON_DEVELOPMENT	0.0960065	0.0629006	0.0331059	0.00129987	0.00311468
GO_CELL_MORPHOGENESIS_INVOLVED_IN_NEURON_DIFFERENTIATION	0.0637392	0.0208114	0.0429278	0.010199	0.0173973
GO_AXON_EXTENSION	0.109237	0.0951642	0.0140724	0.39566	0.443187
GO_RESPONSE_TO_AXON_INJURY	0.21203	0.189412	0.0226186	0.0291971	0.0432736
GO_OLIGODENDROCYTE_DIFFERENTIATION	0.168732	0.125169	0.043563	9.999e-05	0.000793538
GO_TISSUE_MORPHOGENESIS	-0.209642	-0.201105	-0.0085368	0.682732	0.718023
GO_GLAND_DEVELOPMENT	0.0391533	0.00711753	0.0320358	0.00089991	0.00236941
GO_CARDIAC_MUSCLE_TISSUE_DEVELOPMENT	0.0171377	-0.0388967	0.0560344	0.00109989	0.00269907
GO_MESENCHYMAL_CELL_DIFFERENTIATION	0.0259016	-0.00870054	0.0346022	0.00689931	0.0123131
GO_TISSUE_REMODELING	0.0344251	-0.00180221	0.0362273	0.00069993	0.00198284
GO_ARTERY_MORPHOGENESIS	0.0052323	-0.0294429	0.0346752	0.0227977	0.0352357
GO_STEM_CELL_DIFFERENTIATION	0.0621149	0.0279994	0.0341154	0.00209979	0.00450127
GO_CELL_MOTILITY	0.155821	0.173403	-0.0175823	0.00079992	0.00220471
GO_MULTICELLULAR_ORGANISMAL_HOMEOSTASIS	0.159453	0.146877	0.0125761	0.00489951	0.00907707
GO_HOMEOSTASIS_OF_NUMBER_OF_CELLS	-0.316255	-0.336805	0.0205502	0.523448	0.56923
GO_CHEMICAL_HOMEOSTASIS	0.0915784	0.0540364	0.037542	0.00019998	0.000891544
GO_SENSORY_SYSTEM_DEVELOPMENT	0.121354	0.0696001	0.0517541	9.999e-05	0.000793538
GO_CYTOKINE_SECRETION	0.0358616	0.0801263	-0.0442647	0.0222978	0.0346064
GO_EPITHELIAL_CELL_PROLIFERATION	0.0767089	0.0595265	0.0171824	0.0251975	0.0387307
GO_NEGATIVE_REGULATION_OF_EPITHELIAL_CELL_PROLIFERATION	0.0684792	0.0341234	0.0343557	0.00059994	0.00175283
GO_POSITIVE_REGULATION_OF_CYTOKINE_SECRETION	0.0196833	0.0969654	-0.0772821	0.00379962	0.00740727
GO_REGULATION_OF_INFLAMMATORY_RESPONSE	0.0540669	0.0361485	0.0179183	0.0135986	0.0223449
GO_NEGATIVE_REGULATION_OF_INFLAMMATORY_RESPONSE	0.0852972	0.0688284	0.0164688	0.0454955	0.0642796
GO_POSITIVE_REGULATION_OF_INFLAMMATORY_RESPONSE	-0.0195851	-0.0324139	0.0128288	0.305069	0.35583
GO_REGULATION_OF_PEPTIDYL_TYROSINE_PHOSPHORYLATION	0.0795061	0.0530556	0.0264505	0.00169983	0.00380422
GO_POSITIVE_REGULATION_OF_PEPTIDYL_TYROSINE_PHOSPHORYLATION	0.0847202	0.0704917	0.0142285	0.0374963	0.0533142
GO_REGULATION_OF_PHAGOCYTOSIS	0.115914	0.0819415	0.0339728	0.00519948	0.00953806
GO_POSITIVE_REGULATION_OF_PHAGOCYTOSIS	0.206514	0.162305	0.0442087	0.00189981	0.00413597
GO_REGULATION_OF_IMMUNE_RESPONSE	0.137343	0.166863	-0.0295197	9.999e-05	0.000793538
GO_NEGATIVE_REGULATION_OF_IMMUNE_RESPONSE	0.142107	0.128405	0.0137017	0.079592	0.107565
GO_POSITIVE_REGULATION_OF_IMMUNE_RESPONSE	0.133634	0.166349	-0.0327157	9.999e-05	0.000793538
GO_ION_HOMEOSTASIS	0.106473	0.0999141	0.00655925	0.309169	0.359626
GO_SYNAPSE_ORGANIZATION	0.179856	0.114207	0.0656488	0.00019998	0.000891544
GO_COAGULATION	0.0191468	-0.0122606	0.0314075	0.00019998	0.000891544
GO_REGULATION_OF_COAGULATION	0.0860046	0.0567208	0.0292838	0.00149985	0.00345336
GO_NEGATIVE_REGULATION_OF_COAGULATION	0.100646	0.0726426	0.0280036	0.00259974	0.00532804
GO_POSITIVE_REGULATION_OF_COAGULATION	0.0624387	0.0152769	0.0471618	0.00019998	0.000891544
GO_PROTEIN_STABILIZATION	0.144104	0.102195	0.0419087	0.00159984	0.00364607
GO_DEFENSE_RESPONSE_TO_GRAM_NEGATIVE_BACTERIUM	0.117075	0.117278	-0.000203351	0.981402	0.981402
GO_DEFENSE_RESPONSE_TO_GRAM_POSITIVE_BACTERIUM	-0.223987	-0.201886	-0.0221008	0.149285	0.190046
GO_ANTIGEN_RECEPTOR_MEDIATED_SIGNALING_PATHWAY	0.246549	0.306683	-0.0601331	9.999e-05	0.000793538
GO_B_CELL_RECEPTOR_SIGNALING_PATHWAY	0.246549	0.306683	-0.0601331	9.999e-05	0.000793538
GO_REGULATION_OF_T_CELL_ACTIVATION	-0.219715	-0.279752	0.060037	0.00019998	0.000891544
GO_REGULATION_OF_B_CELL_ACTIVATION	0.232506	0.291987	-0.059481	9.999e-05	0.000793538
GO_REGULATION_OF_CELL_ACTIVATION	0.198629	0.241356	-0.0427264	0.00019998	0.000891544
GO_NEGATIVE_REGULATION_OF_CELL_ACTIVATION	0.124021	0.0882618	0.0357597	0.00409959	0.00780177
GO_POSITIVE_REGULATION_OF_CELL_ACTIVATION	0.212269	0.270976	-0.0587071	0.00019998	0.000891544
GO_POSITIVE_REGULATION_OF_B_CELL_ACTIVATION	0.232506	0.291987	-0.059481	9.999e-05	0.000793538
GO_NERVOUS_SYSTEM_PROCESS	0.0105362	-0.0327359	0.0432722	0.00039996	0.00134806
GO_REGULATION_OF_BODY_FLUID_LEVELS	0.0191468	-0.0122606	0.0314075	0.00019998	0.000891544
GO_COGNITION	0.0138218	-0.0467352	0.060557	9.999e-05	0.000793538
GO_INTESTINAL_ABSORPTION	0.293394	0.253971	0.0394232	0.0129987	0.0214536
GO_LEUKOCYTE_MIGRATION	0.201508	0.239649	-0.0381405	9.999e-05	0.000793538
GO_REGULATION_OF_CHEMOTAXIS	-0.0643172	-0.0543184	-0.00999875	0.458354	0.505319
GO_SENSORY_PERCEPTION_OF_LIGHT_STIMULUS	0.17112	0.132024	0.0390954	0.0113989	0.0192679
GO_REGULATION_OF_LIPID_CATABOLIC_PROCESS	0.276884	0.216419	0.0604645	0.00019998	0.000891544
GO_NEGATIVE_REGULATION_OF_LIPID_CATABOLIC_PROCESS	0.231912	0.174749	0.0571637	0.00079992	0.00220471
GO_POSITIVE_REGULATION_OF_LIPID_CATABOLIC_PROCESS	0.311838	0.251107	0.0607311	0.00019998	0.000891544
GO_REGULATION_OF_LIPOPROTEIN_LIPASE_ACTIVITY	0.337042	0.277429	0.0596128	9.999e-05	0.000793538
GO_REGULATION_OF_SECRETION	0.129922	0.135222	-0.00530031	0.518648	0.56566
GO_POSITIVE_REGULATION_OF_SECRETION	0.14826	0.164231	-0.0159709	0.123388	0.159619
GO_NEGATIVE_REGULATION_OF_SECRETION	0.036109	-0.0106838	0.0467928	0.00369963	0.00725024
GO_REGULATION_OF_TRANSPORT	0.174417	0.145855	0.0285618	0.00089991	0.00236941
GO_POSITIVE_REGULATION_OF_TRANSPORT	0.165044	0.146262	0.0187822	0.0146985	0.0239065
GO_NEGATIVE_REGULATION_OF_TRANSPORT	0.245859	0.179586	0.0662726	9.999e-05	0.000793538
GO_REGULATION_OF_DNA_METABOLIC_PROCESS	-0.32039	-0.262785	-0.0576047	0.10139	0.13332
GO_POSITIVE_REGULATION_OF_DNA_METABOLIC_PROCESS	-0.295849	-0.228451	-0.0673976	0.121388	0.157396
GO_NEGATIVE_REGULATION_OF_LIPID_BIOSYNTHETIC_PROCESS	0.310548	0.247364	0.0631842	0.00049995	0.00156269
GO_REGULATION_OF_SMALL_GTPASE_MEDIATED_SIGNAL_TRANSDUCTION	0.322847	0.277218	0.0456292	0.00029997	0.00114172
GO_REGULATION_OF_DNA_BINDING_TRANSCRIPTION_FACTOR_ACTIVITY	-0.112116	-0.156393	0.044277	0.00039996	0.00134806
GO_POSITIVE_REGULATION_OF_DNA_BINDING_TRANSCRIPTION_FACTOR_ACTIVITY	-0.0587789	-0.0955358	0.0367569	0.00139986	0.00327024
GO_POSITIVE_REGULATION_OF_NF_KAPPAB_TRANSCRIPTION_FACTOR_ACTIVITY	-0.0587789	-0.0955358	0.0367569	0.00139986	0.00327024
GO_NEGATIVE_REGULATION_OF_DEVELOPMENTAL_PROCESS	-0.0211567	-0.0665264	0.0453698	9.999e-05	0.000793538
GO_POSITIVE_REGULATION_OF_DEVELOPMENTAL_PROCESS	0.0434666	0.0257699	0.0176967	0.0115988	0.0195468
GO_REGULATION_OF_BINDING	0.0176133	-0.0062865	0.0238998	0.0166983	0.02677
GO_POSITIVE_REGULATION_OF_BINDING	0.154143	0.119841	0.034302	0.00369963	0.00725024
GO_NEGATIVE_REGULATION_OF_BINDING	-0.38871	-0.356869	-0.0318407	0.0194981	0.0305579
GO_NEGATIVE_REGULATION_OF_CELLULAR_COMPONENT_ORGANIZATION	0.130523	0.0817038	0.0488193	9.999e-05	0.000793538
GO_POSITIVE_REGULATION_OF_CELLULAR_COMPONENT_ORGANIZATION	0.0743056	0.0324195	0.0418861	9.999e-05	0.000793538
GO_STRIATED_MUSCLE_CELL_DIFFERENTIATION	-0.0998621	-0.159077	0.0592151	0.0009999	0.00254293
GO_NUCLEAR_TRANSPORT	0.13672	0.0809603	0.0557599	0.00039996	0.00134806
GO_IMPORT_INTO_NUCLEUS	0.13672	0.0809603	0.0557599	0.00039996	0.00134806
GO_REGULATION_OF_PHOSPHORUS_METABOLIC_PROCESS	0.111237	0.0897189	0.021518	0.00109989	0.00269907
GO_VITAMIN_TRANSPORT	0.23198	0.195961	0.0360195	0.00629937	0.0113328
GO_CARTILAGE_DEVELOPMENT	-0.13447	-0.160883	0.026413	0.0257974	0.0393824
GO_MAINTENANCE_OF_LOCATION	0.209315	0.17009	0.0392242	0.00029997	0.00114172
GO_POSITIVE_REGULATION_OF_MULTICELLULAR_ORGANISMAL_PROCESS	0.0624042	0.0453729	0.0170313	0.00749925	0.0131944
GO_NEGATIVE_REGULATION_OF_MULTICELLULAR_ORGANISMAL_PROCESS	0.105457	0.0668463	0.0386111	9.999e-05	0.000793538
GO_POSITIVE_REGULATION_OF_PROTEIN_METABOLIC_PROCESS	0.0228388	0.0134775	0.00936126	0.0994901	0.131595
GO_NEGATIVE_REGULATION_OF_PROTEIN_METABOLIC_PROCESS	0.0534715	0.0212716	0.0321998	0.00029997	0.00114172
GO_REGULATION_OF_LYMPHOCYTE_ACTIVATION	0.193836	0.244993	-0.0511572	0.00019998	0.000891544
GO_POSITIVE_REGULATION_OF_LYMPHOCYTE_ACTIVATION	0.221837	0.278849	-0.0570121	0.00019998	0.000891544
GO_PROTEIN_POLYMERIZATION	0.206599	0.211146	-0.00454736	0.70203	0.734179
GO_PROTEIN_COMPLEX_OLIGOMERIZATION	-0.212833	-0.178087	-0.0347453	0.0845915	0.113772
GO_PROTEIN_TETRAMERIZATION	-0.317833	-0.299513	-0.0183201	0.545945	0.589116
GO_REGULATION_OF_CELLULAR_COMPONENT_MOVEMENT	0.0470807	0.0178885	0.0291922	9.999e-05	0.000793538
GO_NEGATIVE_REGULATION_OF_CELLULAR_COMPONENT_MOVEMENT	0.0423825	0.00844705	0.0339354	0.00039996	0.00134806
GO_POSITIVE_REGULATION_OF_CELLULAR_COMPONENT_MOVEMENT	0.073257	0.0503838	0.0228732	0.0009999	0.00254293
GO_REGULATION_OF_HYDROLASE_ACTIVITY	0.132129	0.090894	0.0412347	9.999e-05	0.000793538
GO_REGULATION_OF_TRANSFERASE_ACTIVITY	0.0324475	0.0263799	0.00606755	0.422458	0.470378
GO_REGULATION_OF_OXIDOREDUCTASE_ACTIVITY	0.210113	0.152317	0.0577964	0.010099	0.0172795
GO_POSITIVE_REGULATION_OF_HYDROLASE_ACTIVITY	0.177885	0.123469	0.0544158	9.999e-05	0.000793538
GO_NEGATIVE_REGULATION_OF_HYDROLASE_ACTIVITY	0.113588	0.0822215	0.0313667	0.00049995	0.00156269
GO_POSITIVE_REGULATION_OF_TRANSFERASE_ACTIVITY	0.00841065	0.013918	-0.0055074	0.553945	0.596023
GO_NEGATIVE_REGULATION_OF_TRANSFERASE_ACTIVITY	0.00787753	-0.0214105	0.029288	0.00739926	0.0131425
GO_REGULATION_OF_CYTOSOLIC_CALCIUM_ION_CONCENTRATION	0.133001	0.141158	-0.00815717	0.565943	0.60544
GO_REGULATION_OF_CYTOSKELETON_ORGANIZATION	0.153567	0.124646	0.0289212	0.0107989	0.0183369
GO_POSITIVE_REGULATION_OF_CYTOSKELETON_ORGANIZATION	0.168496	0.131299	0.0371966	0.00049995	0.00156269
GO_RESPONSE_TO_CALCIUM_ION	0.225478	0.238821	-0.0133425	0.452755	0.499638
GO_PROTEIN_MATURATION	0.0396915	0.00554627	0.0341453	0.00069993	0.00198284
GO_DETECTION_OF_STIMULUS	0.103756	0.0935159	0.01024	0.367963	0.41591
GO_ORGANELLE_LOCALIZATION	0.241774	0.26084	-0.0190657	0.0263974	0.0400796
GO_VESICLE_LOCALIZATION	0.0310479	0.0712366	-0.0401887	0.00409959	0.00780177
GO_MAINTENANCE_OF_LOCATION_IN_CELL	0.234275	0.190048	0.0442271	0.00019998	0.000891544
GO_ESTABLISHMENT_OF_ORGANELLE_LOCALIZATION	0.0310479	0.0712366	-0.0401887	0.00409959	0.00780177
GO_INTERACTION_WITH_HOST	-0.0361411	-0.0719469	0.0358058	0.00059994	0.00175283
GO_INTERACTION_WITH_SYMBIONT	0.111537	0.0619412	0.0495958	9.999e-05	0.000793538
GO_MULTI_ORGANISM_PROCESS	-0.0913371	-0.134114	0.0427768	9.999e-05	0.000793538
GO_CYTOLYSIS_IN_OTHER_ORGANISM	0.0828012	0.0117745	0.0710268	9.999e-05	0.000793538
GO_REGULATION_OF_CELL_CYCLE	0.0768833	0.0675094	0.00937398	0.642836	0.681187
GO_KILLING_OF_CELLS_IN_OTHER_ORGANISM_INVOLVED_IN_SYMBIOTIC_INTERACTION	0.00253045	-0.0518024	0.0543328	9.999e-05	0.000793538
GO_REGULATION_OF_FIBRINOLYSIS	0.0474516	-0.00626074	0.0537124	0.00019998	0.000891544
GO_NEGATIVE_REGULATION_OF_FIBRINOLYSIS	0.147265	0.0994887	0.0477764	9.999e-05	0.000793538
GO_REGULATION_OF_NERVOUS_SYSTEM_DEVELOPMENT	0.100352	0.0711418	0.0292106	0.0169983	0.0272119
GO_NEGATIVE_REGULATION_OF_NERVOUS_SYSTEM_DEVELOPMENT	0.0940997	0.0512078	0.0428919	0.00259974	0.00532804
GO_POSITIVE_REGULATION_OF_NERVOUS_SYSTEM_DEVELOPMENT	0.130996	0.0597643	0.071232	9.999e-05	0.000793538
GO_MOVEMENT_IN_HOST_ENVIRONMENT	-0.0361411	-0.0719469	0.0358058	0.00059994	0.00175283
GO_MODULATION_BY_SYMBIONT_OF_ENTRY_INTO_HOST	0.0444579	0.00434809	0.0401098	0.00089991	0.00236941
GO_REGULATION_OF_PEPTIDASE_ACTIVITY	0.0579438	0.0298715	0.0280723	0.00089991	0.00236941
GO_MUSCLE_CELL_DEVELOPMENT	-0.224128	-0.231822	0.00769413	0.557344	0.59853
GO_METAL_ION_HOMEOSTASIS	0.0769954	0.0708192	0.00617612	0.374463	0.422829
GO_IRON_ION_HOMEOSTASIS	0.0840456	0.0694711	0.0145745	0.0149985	0.0242885
GO_TRANSITION_METAL_ION_HOMEOSTASIS	0.0840456	0.0694711	0.0145745	0.0149985	0.0242885
GO_TRANSMEMBRANE_TRANSPORT	0.110437	0.0943784	0.0160588	0.0763924	0.103742
GO_NUCLEOBASE_CONTAINING_SMALL_MOLECULE_METABOLIC_PROCESS	-0.110964	-0.14195	0.0309856	0.356664	0.405185
GO_LIPID_HOMEOSTASIS	0.179969	0.116581	0.0633875	0.00019998	0.000891544
GO_ACYLGLYCEROL_HOMEOSTASIS	0.246881	0.168512	0.0783692	9.999e-05	0.000793538
GO_STEROL_HOMEOSTASIS	0.212183	0.150131	0.0620518	0.00019998	0.000891544
GO_OXIDATION_REDUCTION_PROCESS	0.0269576	0.0117571	0.0152005	0.0190981	0.0301421
GO_REGULATION_OF_LIPASE_ACTIVITY	0.293787	0.238156	0.0556306	9.999e-05	0.000793538
GO_NEGATIVE_REGULATION_OF_LIPASE_ACTIVITY	0.35262	0.306577	0.0460425	0.00229977	0.0048373
GO_POSITIVE_REGULATION_OF_LIPASE_ACTIVITY	0.262994	0.211037	0.051957	9.999e-05	0.000793538
GO_ANATOMICAL_STRUCTURE_HOMEOSTASIS	0.152136	0.143311	0.00882515	0.0660934	0.0914197
GO_REGULATION_OF_RESPIRATORY_BURST	0.343354	0.355383	-0.0120291	0.0537946	0.0754338
GO_POSITIVE_REGULATION_OF_RESPIRATORY_BURST	0.343354	0.355383	-0.0120291	0.0537946	0.0754338
GO_REGULATION_OF_CELL_DEVELOPMENT	0.0569516	0.0473906	0.00956098	0.189981	0.237264
GO_HEAD_DEVELOPMENT	-0.162509	-0.186938	0.0244294	0.0310969	0.0456659
GO_CELL_CHEMOTAXIS	-0.0566101	-0.00204368	-0.0545664	0.0136986	0.0224762
GO_INTERFERON_GAMMA_MEDIATED_SIGNALING_PATHWAY	-0.0358673	-0.0337702	-0.0020971	0.705329	0.736941
GO_REGULATION_OF_CELLULAR_LOCALIZATION	0.067395	0.0307222	0.0366728	0.0009999	0.00254293
GO_HEART_GROWTH	0.0171377	-0.0388967	0.0560344	0.00109989	0.00269907
GO_EPITHELIUM_DEVELOPMENT	-0.246609	-0.224931	-0.021678	0.176282	0.22164
GO_MESENCHYME_DEVELOPMENT	0.0259016	-0.00870054	0.0346022	0.00689931	0.0123131
GO_MUSCLE_TISSUE_DEVELOPMENT	0.0171377	-0.0388967	0.0560344	0.00109989	0.00269907
GO_NEGATIVE_REGULATION_OF_CELL_DEATH	0.0355198	0.0209812	0.0145385	0.0618938	0.0861433
GO_DEVELOPMENTAL_GROWTH_INVOLVED_IN_MORPHOGENESIS	0.109237	0.0951642	0.0140724	0.39566	0.443187
GO_REGULATION_OF_VESICLE_MEDIATED_TRANSPORT	0.210593	0.176012	0.0345808	0.00109989	0.00269907
GO_REGULATION_OF_RESPONSE_TO_CYTOKINE_STIMULUS	0.136622	0.11964	0.0169821	0.010099	0.0172795
GO_NEGATIVE_REGULATION_OF_RESPONSE_TO_CYTOKINE_STIMULUS	0.0313773	0.0201812	0.0111961	0.145385	0.185292
GO_ARTERY_DEVELOPMENT	0.0052323	-0.0294429	0.0346752	0.0227977	0.0352357
GO_MEMBRANE_ORGANIZATION	0.217134	0.250412	-0.0332775	0.00019998	0.000891544
GO_REGULATION_OF_WOUND_HEALING	0.0969533	0.0667633	0.03019	0.00089991	0.00236941
GO_NEGATIVE_REGULATION_OF_WOUND_HEALING	0.11168	0.0826411	0.0290392	0.00139986	0.00327024
GO_MUSCLE_STRUCTURE_DEVELOPMENT	-0.00548733	-0.0622235	0.0567362	0.00019998	0.000891544
GO_POSITIVE_REGULATION_OF_TRIGLYCERIDE_LIPASE_ACTIVITY	0.318928	0.261366	0.0575625	0.00019998	0.000891544
GO_CONNECTIVE_TISSUE_DEVELOPMENT	-0.13447	-0.160883	0.026413	0.0257974	0.0393824
GO_REPRODUCTIVE_SYSTEM_DEVELOPMENT	0.0602757	0.00576663	0.0545091	0.00059994	0.00175283
GO_AXON_DEVELOPMENT	0.111167	0.0957343	0.0154325	0.0955904	0.127189
GO_ACTIN_FILAMENT_BUNDLE_ORGANIZATION	0.103564	0.0793117	0.0242521	0.00189981	0.00413597
GO_REGULATION_OF_SMALL_MOLECULE_METABOLIC_PROCESS	0.181567	0.121278	0.060289	9.999e-05	0.000793538
GO_POSITIVE_REGULATION_OF_SMALL_MOLECULE_METABOLIC_PROCESS	0.14515	0.0894958	0.0556538	0.00019998	0.000891544
GO_NEGATIVE_REGULATION_OF_SMALL_MOLECULE_METABOLIC_PROCESS	0.197369	0.140068	0.0573015	0.00069993	0.00198284
GO_CELLULAR_RESPONSE_TO_CHEMICAL_STRESS	-0.0614747	-0.082088	0.0206133	0.131287	0.169185
GO_PROTEIN_LIPID_COMPLEX_ASSEMBLY	0.199232	0.143168	0.0560642	0.00039996	0.00134806
GO_CORNIFICATION	-0.321527	-0.327728	0.00620121	0.869413	0.879632
GO_RENAL_ABSORPTION	0.0265844	-0.0454759	0.0720603	0.00079992	0.00220471
GO_REGULATION_OF_STRESS_ACTIVATED_PROTEIN_KINASE_SIGNALING_CASCADE	0.143004	0.121688	0.0213162	0.0648935	0.0899825
GO_POSITIVE_REGULATION_OF_STRESS_ACTIVATED_PROTEIN_KINASE_SIGNALING_CASCADE	0.123557	0.115099	0.00845775	0.516548	0.56392
GO_ERK1_AND_ERK2_CASCADE	0.0966363	0.092909	0.00372733	0.686731	0.721552
GO_POSITIVE_REGULATION_OF_ERK1_AND_ERK2_CASCADE	0.146354	0.160018	-0.0136634	0.336066	0.385701
GO_RESPONSE_TO_OXYGEN_LEVELS	-0.331556	-0.318557	-0.0129989	0.413159	0.460942
GO_PLATELET_AGGREGATION	0.161649	0.150993	0.0106559	0.427257	0.474777
GO_RESPONSE_TO_FATTY_ACID	-0.00345356	-0.0403642	0.0369107	0.0176982	0.0282515
GO_LEUKOCYTE_PROLIFERATION	-0.160203	-0.215559	0.0553567	0.00019998	0.000891544
GO_CELLULAR_MACROMOLECULE_LOCALIZATION	0.110303	0.0831977	0.0271052	0.00409959	0.00780177
GO_RESPONSE_TO_GROWTH_FACTOR	-0.0531541	-0.0623467	0.00919266	0.209579	0.258566
GO_ORGANELLE_ASSEMBLY	0.0213007	0.0186672	0.00263354	0.880812	0.888754
GO_NEURON_DEATH	0.0612645	0.0131301	0.0481344	0.00019998	0.000891544
GO_CELLULAR_RESPONSE_TO_BIOTIC_STIMULUS	-0.26084	-0.240975	-0.0198648	0.321168	0.371651
GO_CELLULAR_RESPONSE_TO_MOLECULE_OF_BACTERIAL_ORIGIN	-0.26084	-0.240975	-0.0198648	0.321168	0.371651
GO_CELLULAR_RESPONSE_TO_INORGANIC_SUBSTANCE	0.0259944	-0.0176095	0.043604	0.00169983	0.00380422
GO_CELLULAR_RESPONSE_TO_CARBOHYDRATE_STIMULUS	-0.0249783	-0.0681209	0.0431426	0.00169983	0.00380422
GO_CELLULAR_RESPONSE_TO_PEPTIDE_HORMONE_STIMULUS	-0.0622642	-0.0965939	0.0343297	0.0271973	0.0408364
GO_CELLULAR_RESPONSE_TO_LIPID	-0.0721346	-0.0966526	0.024518	0.0112989	0.0191277
GO_CELLULAR_RESPONSE_TO_ORGANIC_CYCLIC_COMPOUND	-0.0397716	-0.0867872	0.0470156	0.00019998	0.000891544
GO_CELLULAR_RESPONSE_TO_ENDOGENOUS_STIMULUS	-0.0663652	-0.0752662	0.00890095	0.261974	0.31186
GO_RESPONSE_TO_TRANSFORMING_GROWTH_FACTOR_BETA	-0.144327	-0.117136	-0.0271912	0.0213979	0.0333485
GO_ANATOMICAL_STRUCTURE_MATURATION	0.155588	0.112506	0.0430815	0.00069993	0.00198284
GO_TUMOR_NECROSIS_FACTOR_SUPERFAMILY_CYTOKINE_PRODUCTION	-0.00795689	0.0290785	-0.0370354	0.0336966	0.0488427
GO_PROTEIN_TRANSMEMBRANE_TRANSPORT	0.106582	0.137659	-0.0310772	0.321868	0.371771
GO_PROTEIN_LIPID_COMPLEX_SUBUNIT_ORGANIZATION	0.18046	0.135679	0.0447816	0.00029997	0.00114172
GO_TRIGLYCERIDE_RICH_LIPOPROTEIN_PARTICLE_CLEARANCE	0.274595	0.203699	0.0708959	0.00039996	0.00134806
GO_REGULATION_OF_PROTEIN_SERINE_THREONINE_KINASE_ACTIVITY	-0.0190135	-0.0021718	-0.0168417	0.133687	0.171358
GO_NEGATIVE_REGULATION_OF_PROTEIN_SERINE_THREONINE_KINASE_ACTIVITY	-0.0119268	-0.0479889	0.0360622	0.00279972	0.00567552
GO_POSITIVE_REGULATION_OF_PROTEIN_SERINE_THREONINE_KINASE_ACTIVITY	-0.0587626	-0.0254958	-0.0332668	0.0253975	0.0389312
GO_MONOCARBOXYLIC_ACID_BIOSYNTHETIC_PROCESS	0.267275	0.207491	0.0597835	0.00039996	0.00134806
GO_CIRCULATORY_SYSTEM_DEVELOPMENT	0.0231232	-0.0171495	0.0402727	9.999e-05	0.000793538
GO_PROTEIN_ACTIVATION_CASCADE	0.0763832	0.0531622	0.0232211	0.00389961	0.00753655
GO_DIVALENT_INORGANIC_CATION_HOMEOSTASIS	0.102661	0.0924639	0.0101967	0.309169	0.359626
GO_DIVALENT_INORGANIC_CATION_TRANSPORT	0.161496	0.117294	0.044202	0.00159984	0.00364607
GO_ENDOTHELIAL_CELL_APOPTOTIC_PROCESS	0.203359	0.228941	-0.0255812	0.224978	0.274536
GO_REACTIVE_OXYGEN_SPECIES_METABOLIC_PROCESS	0.178275	0.109118	0.0691566	9.999e-05	0.000793538
GO_ESTABLISHMENT_OF_PROTEIN_LOCALIZATION_TO_ORGANELLE	0.179298	0.162723	0.0165754	0.351165	0.399749
GO_PROTEIN_LOCALIZATION_TO_MEMBRANE	-0.0254323	-0.0767087	0.0512765	0.0009999	0.00254293
GO_LYMPHOCYTE_MIGRATION	0.0825496	0.110457	-0.0279073	0.150885	0.191864
GO_REGULATION_OF_RESPONSE_TO_STRESS	0.0821802	0.0601565	0.0220236	0.00069993	0.00198284
GO_REGULATION_OF_CELLULAR_RESPONSE_TO_STRESS	-0.00356477	-0.032346	0.0287813	0.0155984	0.0251508
GO_REGULATION_OF_ANATOMICAL_STRUCTURE_SIZE	0.151979	0.133304	0.0186751	0.0716928	0.0984347
GO_FOAM_CELL_DIFFERENTIATION	-0.0772437	-0.0949868	0.0177431	0.214379	0.263615
GO_REGULATION_OF_PEPTIDE_TRANSPORT	0.144917	0.147975	-0.00305761	0.667733	0.703572
GO_REGULATION_OF_TRANSMEMBRANE_RECEPTOR_PROTEIN_SERINE_THREONINE_KINASE_SIGNALING_PATHWAY	-0.132361	-0.0908639	-0.0414973	0.019598	0.0306288
GO_TISSUE_MIGRATION	0.106476	0.0664621	0.0400137	0.00029997	0.00114172
GO_REGULATION_OF_TRIGLYCERIDE_METABOLIC_PROCESS	0.257934	0.189597	0.0683368	9.999e-05	0.000793538
GO_POSITIVE_REGULATION_OF_TRIGLYCERIDE_METABOLIC_PROCESS	0.22685	0.166543	0.0603071	0.00019998	0.000891544
GO_NEGATIVE_REGULATION_OF_TRIGLYCERIDE_METABOLIC_PROCESS	0.16197	0.0736985	0.0882713	0.00019998	0.000891544
GO_REGULATION_OF_MUSCLE_SYSTEM_PROCESS	-0.0262869	-0.0481181	0.0218312	0.0280972	0.0418095
GO_REGULATION_OF_PEPTIDE_HORMONE_SECRETION	0.239238	0.224563	0.0146749	0.342166	0.389902
GO_POSITIVE_REGULATION_OF_PEPTIDE_HORMONE_SECRETION	0.239238	0.224563	0.0146749	0.342166	0.389902
GO_REGULATION_OF_CELLULAR_RESPONSE_TO_GROWTH_FACTOR_STIMULUS	0.0318225	0.0287834	0.00303913	0.653435	0.691763
GO_NEGATIVE_REGULATION_OF_CELLULAR_RESPONSE_TO_GROWTH_FACTOR_STIMULUS	-0.0684379	-0.110166	0.0417277	0.00439956	0.00827413
GO_POSITIVE_REGULATION_OF_WOUND_HEALING	0.107111	0.0647468	0.0423643	0.00019998	0.000891544
GO_ORGANOPHOSPHATE_BIOSYNTHETIC_PROCESS	0.124364	0.101739	0.0226245	0.0919908	0.123279
GO_REGULATION_OF_PLASMA_LIPOPROTEIN_PARTICLE_LEVELS	0.140847	0.0963933	0.0444536	0.00019998	0.000891544
GO_APOPTOTIC_SIGNALING_PATHWAY	0.0425193	0.0247456	0.0177737	0.0739926	0.100727
GO_EXTRINSIC_APOPTOTIC_SIGNALING_PATHWAY	0.171617	0.182281	-0.0106637	0.471853	0.517143
GO_INTRINSIC_APOPTOTIC_SIGNALING_PATHWAY	-0.143499	-0.191135	0.0476362	0.0271973	0.0408364
GO_RENAL_FILTRATION	0.461283	0.459392	0.00189088	0.690931	0.724603
GO_CELLULAR_RESPONSE_TO_TOXIC_SUBSTANCE	0.213902	0.154958	0.0589443	0.00019998	0.000891544
GO_AMYLOID_BETA_CLEARANCE	0.200693	0.14896	0.0517336	9.999e-05	0.000793538
GO_COMPLEMENT_DEPENDENT_CYTOTOXICITY	0.307759	0.278583	0.0291759	0.00419958	0.00792467
GO_RESPONSE_TO_ALCOHOL	-0.127409	-0.180438	0.0530286	0.00059994	0.00175283
GO_SUPRAMOLECULAR_FIBER_ORGANIZATION	-0.0312595	-0.0580502	0.0267907	0.00089991	0.00236941
GO_MYELOID_LEUKOCYTE_MIGRATION	-0.101099	0.00161398	-0.102713	0.00419958	0.00792467
GO_RECEPTOR_SIGNALING_PATHWAY_VIA_STAT	0.235061	0.196833	0.0382279	0.0009999	0.00254293
GO_POSITIVE_REGULATION_OF_BLOOD_VESSEL_DIAMETER	0.149126	0.108805	0.0403213	0.00109989	0.00269907
GO_NEGATIVE_REGULATION_OF_BLOOD_VESSEL_DIAMETER	0.169976	0.187004	-0.017028	0.305269	0.35583
GO_DEFENSE_RESPONSE_TO_OTHER_ORGANISM	0.128081	0.14649	-0.0184091	0.0039996	0.00770319
GO_DETECTION_OF_EXTERNAL_BIOTIC_STIMULUS	0.0316876	0.0117912	0.0198964	0.269973	0.319344
GO_CELL_CELL_ADHESION	0.0280534	0.00691464	0.0211387	0.0150985	0.024415
GO_CATION_TRANSMEMBRANE_TRANSPORT	0.161496	0.117294	0.044202	0.00159984	0.00364607
GO_ANION_TRANSMEMBRANE_TRANSPORT	-0.145018	-0.17975	0.0347318	0.00339966	0.00672124
GO_INORGANIC_ION_TRANSMEMBRANE_TRANSPORT	0.0316846	-0.0154197	0.0471042	0.00129987	0.00311468
GO_CELL_CELL_ADHESION_VIA_PLASMA_MEMBRANE_ADHESION_MOLECULES	-0.025183	-0.0379546	0.0127715	0.240976	0.289948
GO_DETOXIFICATION	0.213902	0.154958	0.0589443	0.00019998	0.000891544
GO_INTESTINAL_LIPID_ABSORPTION	0.293394	0.253971	0.0394232	0.0129987	0.0214536
GO_BONE_GROWTH	-0.0752184	-0.0968007	0.0215822	0.115788	0.150835
GO_CELLULAR_OXIDANT_DETOXIFICATION	0.213902	0.154958	0.0589443	0.00019998	0.000891544
GO_SYNAPSE_PRUNING	0.173046	0.133179	0.0398673	0.00239976	0.00499132
GO_REGULATION_OF_TRANS_SYNAPTIC_SIGNALING	-0.00532341	-0.0417797	0.0364563	0.00049995	0.00156269
GO_SYNAPTIC_SIGNALING	-0.0419405	-0.0536341	0.0116937	0.261974	0.31186
GO_REGULATION_OF_ACTIN_FILAMENT_ORGANIZATION	0.168496	0.131299	0.0371966	0.00049995	0.00156269
GO_BIOMINERALIZATION	-0.128635	-0.145936	0.0173012	0.131387	0.169185
GO_REGULATION_OF_BIOMINERALIZATION	-0.0377663	-0.0568592	0.0190928	0.0945905	0.126158
GO_INTERMEMBRANE_LIPID_TRANSFER	0.167596	0.128393	0.0392029	0.00079992	0.00220471
GO_CELL_SUBSTRATE_JUNCTION_ORGANIZATION	0.186866	0.125835	0.061031	9.999e-05	0.000793538
GO_CELL_JUNCTION_DISASSEMBLY	0.173046	0.133179	0.0398673	0.00239976	0.00499132
GO_REGULATION_OF_SUBSTRATE_ADHESION_DEPENDENT_CELL_SPREADING	0.255958	0.273937	-0.0179784	0.230777	0.278876
GO_POSITIVE_REGULATION_OF_SUBSTRATE_ADHESION_DEPENDENT_CELL_SPREADING	0.347376	0.364109	-0.016733	0.280372	0.330249
GO_REGULATION_OF_CELLULAR_RESPONSE_TO_INSULIN_STIMULUS	0.0548723	0.0187745	0.0360978	0.00419958	0.00792467
GO_REGULATION_OF_RECEPTOR_BINDING	-0.38871	-0.356869	-0.0318407	0.0194981	0.0305579
GO_NEGATIVE_REGULATION_OF_RECEPTOR_BINDING	-0.38871	-0.356869	-0.0318407	0.0194981	0.0305579
GO_REGULATION_OF_PROTEIN_LOCALIZATION_TO_NUCLEUS	0.16198	0.11067	0.0513093	0.00039996	0.00134806
GO_CARBOHYDRATE_DERIVATIVE_METABOLIC_PROCESS	-0.0374221	-0.0683723	0.0309503	0.00039996	0.00134806
GO_CARBOHYDRATE_DERIVATIVE_CATABOLIC_PROCESS	-0.21849	-0.242577	0.024087	0.0488951	0.0688222
GO_REGULATION_OF_VASCULATURE_DEVELOPMENT	0.0172646	-0.0128815	0.030146	0.00109989	0.00269907
GO_NEGATIVE_REGULATION_OF_VASCULATURE_DEVELOPMENT	0.0758417	0.00996473	0.065877	0.00019998	0.000891544
GO_ORGANONITROGEN_COMPOUND_CATABOLIC_PROCESS	-0.0561216	-0.0792576	0.023136	0.00169983	0.00380422
GO_ORGANONITROGEN_COMPOUND_BIOSYNTHETIC_PROCESS	-0.00371284	-0.0391471	0.0354342	0.00309969	0.0061718
GO_ORGANIC_HYDROXY_COMPOUND_METABOLIC_PROCESS	0.111456	0.0709002	0.040556	0.0009999	0.00254293
GO_ORGANIC_HYDROXY_COMPOUND_BIOSYNTHETIC_PROCESS	0.145129	0.109467	0.035662	0.0009999	0.00254293
GO_RESPONSE_TO_PEPTIDE	-0.10726	-0.137987	0.0307272	0.0312969	0.0457793
GO_CELLULAR_RESPONSE_TO_PEPTIDE	-0.0622642	-0.0965939	0.0343297	0.0271973	0.0408364
GO_RESPONSE_TO_NITROGEN_COMPOUND	-0.0841896	-0.123147	0.0389578	0.00209979	0.00450127
GO_CELLULAR_RESPONSE_TO_NITROGEN_COMPOUND	-0.0622642	-0.0965939	0.0343297	0.0271973	0.0408364
GO_RESPONSE_TO_OXYGEN_CONTAINING_COMPOUND	0.0556158	0.00574582	0.04987	9.999e-05	0.000793538
GO_CELLULAR_RESPONSE_TO_OXYGEN_CONTAINING_COMPOUND	-0.0581754	-0.0854324	0.0272571	0.00379962	0.00740727
GO_REGULATION_OF_CELL_JUNCTION_ASSEMBLY	0.154907	0.0734395	0.0814674	9.999e-05	0.000793538
GO_POSITIVE_REGULATION_OF_CELL_JUNCTION_ASSEMBLY	0.0784864	-0.012339	0.0908254	0.00019998	0.000891544
GO_REGULATION_OF_EXTRINSIC_APOPTOTIC_SIGNALING_PATHWAY_VIA_DEATH_DOMAIN_RECEPTORS	0.321162	0.34919	-0.0280282	0.244476	0.292586
GO_NEGATIVE_REGULATION_OF_EXTRINSIC_APOPTOTIC_SIGNALING_PATHWAY_VIA_DEATH_DOMAIN_RECEPTORS	0.321162	0.34919	-0.0280282	0.244476	0.292586
GO_REGULATION_OF_LEUKOCYTE_DIFFERENTIATION	-0.0433076	-0.0856033	0.0422956	0.00069993	0.00198284
GO_NEGATIVE_REGULATION_OF_LEUKOCYTE_DIFFERENTIATION	-0.0107705	-0.0485328	0.0377623	0.00019998	0.000891544
GO_REGULATION_OF_INTRACELLULAR_SIGNAL_TRANSDUCTION	0.0854562	0.0717327	0.0137235	0.0262974	0.0400364
GO_NEGATIVE_REGULATION_OF_INTRACELLULAR_SIGNAL_TRANSDUCTION	-0.0312073	-0.0635628	0.0323555	0.00049995	0.00156269
GO_POSITIVE_REGULATION_OF_INTRACELLULAR_SIGNAL_TRANSDUCTION	0.054854	0.0539572	0.000896847	0.89741	0.90063
GO_POSITIVE_REGULATION_OF_RNA_BIOSYNTHETIC_PROCESS	0.062818	0.0239845	0.0388335	0.00159984	0.00364607
GO_REGULATION_OF_SUPRAMOLECULAR_FIBER_ORGANIZATION	0.101582	0.0597549	0.041827	9.999e-05	0.000793538
GO_NEGATIVE_REGULATION_OF_SUPRAMOLECULAR_FIBER_ORGANIZATION	0.0118377	-0.0385611	0.0503988	9.999e-05	0.000793538
GO_POSITIVE_REGULATION_OF_SUPRAMOLECULAR_FIBER_ORGANIZATION	0.16278	0.114145	0.0486352	9.999e-05	0.000793538
GO_REGULATION_OF_RESPONSE_TO_WOUNDING	0.0969533	0.0667633	0.03019	0.00089991	0.00236941
GO_NEGATIVE_REGULATION_OF_RESPONSE_TO_WOUNDING	0.11168	0.0826411	0.0290392	0.00139986	0.00327024
GO_POSITIVE_REGULATION_OF_RESPONSE_TO_WOUNDING	0.107111	0.0647468	0.0423643	0.00019998	0.000891544
GO_REGULATION_OF_EXTRACELLULAR_MATRIX_ORGANIZATION	-0.10872	-0.120145	0.0114247	0.294271	0.344084
GO_REGULATION_OF_PROTEIN_MATURATION	-0.0876577	-0.134577	0.0469196	0.00049995	0.00156269
GO_POSITIVE_REGULATION_OF_PROTEIN_MATURATION	-0.136551	-0.18827	0.0517183	0.00179982	0.00395678
GO_REGULATION_OF_CELLULAR_PROTEIN_CATABOLIC_PROCESS	0.0186378	-0.0316859	0.0503238	0.00039996	0.00134806
GO_REACTIVE_OXYGEN_SPECIES_BIOSYNTHETIC_PROCESS	0.148208	0.0799815	0.0682265	0.00029997	0.00114172
GO_REGULATION_OF_REACTIVE_OXYGEN_SPECIES_BIOSYNTHETIC_PROCESS	0.148208	0.0799815	0.0682265	0.00029997	0.00114172
GO_POSITIVE_REGULATION_OF_REACTIVE_OXYGEN_SPECIES_BIOSYNTHETIC_PROCESS	0.148208	0.0799815	0.0682265	0.00029997	0.00114172
GO_MUCOPOLYSACCHARIDE_METABOLIC_PROCESS	0.00981883	-0.0110563	0.0208752	0.0541946	0.0758995
GO_REGULATION_OF_BLOOD_CIRCULATION	0.251713	0.267769	-0.0160566	0.338666	0.387492
GO_POSITIVE_REGULATION_OF_BLOOD_CIRCULATION	0.321162	0.34919	-0.0280282	0.244476	0.292586
GO_NEGATIVE_REGULATION_OF_TUMOR_NECROSIS_FACTOR_SUPERFAMILY_CYTOKINE_PRODUCTION	-0.0296716	0.0366712	-0.0663429	0.00609939	0.0110084
GO_POSITIVE_REGULATION_OF_TUMOR_NECROSIS_FACTOR_SUPERFAMILY_CYTOKINE_PRODUCTION	0.04499	0.0853803	-0.0403903	0.0362964	0.0518057
GO_REGULATION_OF_HEMOPOIESIS	-0.117047	-0.146636	0.0295883	0.00579942	0.0105009
GO_NEGATIVE_REGULATION_OF_HEMOPOIESIS	-0.0107705	-0.0485328	0.0377623	0.00019998	0.000891544
GO_POSITIVE_REGULATION_OF_ANION_TRANSPORT	0.215518	0.184262	0.0312564	0.0029997	0.00599404
GO_REGULATION_OF_CELLULAR_PROTEIN_LOCALIZATION	0.078172	0.0450715	0.0331005	0.00369963	0.00725024
GO_POSITIVE_REGULATION_OF_CELLULAR_PROTEIN_LOCALIZATION	0.221413	0.199269	0.0221441	0.133887	0.171418
GO_REGULATION_OF_VIRAL_LIFE_CYCLE	-0.0219014	-0.0551817	0.0332803	0.00389961	0.00753655
GO_NEGATIVE_REGULATION_OF_VIRAL_LIFE_CYCLE	0.0444579	0.00434809	0.0401098	0.00089991	0.00236941
GO_POSITIVE_REGULATION_OF_VASCULATURE_DEVELOPMENT	-0.0101194	0.00525479	-0.0153742	0.0711929	0.0979887
GO_EPITHELIAL_CELL_APOPTOTIC_PROCESS	0.160187	0.170103	-0.00991646	0.526547	0.57149
GO_REGULATION_OF_EPITHELIAL_CELL_APOPTOTIC_PROCESS	0.160187	0.170103	-0.00991646	0.526547	0.57149
GO_NEGATIVE_REGULATION_OF_EPITHELIAL_CELL_APOPTOTIC_PROCESS	0.203359	0.228941	-0.0255812	0.224978	0.274536
GO_POSITIVE_REGULATION_OF_NITRIC_OXIDE_METABOLIC_PROCESS	0.148208	0.0799815	0.0682265	0.00029997	0.00114172
GO_REGULATION_OF_INTESTINAL_ABSORPTION	0.293394	0.253971	0.0394232	0.0129987	0.0214536
GO_REGULATION_OF_RECEPTOR_SIGNALING_PATHWAY_VIA_STAT	0.235061	0.196833	0.0382279	0.0009999	0.00254293
GO_POSITIVE_REGULATION_OF_RECEPTOR_SIGNALING_PATHWAY_VIA_STAT	0.235061	0.196833	0.0382279	0.0009999	0.00254293
GO_NEGATIVE_REGULATION_OF_ESTABLISHMENT_OF_PROTEIN_LOCALIZATION	0.129516	0.0781433	0.0513729	0.00029997	0.00114172
GO_POSITIVE_REGULATION_OF_ESTABLISHMENT_OF_PROTEIN_LOCALIZATION	0.140405	0.166893	-0.0264884	0.0359964	0.0515749
GO_REGULATION_OF_LIPID_LOCALIZATION	0.173026	0.12047	0.0525566	0.00019998	0.000891544
GO_NEGATIVE_REGULATION_OF_LIPID_LOCALIZATION	0.33963	0.263992	0.0756382	0.00039996	0.00134806
GO_POSITIVE_REGULATION_OF_LIPID_LOCALIZATION	0.0840917	0.0465545	0.0375372	0.00109989	0.00269907
GO_AMYLOID_FIBRIL_FORMATION	0.00642296	-0.0386522	0.0450752	0.00029997	0.00114172
GO_NEURON_PROJECTION_EXTENSION	0.109237	0.0951642	0.0140724	0.39566	0.443187
GO_NEGATIVE_REGULATION_OF_ENDOTHELIAL_CELL_APOPTOTIC_PROCESS	0.203359	0.228941	-0.0255812	0.224978	0.274536
GO_REGULATION_OF_REACTIVE_OXYGEN_SPECIES_METABOLIC_PROCESS	0.167071	0.100946	0.066125	9.999e-05	0.000793538
GO_POSITIVE_REGULATION_OF_REACTIVE_OXYGEN_SPECIES_METABOLIC_PROCESS	0.185194	0.11756	0.0676333	9.999e-05	0.000793538
GO_REGULATION_OF_APOPTOTIC_CELL_CLEARANCE	0.206987	0.140773	0.0662141	0.00749925	0.0131944
GO_POSITIVE_REGULATION_OF_APOPTOTIC_CELL_CLEARANCE	0.206987	0.140773	0.0662141	0.00749925	0.0131944
GO_REGULATION_OF_RESPONSE_TO_DNA_DAMAGE_STIMULUS	-0.143499	-0.191135	0.0476362	0.0271973	0.0408364
GO_REACTIVE_NITROGEN_SPECIES_METABOLIC_PROCESS	0.148208	0.0799815	0.0682265	0.00029997	0.00114172
GO_REGULATION_OF_APOPTOTIC_SIGNALING_PATHWAY	0.0888888	0.0797402	0.00914851	0.391761	0.440141
GO_NEGATIVE_REGULATION_OF_APOPTOTIC_SIGNALING_PATHWAY	0.122245	0.125963	-0.00371799	0.781922	0.801255
GO_REGULATION_OF_EXTRINSIC_APOPTOTIC_SIGNALING_PATHWAY	0.171617	0.182281	-0.0106637	0.471853	0.517143
GO_NEGATIVE_REGULATION_OF_EXTRINSIC_APOPTOTIC_SIGNALING_PATHWAY	0.209877	0.230365	-0.0204876	0.293771	0.343859

## Sheet: 4b
Symbol	mean (DP)	mean (NDP)	Fold change(NDP / DP)	t-test p-value	t-test FDR
A1BG	19.1112	18.9835	0.993313	0.0249975	0.0770471
A2M	19.9669	19.5237	0.977803	0.00709929	0.0337466
ADARB1	16.0644	16.5206	1.0284	0.0955904	0.192034
ADGRB3	18.0173	18.8429	1.04582	9.999e-05	0.00449955
ADIPOQ	16.1279	15.8588	0.983314	0.111089	0.215474
AFM	17.6334	17.9843	1.0199	0.00689931	0.0337466
AGT	17.9585	17.9091	0.997251	0.605739	0.728831
AHSG	19.2526	19.2229	0.998459	0.771323	0.863421
ALB	21.9829	21.8717	0.994941	0.457754	0.605851
AMBP	18.7124	18.8796	1.00893	0.19668	0.323015
ANXA6	18.7559	18.7628	1.00036	0.934107	0.9673
APCS	19.373	19.3749	1.0001	0.968503	0.981591
APMAP	16.2557	16.1439	0.993119	0.554045	0.701222
APOA1	20.6503	20.4832	0.991907	0.0535946	0.126935
APOA2	19.1604	19.2746	1.00596	0.286371	0.426712
APOA4	18.6854	18.8916	1.01103	0.187081	0.314129
APOB	18.0992	18.127	1.00154	0.808419	0.891639
APOC1	20.3066	20.0317	0.986461	0.113589	0.218114
APOC2	19.3466	20.1813	1.04314	0.0009999	0.0140611
APOC3	19.315	20.2572	1.04878	9.999e-05	0.00449955
APOC4	16.7254	17.0143	1.01728	0.179182	0.307755
APOD	19.8033	19.9782	1.00883	0.220478	0.351827
APOE	18.7115	18.9313	1.01175	0.049695	0.118951
APOF	18.1023	17.8244	0.984647	0.106489	0.208349
APOH	19.4324	19.4757	1.00223	0.689631	0.796305
APOL1	16.9787	17.2837	1.01796	0.00769923	0.0337466
APOM	18.118	18.0254	0.994888	0.514649	0.665494
ATRN	16.8979	16.8383	0.996469	0.284572	0.426712
AZGP1	17.0543	17.0544	1.00001	0.989901	0.993401
B2M	16.3746	15.7656	0.962808	0.00339966	0.0224978
BCHE	16.5237	16.8486	1.01966	0.00089991	0.0134987
BTD	16.4244	16.6084	1.01121	0.114389	0.218114
C1QA	18.0407	18.171	1.00722	0.247075	0.383393
C1QB	18.1439	18.2023	1.00322	0.433557	0.591214
C1QC	19.1949	19.2107	1.00082	0.827217	0.903514
C1R	17.4794	17.843	1.0208	0.00509949	0.0278544
C1RL	16.5174	16.458	0.996401	0.462254	0.608229
C1S	17.2576	17.2681	1.00061	0.918008	0.961987
C2	17.2609	17.3926	1.00763	0.187081	0.314129
C3	19.5031	19.4647	0.998031	0.480052	0.627975
C4A	18.9244	19.2189	1.01556	0.0705929	0.154426
C4B	19.4335	19.7325	1.01539	0.0734927	0.155999
C4BPA	18.2895	17.9492	0.98139	0.0149985	0.0527291
C5	17.5218	17.3607	0.990809	0.0327967	0.0934084
C6	17.2867	17.1318	0.991042	0.029897	0.0879458
C7	17.5615	17.141	0.976057	9.999e-05	0.00449955
C8A	17.6998	17.7649	1.00367	0.40316	0.556923
C8B	17.6206	17.4862	0.992374	0.0730927	0.155999
C8G	17.3045	17.1705	0.992251	0.0364964	0.096608
C9	18.5161	17.9596	0.969945	0.00119988	0.0149985
CA1	15.7909	16.4792	1.04359	0.00779922	0.0337466
CD14	16.1843	15.9319	0.984403	0.0243976	0.0765548
CD44	15.2144	15.5161	1.01983	0.10029	0.199692
CD5L	20.0579	19.974	0.995821	0.643436	0.75637
CDH5	16.4402	16.4434	1.0002	0.937206	0.9673
CEP250	22.7535	23.0057	1.01109	0.00759924	0.0337466
CFB	18.9391	18.7484	0.98993	0.0783922	0.164843
CFD	16.1154	16.0314	0.994783	0.622338	0.740878
CFH	19.3459	19.2954	0.997388	0.588641	0.715915
CFHR3	17.5723	17.0782	0.971885	0.0275972	0.0839105
CFI	17.146	17.0891	0.996683	0.39786	0.556016
CLEC3B	17.0232	17.0892	1.00387	0.564544	0.705218
CLU	18.2054	18.3581	1.00839	0.0109989	0.0434167
CNDP1	16.0624	16.6146	1.03438	0.00179982	0.0168733
COMP	15.7997	15.3864	0.973839	0.191581	0.317615
CP	18.4861	18.2163	0.985408	0.00129987	0.0153932
CPB2	17.4685	17.4994	1.00177	0.710629	0.81151
CPN1	16.8749	16.7503	0.992619	0.217478	0.34984
CPN2	17.3414	17.1795	0.990665	0.0279972	0.0839916
CRTAC1	15.785	15.7953	1.00065	0.947805	0.973232
CST3	16.7578	16.5184	0.985712	0.154285	0.279952
ECM1	17.2209	17.2532	1.00187	0.714129	0.81151
F10	17.9386	18.1225	1.01025	0.0441956	0.106925
F11	16.2508	16.6517	1.02467	0.0437956	0.106925
F12	16.5995	16.6861	1.00522	0.594541	0.719202
F13A1	16.3792	16.5724	1.01179	0.116588	0.218603
F13B	16.0277	16.0891	1.00383	0.618838	0.740631
F2	19.2304	19.4302	1.01039	0.0059994	0.0313922
F5	16.3665	16.1443	0.986424	0.0178982	0.0601059
F9	17.2309	17.4012	1.00989	0.308369	0.44193
FBLN1	17.0351	16.7568	0.983659	0.0545945	0.127956
FCGR3A	17.1526	16.9923	0.990658	0.438456	0.594293
FCN3	17.1215	17.123	1.00009	0.990801	0.993401
FETUB	16.2875	16.5405	1.01554	0.010499	0.0429503
FGA	19.6986	19.2392	0.97668	0.0389961	0.100729
FGB	19.9625	19.4756	0.975608	0.191981	0.317615
FGG	20.8777	20.3872	0.976509	0.183282	0.312412
FN1	18.4213	18.5523	1.00711	0.291171	0.43101
Fibrinogen	20.8967	20.2415	0.968642	0.00149985	0.0166288
GC	19.2321	19.1041	0.993344	0.0362964	0.096608
GGH	15.4855	15.6015	1.00749	0.548645	0.701222
GPLD1	17.0326	17.2652	1.01366	0.0352965	0.0956832
GPX3	18.1782	17.9442	0.987127	0.0164984	0.0562444
GSN	17.5522	17.7489	1.0112	0.0641936	0.147383
HBA1	19.423	19.9823	1.02879	0.0134987	0.048987
HBB	19.1896	19.7985	1.03173	0.00779922	0.0337466
HBD	18.1063	18.716	1.03368	0.00679932	0.0337466
HES7	19.4821	18.2986	0.939252	0.00069993	0.0121142
HGFAC	16.2386	16.6564	1.02573	0.00059994	0.0121142
HP	20.2699	20.6443	1.01847	0.453055	0.605851
HPR	18.7341	18.815	1.00432	0.677632	0.789986
HPX	20.1905	20.1852	0.999735	0.923508	0.961987
HRG	17.9087	18.156	1.01381	0.0163984	0.0562444
HSPG2	15.7415	15.5626	0.988633	0.215378	0.34984
IGFALS	17.1137	17.2952	1.01061	0.157284	0.283112
IGHA1	22.2988	22.1445	0.993077	0.352265	0.498488
IGHA2	21.6279	21.5154	0.994796	0.29947	0.437537
IGHD	17.0431	16.6046	0.974268	0.124888	0.230325
IGHG1	20.4735	20.3443	0.993688	0.171883	0.299796
IGHG2	21.2624	21.1774	0.996001	0.566943	0.705218
IGHG3	20.6372	20.4462	0.990742	0.177182	0.306662
IGHG4	21.5708	21.7669	1.00909	0.455354	0.605851
IGHM	20.8992	20.624	0.986831	0.0921908	0.186873
IGHV1-18	18.5154	17.8209	0.962491	0.00249975	0.0200873
IGHV1-2	19.0738	18.7032	0.980574	0.226577	0.359013
IGHV1-24	17.1989	17.0577	0.991791	0.570443	0.705218
IGHV1-3	19.4576	18.8605	0.969311	0.00069993	0.0121142
IGHV1-46	18.1265	17.6593	0.974223	0.00909909	0.0379129
IGHV1-69	18.7769	17.4038	0.926875	9.999e-05	0.00449955
IGHV1-69D	18.089	17.4392	0.964079	0.030097	0.0879458
IGHV1-8	18.2996	18.2714	0.998457	0.892311	0.950105
IGHV2-5	17.4561	17.3723	0.995196	0.776222	0.864604
IGHV2-70D	20.4189	18.43	0.902592	0.00479952	0.0276895
IGHV3-15	20.0951	19.964	0.993476	0.523248	0.672747
IGHV3-38	19.9233	19.3308	0.970264	0.0244976	0.0765548
IGHV3-49	19.2364	18.828	0.978769	0.0312969	0.0902794
IGHV3-64	18.5751	18.1881	0.979163	0.0417958	0.103341
IGHV3-64D	20.7707	19.9708	0.96149	0.00169983	0.0166288
IGHV3-7	21.0196	20.3675	0.968977	0.00339966	0.0224978
IGHV3-74	19.645	19.2164	0.97818	0.00519948	0.0278544
IGHV4-28	19.924	19.2381	0.965575	0.163184	0.289131
IGHV5-10-1	19.5394	18.1605	0.929429	0.00459954	0.0276895
IGHV5-51	20.321	19.363	0.952853	0.00019998	0.00642793
IGHV6-1	18.6577	18.5026	0.991684	0.585441	0.715893
IGKC	21.529	21.2086	0.985119	0.00319968	0.0224978
IGKV1-16	17.8023	17.6485	0.991357	0.49725	0.646713
IGKV1-17	17.7942	17.2715	0.970621	0.0340966	0.0941064
IGKV1-5	19.7043	18.9436	0.961397	0.00479952	0.0276895
IGKV1-8	18.1361	17.5643	0.968471	0.0656934	0.149303
IGKV1D-16	18.2748	17.3509	0.949445	0.00369963	0.0237833
IGKV3-20	21.2734	20.866	0.98085	0.00419958	0.0262474
IGKV3-7	21.9835	21.8434	0.993625	0.164484	0.289131
IGKV3D-15	18.938	18.3916	0.971148	0.00159984	0.0166288
IGKV3D-20	22.6647	22.1812	0.978668	0.0114989	0.0438515
IGKV4-1	20.3505	19.8824	0.976996	0.00109989	0.0145574
IGKV6-21	17.6284	17.549	0.995495	0.853715	0.923489
IGLL1	20.1847	19.9309	0.987427	0.0411959	0.103341
IGLL5	20.9249	20.8784	0.997776	0.570343	0.705218
IGLV1-36	18.4266	17.8635	0.96944	0.0706929	0.154426
IGLV1-40	18.0616	17.6326	0.976248	0.069593	0.154426
IGLV1-47	20.0005	19.6398	0.981964	0.00679932	0.0337466
IGLV1-51	19.5392	19.1892	0.982086	0.0382962	0.100193
IGLV2-11	18.4163	18.3047	0.993941	0.70323	0.807279
IGLV2-18	18.2425	18.2126	0.998361	0.858014	0.923699
IGLV3-21	20.6068	19.9741	0.969299	0.0133987	0.048987
IGLV3-9	19.596	18.7958	0.959167	0.00079992	0.0128559
IGLV6-57	18.5092	17.6087	0.951344	0.00039996	0.009999
IGLV8-61	18.5344	18.5416	1.00039	0.993401	0.993401
ITIH1	18.1822	18.4321	1.01375	0.00169983	0.0166288
ITIH2	18.4075	18.6413	1.0127	0.00509949	0.0278544
ITIH3	17.677	17.0037	0.961908	0.00019998	0.00642793
ITIH4	18.8005	18.6112	0.98993	0.0019998	0.017306
JCHAIN	21.113	21.0302	0.99608	0.629537	0.745504
KLKB1	17.1368	17.4189	1.01646	0.00759924	0.0337466
KNG1	19.0915	19.0452	0.997575	0.29897	0.437537
KRT1	16.4242	16.5515	1.00775	0.690131	0.796305
KRT10	16.7039	16.6939	0.999401	0.917208	0.961987
KRT9	16.0846	16.0835	0.999928	0.951605	0.973232
LBP	17.8186	17.2775	0.969634	0.00269973	0.020248
LCAT	17.2153	17.3567	1.00821	0.246075	0.383393
LCP1	15.7306	15.8964	1.01054	0.217678	0.34984
LGALS3BP	17.0001	16.692	0.981877	0.0564944	0.131044
LPA	18.2627	18.1989	0.996509	0.89521	0.950105
LRG1	19.3311	18.6755	0.966086	0.0029997	0.021772
LUM	17.9713	18.0993	1.00712	0.251975	0.388317
LYZ	16.6505	16.684	1.00201	0.826017	0.903514
MASP1	16.5266	16.6265	1.00604	0.30337	0.440375
MASP2	16.7384	16.5702	0.989953	0.269673	0.409976
MBL2	16.4915	15.8656	0.962049	0.0212979	0.0694496
NUP98	17.6484	18.075	1.02417	0.0393961	0.100729
ORM1	20.2278	19.5307	0.965536	0.019798	0.0655082
ORM2	19.5612	18.8771	0.965029	0.00259974	0.0201704
PCYOX1	16.0048	15.8536	0.990554	0.455254	0.605851
PGLYRP2	16.945	17.079	1.0079	0.10329	0.203861
PI16	15.7918	15.714	0.995072	0.733827	0.829703
PLG	18.948	18.8526	0.994965	0.0720928	0.15597
PLTP	16.7291	16.7861	1.00341	0.554745	0.701222
PON1	18.613	18.7947	1.00976	0.0823918	0.17165
PRDX2	15.6897	16.2147	1.03346	0.0416958	0.103341
PRG4	16.2533	16.2975	1.00272	0.752825	0.846928
PROC	16.158	16.0914	0.995879	0.645435	0.75637
PROS1	17.8041	17.7171	0.995115	0.243176	0.382619
QSOX1	15.5339	15.4513	0.994679	0.414359	0.56848
RBP4	18.8391	19.4022	1.02989	0.00249975	0.0200873
RCN1	19.2137	18.9345	0.985469	0.307869	0.44193
SAA1	19.2549	17.9588	0.93269	0.0114989	0.0438515
SAA4	19.0572	18.9502	0.994387	0.387361	0.544727
SELENOP	17.3074	17.6648	1.02065	0.00839916	0.0356568
SELL	17.7832	17.682	0.994308	0.584642	0.715893
SERPINA1	20.1274	19.7011	0.978818	0.00029997	0.00843666
SERPINA10	16.4358	16.5824	1.00892	0.164284	0.289131
SERPINA3	18.7184	18.2802	0.976594	0.00069993	0.0121142
SERPINA4	16.8216	17.1354	1.01866	0.0122988	0.0461204
SERPINA5	16.8361	17.1872	1.02085	0.0107989	0.0433885
SERPINA6	18.2551	18.3408	1.0047	0.317168	0.451664
SERPINA7	17.0656	16.7497	0.98149	0.00189981	0.0170983
SERPINC1	18.3417	18.3348	0.999623	0.891511	0.950105
SERPIND1	17.7928	17.9597	1.00938	0.116088	0.218603
SERPINF1	18.4206	18.5306	1.00597	0.0867913	0.177528
SERPINF2	18.1814	18.3032	1.0067	0.0679932	0.152985
SERPING1	19.0459	18.837	0.989032	0.0337966	0.0941064
SHBG	16.8425	16.3053	0.968105	0.0225977	0.0726356
SHROOM3	17.2992	17.3418	1.00246	0.843416	0.916756
SPG11	18.3017	17.9881	0.982865	0.0837916	0.172964
STXBP5	22.1616	22.3209	1.00719	0.137886	0.252231
Serine/threonine-protein	22.1013	21.7753	0.985252	0.120888	0.224792
TF	19.692	19.9868	1.01497	9.999e-05	0.00449955
TFRC	15.7506	15.5177	0.985215	0.279072	0.421418
TGFBI	16.6523	16.4431	0.987438	0.0142986	0.0510663
TIMM44	22.0492	22.0192	0.998639	0.79722	0.883619
TMEM256	22.405	22.9342	1.02362	0.0342966	0.0941064
TTR	17.1841	17.3668	1.01063	0.268273	0.409976
VASN	16.3263	16.3351	1.00054	0.920708	0.961987
VTN	20.449	20.3774	0.996498	0.40346	0.556923
VWF	16.8897	16.8836	0.99964	0.956404	0.973715
