# Supplementary material for: Plasma proteome profiling reveals dynamic of cholesterol marker after dual blocker therapy
Source: Nat Commun. 2024 May 8;15:3860. doi: 10.1038/s41467-024-47835-y (PMC11078984; doi:10.1038/s41467-024-47835-y)
Supplement: Supplementary file 9 — Supplementary Data 5 [file 41467_2024_47835_MOESM9_ESM.xlsx]

## Sheet: Description
Sheet	Description
5a	Feature importance of machine learning model with integrated all features
5b	Features of independent validation anti-PD1 monotherapy cohort
5a
Columns	Description
Random state	100 repeats random split
5b
Columns	Description
group	The sample group

## Sheet: 5a
Repeat	LDH	PA	APOC3
1	0.416754	0.369393	0.213853
2	0.423675	0.338541	0.237784
3	0.416613	0.354456	0.228931
4	0.486562	0.347881	0.165557
5	0.388709	0.320233	0.291058
6	0.457561	0.343161	0.199278
7	0.409945	0.34164	0.248415
8	0.442375	0.329945	0.22768
9	0.356765	0.356729	0.286506
10	0.386832	0.300456	0.312712
11	0.410976	0.308197	0.280827
12	0.431733	0.327067	0.2412
13	0.40251	0.314803	0.282687
14	0.476678	0.341682	0.18164
15	0.389802	0.334183	0.276015
16	0.522416	0.323876	0.153708
17	0.479451	0.328213	0.192336
18	0.452933	0.30494	0.242127
19	0.440695	0.313532	0.245772
20	0.415539	0.337685	0.246776
21	0.461142	0.339058	0.199799
22	0.426788	0.306181	0.267032
23	0.417197	0.30853	0.274273
24	0.415472	0.344214	0.240314
25	0.38724	0.338213	0.274547
26	0.422456	0.295331	0.282213
27	0.437393	0.343764	0.218843
28	0.441965	0.323196	0.234839
29	0.37947	0.344106	0.276424
30	0.473004	0.326086	0.20091
31	0.471224	0.296575	0.232202
32	0.439958	0.331506	0.228535
33	0.432997	0.339109	0.227894
34	0.466073	0.336406	0.197521
35	0.449184	0.325927	0.224889
36	0.435012	0.301168	0.26382
37	0.40337	0.284694	0.311936
38	0.477502	0.315941	0.206556
39	0.433097	0.348881	0.218022
40	0.459734	0.351005	0.189261
41	0.404413	0.322569	0.273018
42	0.474499	0.339553	0.185948
43	0.409978	0.278304	0.311718
44	0.383609	0.358532	0.257859
45	0.464262	0.322904	0.212833
46	0.38334	0.345245	0.271415
47	0.455187	0.340219	0.204593
48	0.413156	0.319156	0.267688
49	0.417037	0.330024	0.25294
50	0.465633	0.329816	0.204551
51	0.370587	0.357773	0.27164
52	0.389518	0.33196	0.278522
53	0.490238	0.319522	0.19024
54	0.424527	0.356077	0.219396
55	0.399151	0.318942	0.281907
56	0.448658	0.320327	0.231015
57	0.463544	0.291401	0.245056
58	0.514537	0.31167	0.173793
59	0.459271	0.313741	0.226988
60	0.498689	0.362191	0.13912
61	0.413791	0.313986	0.272224
62	0.384536	0.334752	0.280712
63	0.412302	0.302469	0.285229
64	0.432193	0.302614	0.265193
65	0.391557	0.31723	0.291213
66	0.43495	0.323752	0.241298
67	0.438494	0.321812	0.239695
68	0.413344	0.288794	0.297862
69	0.417708	0.335167	0.247125
70	0.442375	0.33585	0.221775
71	0.379594	0.324723	0.295683
72	0.453024	0.355546	0.19143
73	0.452791	0.315739	0.23147
74	0.424465	0.321919	0.253616
75	0.464714	0.32516	0.210126
76	0.44701	0.307385	0.245605
77	0.407116	0.362601	0.230283
78	0.41404	0.370138	0.215822
79	0.382907	0.311954	0.305139
80	0.392394	0.390791	0.216815
81	0.443971	0.346096	0.209934
82	0.383209	0.344651	0.27214
83	0.410118	0.354351	0.235531
84	0.436184	0.311352	0.252464
85	0.480122	0.334254	0.185624
86	0.402954	0.293132	0.303914
87	0.410104	0.298494	0.291402
88	0.392107	0.300388	0.307504
89	0.459104	0.299812	0.241084
90	0.487354	0.356797	0.155849
91	0.445519	0.312877	0.241604
92	0.385917	0.366999	0.247085
93	0.394671	0.298282	0.307046
94	0.4383	0.390444	0.171257
95	0.454984	0.305258	0.239758
96	0.385226	0.372577	0.242198
97	0.412062	0.341526	0.246412
98	0.463738	0.297184	0.239078
99	0.499611	0.347977	0.152412
100	0.395996	0.314019	0.289985

## Sheet: 5b
group	PA	LDH	APOC3 divided by the sample median value
Disease Non-progressive	178	206	1.10158
Disease Non-progressive	330	129	1.1591
Disease Non-progressive	264	181	1.12835
Disease Non-progressive	193	159	1.0992
Disease Non-progressive	196	169	1.09739
Disease Non-progressive	253	156	1.14252
Disease Non-progressive	222	179	1.10047
Disease Non-progressive	230	143	1.1061
Disease Non-progressive	301	164	1.13503
Disease Non-progressive	381	251	1.11952
Disease Non-progressive	229	178	1.06818
Disease Non-progressive	334	137	1.09515
Disease Non-progressive	250	161	1.15276
Disease Non-progressive	241	203	1.09483
Disease Non-progressive	308	184	1.11448
Disease Non-progressive	310	199	1.16173
Disease Non-progressive	223	231	1.07602
Disease Non-progressive	281	183	1.07761
Disease Non-progressive	261	179	1.13541
Disease Non-progressive	381	202	1.11218
Disease Non-progressive	199	167	1.06927
Disease Non-progressive	374	189	1.15818
Disease Non-progressive	214	195	1.12593
Disease Non-progressive	378	204	1.06944
Disease Non-progressive	219	189	1.06213
Disease Non-progressive	217	222	1.10414
Disease Non-progressive	295	157	1.08243
Disease Non-progressive	292	181	1.12504
Disease Non-progressive	205	277	1.08214
Disease Non-progressive	311	223	1.12014
Disease Non-progressive	270	213	1.04778
Disease Non-progressive	246	200	1.12286
Disease Non-progressive	132	221	1.12727
Disease Non-progressive	229	131	1.08467
Disease Non-progressive	267	161	1.16041
Disease Non-progressive	302	148	1.1188
Disease Non-progressive	298	225	1.07996
Disease Non-progressive	246	204	1.11008
Disease Non-progressive	132	608	1.14861
Disease Non-progressive	236	136	1.03239
Disease Non-progressive	264	222	1.07858
Disease Non-progressive	265	193	1.07068
Disease Non-progressive	185	333	1.09051
Disease Non-progressive	276	189	1.11165
Disease Non-progressive	294	223	1.08849
Disease Progressive	127	185	1.19795
Disease Progressive	61	179	1.08046
Disease Progressive	172	217	1.13288
Disease Progressive	186	368	1.02293
Disease Progressive	68	230	1.07491
Disease Progressive	36	232	1.04141
Disease Progressive	81	320	1.05938
Disease Progressive	54	146	1.15303
