# Supplementary material for: Plasma proteome profiling reveals dynamic of cholesterol marker after dual blocker therapy
Source: Nat Commun. 2024 May 8;15:3860. doi: 10.1038/s41467-024-47835-y (PMC11078984; doi:10.1038/s41467-024-47835-y)
Supplement: Supplementary file 10 — Source Data [file 41467_2024_47835_MOESM10_ESM.xlsx]

## Sheet: Fig1B
Exp	Response state iRECIST	Patient ID	Therapy ID
Exp110952	pre DBT	P1	pre DBT
Exp110977	not-evaluated	P1	1st DBT
Exp110997	iSD	P1	2nd DBT
Exp111030	iSD	P1	10th DBT
Exp111032	not-evaluated	P1	9th DBT
Exp111033	not-evaluated	P1	5th DBT
Exp111045	not-evaluated	P1	3rd DBT
Exp111050	iSD	P1	8th DBT
Exp111052	not-evaluated	P1	7th DBT
Exp111059	iSD	P1	4th DBT
Exp174719	iPR	P1	12th DBT
Exp174720	iPR	P1	13th DBT
Exp174721	iPR	P1	14th DBT
Exp174722	iPR	P1	15th DBT
Exp174723	iSD	P1	16th DBT
Exp174724	iSD	P1	17th DBT
Exp174725	iSD	P1	18th DBT
Exp174726	iSD	P1	19th DBT
Exp110964	pre DBT	P10	pre DBT
Exp110984	not-evaluated	P10	1st DBT
Exp110962	pre DBT	P11	pre DBT
Exp110985	not-evaluated	P11	1st DBT
Exp110963	pre DBT	P12	pre DBT
Exp110986	not-evaluated	P12	1st DBT
Exp110965	pre DBT	P14	pre DBT
Exp110987	not-evaluated	P14	1st DBT
Exp111034	not-evaluated	P14	3rd DBT
Exp111044	iUPD	P14	2nd DBT
Exp110966	pre DBT	P16	pre DBT
Exp174745	iCR	P16	10th DBT
Exp110988	not-evaluated	P16	1st DBT
Exp111047	iSD	P16	2nd DBT
Exp111043	iPR	P16	4th DBT
Exp111029	not-evaluated	P16	5th DBT
Exp111031	iPR	P16	6th DBT
Exp111024	not-evaluated	P16	7th DBT
Exp174744	iCR	P16	9th DBT
Exp110967	pre DBT	P17	pre DBT
Exp111062	iCPD	P17	2nd DBT
Exp110968	pre DBT	P18	pre DBT
Exp110989	not-evaluated	P18	1st DBT
Exp111025	iPR	P18	10th DBT
Exp111027	not-evaluated	P18	11th DBT
Exp111040	iPR	P18	8th DBT
Exp111041	not-evaluated	P18	9th DBT
Exp111051	iSD	P18	6th DBT
Exp111057	iSD	P18	4th DBT
Exp111060	not-evaluated	P18	3rd DBT
Exp111061	not-evaluated	P18	5th DBT
Exp174727	iPR	P18	13th DBT
Exp174728	iPR	P18	14th DBT
Exp174729	iPR	P18	15th DBT
Exp174730	iPR	P18	16th DBT
Exp174731	iPR	P18	17th DBT
Exp174732	not-evaluated	P18	18th DBT
Exp174733	not-evaluated	P18	19th DBT
Exp174734	iSD	P18	20th DBT
Exp174735	iSD	P18	21th DBT
Exp174736	not-evaluated	P18	22th DBT
Exp174737	not-evaluated	P18	23th DBT
Exp174738	iPR	P18	24th DBT
Exp174739	iPR	P18	25th DBT
Exp174740	not-evaluated	P18	26th DBT
Exp174741	not-evaluated	P18	27th DBT
Exp174742	iPR	P18	28th DBT
Exp174743	iPR	P18	29th DBT
Exp110969	pre DBT	P19	pre DBT
Exp110990	not-evaluated	P19	1st DBT
Exp111036	iCPD	P19	2nd DBT
Exp110954	pre DBT	P2	pre DBT
Exp110978	not-evaluated	P2	1st DBT
Exp110998	not-evaluated	P2	2nd DBT
Exp111042	iCPD	P2	4th DBT
Exp111048	not-evaluated	P2	3rd DBT
Exp110970	pre DBT	P20	pre DBT
Exp110991	not-evaluated	P20	1st DBT
Exp110971	pre DBT	P21	pre DBT
Exp110992	not-evaluated	P21	1st DBT
Exp111038	iSD	P21	2nd DBT
Exp110972	pre DBT	P22	pre DBT
Exp110993	not-evaluated	P22	1st DBT
Exp111026	iCPD	P22	6th DBT
Exp111046	not-evaluated	P22	3rd DBT
Exp111058	not-evaluated	P22	5th DBT
Exp111064	iSD	P22	2nd DBT
Exp110973	pre DBT	P23	pre DBT
Exp110994	not-evaluated	P23	1st DBT
Exp111035	iUPD	P23	2nd DBT
Exp110974	pre DBT	P24	pre DBT
Exp110995	not-evaluated	P24	1st DBT
Exp110996	not-evaluated	P25	1st DBT
Exp111104	pre DBT	P25	pre DBT
Exp111023	iUPD	P26	4th DBT
Exp111028	not-evaluated	P26	5th DBT
Exp111105	pre DBT	P26	pre DBT
Exp110955	pre DBT	P3	pre DBT
Exp110979	not-evaluated	P3	1st DBT
Exp110999	iSD	P3	2nd DBT
Exp111039	iUPD	P3	4th DBT
Exp111049	not-evaluated	P3	3rd DBT
Exp110957	pre DBT	P5	pre DBT
Exp110980	not-evaluated	P5	1st DBT
Exp111000	iSD	P5	2nd DBT
Exp111063	not-evaluated	P5	3rd DBT
Exp110958	pre DBT	P6	pre DBT
Exp110981	not-evaluated	P6	1st DBT
Exp111001	iCPD	P6	2nd DBT
Exp110959	pre DBT	P7	pre DBT
Exp110982	not-evaluated	P7	1st DBT
Exp111002	iCPD	P7	2nd DBT
Exp110960	pre DBT	P8	pre DBT
Exp110983	not-evaluated	P8	1st DBT
Exp111037	iCPD	P8	2nd DBT

## Sheet: FigS1A
Protein	Log10(MS signal)	Coefficient of variance	Sample
A0A075B6H7	6.96252	0.239569	Sample1
A0A075B6I0	6.87179	0.254285	Sample1
A0A075B6I7	5.98217	0.206172	Sample1
A0A075B6I9	7.13395	0.278957	Sample1
A0A075B6K0	6.17117	0.189191	Sample1
A0A075B6K4	5.89947	0.159396	Sample1
A0A075B6K5	6.10184	0.282828	Sample1
A0A075B6P5	7.86899	0.0655875	Sample1
A0A075B6R2	6.33179	0.344287	Sample1
A0A075B6R9	7.07327	0.161615	Sample1
A0A075B6S2	6.06781	0.146002	Sample1
A0A075B6S4	4.96748	0.0996861	Sample1
A0A075B6S5	6.65881	0.114807	Sample1
A0A075B6S9	6.83686	0.11052	Sample1
A0A087WSX0	5.01141	0.526346	Sample1
A0A087WSY6	6.54066	0.156005	Sample1
A0A087WSZ0	5.72502	0.428121	Sample1
A0A0A0MS15	6.50014	0.0736269	Sample1
A0A0A0MT36	5.28447	0.263187	Sample1
A0A0B4J1U3	6.07842	0.148679	Sample1
A0A0B4J1V1	7.52826	0.239824	Sample1
A0A0B4J1X5	7.62558	0.226021	Sample1
A0A0B4J1Y8	5.75036	0.332785	Sample1
A0A0B4J1Y9	5.53716	0.362913	Sample1
A0A0B4J2D9	6.76407	0.263958	Sample1
A0A0B4J2H0	5.58666	0.477082	Sample1
A0A0C4DH24	6.09522	0.408066	Sample1
A0A0C4DH25	7.90962	0.1589	Sample1
A0A0C4DH29	6.21556	0.111474	Sample1
A0A0C4DH31	6.36421	0.0700234	Sample1
A0A0C4DH36	6.45721	0.224491	Sample1
A0A0C4DH38	6.45418	0.204206	Sample1
A0A0C4DH41	6.8953	0.146034	Sample1
A0A0C4DH42	6.47181	0.13133	Sample1
A0A0C4DH43	6.97498	0.040513	Sample1
A0A0C4DH67	5.48842	0.312758	Sample1
A0A0C4DH72	6.64854	0.152173	Sample1
A0A0G2JMI3	5.67604	0.21579	Sample1
A0A0J9YX35	6.49361	0.120465	Sample1
A0A0J9YXX1	5.87434	0.201253	Sample1
A0M8Q6	8.6985	0.0853655	Sample1
A2NJV5	5.28873	0.0149277	Sample1
A6NED2	6.42603	0.0656078	Sample1
A6NHQ2	6.6915	0.000729443	Sample1
A6NMZ7	5.63023	0.371726	Sample1
A8K2U0	6.65983	0.0473828	Sample1
A8MUU1	6.93929	0.183402	Sample1
A9Z1Z3	6.9981	0.131043	Sample1
O00203	5.92712	0.00254406	Sample1
O00214	6.13398	0.381535	Sample1
O00267	7.3509	0.0798558	Sample1
O00291	5.46246	0.0294797	Sample1
O00292	6.89514	0.0664704	Sample1
O00442	6.82409	0.379539	Sample1
O00592	5.36495	0.85883	Sample1
O00757	5.71494	0.701375	Sample1
O14594	7.53373	0.068409	Sample1
O14602	6.05889	0.104204	Sample1
O14920	6.04395	0.259279	Sample1
O14929	6.11612	0.00532011	Sample1
O14936	6.03112	0.418478	Sample1
O14967	5.125	0.178403	Sample1
O14994	6.70166	0.524825	Sample1
O15069	5.55226	0.525904	Sample1
O15085	6.0115	0.476507	Sample1
O15111	7.47832	0.654751	Sample1
O15117	5.68719	0.151932	Sample1
O15162	5.55125	0.406243	Sample1
O15198	6.35655	0.665394	Sample1
O15231	6.81898	0.0781107	Sample1
O15247	5.91521	0.0853633	Sample1
O15305	5.67431	0.0786581	Sample1
O15382	5.36568	0.418052	Sample1
O15551	5.73858	0.820899	Sample1
O43164	6.09028	0.119045	Sample1
O43182	5.35593	0.279817	Sample1
O43251	6.75254	0.0436049	Sample1
O43423	6.47127	0.0438703	Sample1
O43615	7.10222	0.0736788	Sample1
O43676	6.70943	0.049669	Sample1
O43765	7.80329	0.0107265	Sample1
O43824	5.77973	0.377726	Sample1
O43866	7.07982	0.0780663	Sample1
O60237	6.17221	0.458455	Sample1
O60242	6.15716	0.280403	Sample1
O60244	5.76508	0.0817182	Sample1
O60494	6.12354	0.187634	Sample1
O60566	7.51934	0.766151	Sample1
O60645	6.9343	0.0402445	Sample1
O60732	5.0233	0.307241	Sample1
O60763	5.7252	0.110338	Sample1
O60841	6.80561	0.0832922	Sample1
O60911	6.39328	0.13774	Sample1
O60934	5.90464	0.139608	Sample1
O75144	5.04159	0.203051	Sample1
O75175	6.4034	0.015024	Sample1
O75190	6.50093	0.0279284	Sample1
O75494	5.85677	0.0299139	Sample1
O75503	4.62898	0.0662251	Sample1
O75569	6.58159	0.11475	Sample1
O75636	5.65801	0.0617806	Sample1
O75881	6.1316	0.225996	Sample1
O75909	6.71103	0.286361	Sample1
O75923	6.73642	0.212895	Sample1
O94763	6.27724	0.187613	Sample1
O94819	6.14682	0.083945	Sample1
O94903	6.41439	0.184118	Sample1
O94925	5.58856	0.00240346	Sample1
O94933	6.61857	0.151884	Sample1
O95072	8.41184	0.144553	Sample1
O95084	6.1375	0.085166	Sample1
O95202	6.34232	0.148507	Sample1
O95379	6.55084	0.0742715	Sample1
O95445	6.73733	0.0524852	Sample1
O95467	5.96387	0.0192128	Sample1
O95497	5.77262	0.258308	Sample1
O95568	7.29565	0.426669	Sample1
O95626	5.95257	0.00262561	Sample1
O95714	6.65668	1.14332	Sample1
O95831	5.40228	0.00698403	Sample1
O95861	5.41763	0.296923	Sample1
O95897	5.68007	0.277318	Sample1
P00338	6.24924	0.0819424	Sample1
P00403	7.401	0.256838	Sample1
P00739	6.5395	0.121697	Sample1
P00747	6.45271	0.142822	Sample1
P00813	5.81555	0.35877	Sample1
P00995	5.68525	0.226036	Sample1
P01034	6.08714	0.202246	Sample1
P01591	7.4861	0.156555	Sample1
P01593	6.67972	0.119719	Sample1
P01597	6.10982	0.539444	Sample1
P01599	6.81761	0.0362137	Sample1
P01601	6.17887	0.102294	Sample1
P01602	6.81738	0.166157	Sample1
P01619	7.75463	0.143103	Sample1
P01699	6.65558	0.135835	Sample1
P01700	7.33088	0.163359	Sample1
P01701	6.4759	0.219054	Sample1
P01703	6.07844	0.216835	Sample1
P01704	6.32132	0.329063	Sample1
P01706	6.19295	0.438424	Sample1
P01709	6.37396	0.161412	Sample1
P01717	5.8674	0.211574	Sample1
P01721	5.59075	0.123945	Sample1
P01742	5.87754	0.205727	Sample1
P01743	6.34046	0.273474	Sample1
P01764	5.77932	0.343951	Sample1
P01768	6.91124	0.066167	Sample1
P01780	7.17557	0.0364459	Sample1
P01817	6.12571	0.114671	Sample1
P01854	4.75896	0.181033	Sample1
P01860	6.62745	0.104654	Sample1
P01877	7.13672	0.0346688	Sample1
P01880	5.69895	0.0402859	Sample1
P02452	5.52086	0.502411	Sample1
P02647	7.34686	0.0459617	Sample1
P02654	6.46198	0.173389	Sample1
P02655	6.75204	0.115903	Sample1
P02741	4.71906	0.0218825	Sample1
P02743	6.11272	0.06493	Sample1
P02746	6.15962	0.249109	Sample1
P02749	7.13757	0.143307	Sample1
P02753	6.5046	0.0936124	Sample1
P02765	6.95959	0.0971353	Sample1
P02786	5.11791	0.000102407	Sample1
P02810	5.92051	0.0513486	Sample1
P03950	7.48696	0.14617	Sample1
P03951	5.3189	0.163779	Sample1
P04062	5.07215	0.0722537	Sample1
P04180	5.93569	0.0865626	Sample1
P04430	5.99042	0.113523	Sample1
P04746	5.66469	0.392542	Sample1
P05019	6.46369	0.121867	Sample1
P05107	6.89035	0.0683193	Sample1
P05160	5.66767	0.153431	Sample1
P05161	6.71535	0.081188	Sample1
P05186	5.40592	0.291428	Sample1
P05187	5.75541	0.606789	Sample1
P05388	5.7565	0.0692165	Sample1
P05452	5.78533	0.12559	Sample1
P05455	6.29798	0.0614408	Sample1
P05549	6.32788	0.0587393	Sample1
P05937	6.18129	0.441457	Sample1
P06310	6.94221	0.261014	Sample1
P06312	7.03093	0.125676	Sample1
P06727	6.37405	0.106716	Sample1
P06733	5.45353	0.0014882	Sample1
P06858	5.78277	0.0355196	Sample1
P07197	5.8885	0.115926	Sample1
P07305	6.73037	0.373445	Sample1
P07357	5.99884	0.0441452	Sample1
P07358	6.2654	0.198406	Sample1
P07359	5.64476	0.193988	Sample1
P07360	6.45495	0.0959306	Sample1
P07477	6.18682	0.0508453	Sample1
P07737	6.00218	0.0177467	Sample1
P08185	6.82334	0.106032	Sample1
P08514	5.52575	0.0293197	Sample1
P08637	5.81031	0.0528473	Sample1
P08697	6.84118	0.0569678	Sample1
P09651	5.9466	0.000287866	Sample1
P09917	7.19167	0.226189	Sample1
P09960	5.60675	0.00784151	Sample1
P0DJI8	6.41918	0.179731	Sample1
P0DMV8	5.16288	0.0182432	Sample1
P0DOY2	8.32799	0.156068	Sample1
P0DP23	5.22301	0.0271992	Sample1
P0DPH7	4.76818	0.0138458	Sample1
P10412	5.55249	0.00544315	Sample1
P10809	4.93117	0.00811391	Sample1
P10915	6.12392	0.000765468	Sample1
P12259	5.55943	0.16682	Sample1
P12318	5.14405	0.569812	Sample1
P12883	6.47536	0.310911	Sample1
P13051	4.81303	0.0969003	Sample1
P13497	5.93208	0.364244	Sample1
P13535	8.05719	0.0568934	Sample1
P13639	5.88919	0.00047649	Sample1
P13671	6.35174	0.114565	Sample1
P13686	5.77257	0.784061	Sample1
P13693	5.93923	0.154324	Sample1
P13929	6.42869	0.0342484	Sample1
P14406	5.3782	0.535928	Sample1
P15153	5.80467	0.113385	Sample1
P15814	8.6624	0.1233	Sample1
P16109	6.57226	0.513244	Sample1
P16112	7.90237	0.0597725	Sample1
P16403	5.05279	0.0172822	Sample1
P16671	4.9641	0.0359777	Sample1
P17096	5.75741	0.122333	Sample1
P17301	6.55895	0.140737	Sample1
P17480	5.72177	0.218873	Sample1
P17936	5.95718	0.102171	Sample1
P18031	6.14073	0.253687	Sample1
P18428	6.54905	0.0715753	Sample1
P19021	6.27119	0.179157	Sample1
P19022	7.4105	0.0732627	Sample1
P19652	6.92864	0.114204	Sample1
P20160	5.56522	0.0722306	Sample1
P20701	6.21406	0.468512	Sample1
P20851	5.26029	0.604	Sample1
P20962	5.58747	1.08274	Sample1
P21281	6.71773	0.0230849	Sample1
P22234	6.53449	0.0436933	Sample1
P22392	5.7612	0.628418	Sample1
P22626	4.93051	0.000333582	Sample1
P22792	6.37349	0.0600395	Sample1
P23142	6.64383	0.0834555	Sample1
P23284	6.68869	0.115163	Sample1
P23297	5.89423	0.250201	Sample1
P24386	6.14607	0.123558	Sample1
P24855	5.12909	0.196288	Sample1
P24928	6.75757	0.133747	Sample1
P25098	6.11621	0.0686424	Sample1
P25685	5.81147	0.0365308	Sample1
P26572	4.6351	0.401447	Sample1
P26599	5.19035	0.0395008	Sample1
P27169	6.52912	0.295294	Sample1
P27930	6.3396	0.0692651	Sample1
P28066	6.19138	0.0541474	Sample1
P28332	6.86363	0.140073	Sample1
P28827	5.97668	0.119086	Sample1
P29373	7.44574	0.13167	Sample1
P29475	5.88421	0.0428083	Sample1
P29966	6.47898	0.474753	Sample1
P30153	6.80157	0.210073	Sample1
P31323	6.37503	0.695316	Sample1
P31937	5.58668	0.00340841	Sample1
P32754	6.40785	0.259189	Sample1
P32929	5.51012	0.0773918	Sample1
P35221	6.51672	0.0508057	Sample1
P35222	7.09905	0.346343	Sample1
P35499	5.51277	0.350049	Sample1
P35542	6.2337	0.10437	Sample1
P35914	6.27353	0.213107	Sample1
P36776	6.89544	0.0617554	Sample1
P36894	6.84011	0.383148	Sample1
P36980	6.3535	0.240678	Sample1
P39687	5.41807	0.116319	Sample1
P40429	4.63734	0.467788	Sample1
P41252	4.91789	0.00207245	Sample1
P42262	6.85818	0.0514168	Sample1
P43403	5.31389	0.128182	Sample1
P46019	6.42208	0.0552183	Sample1
P46059	5.54273	0.331773	Sample1
P46940	5.06585	0.0115509	Sample1
P46952	6.46206	0.128265	Sample1
P47224	7.51059	1.38712	Sample1
P47736	7.09408	0.0105166	Sample1
P48052	5.86554	0.244244	Sample1
P48506	5.20264	0.000345891	Sample1
P48556	6.6029	0.203689	Sample1
P48643	7.10237	0.00131276	Sample1
P48740	5.84039	0.0930061	Sample1
P49770	6.9736	0.363836	Sample1
P49789	5.97924	0.347464	Sample1
P49796	5.9608	0.0919091	Sample1
P49815	6.55811	0.144624	Sample1
P50225	6.09979	0.146127	Sample1
P51164	6.28613	0.134122	Sample1
P51553	7.27475	0.0668106	Sample1
P51570	6.76504	0.121741	Sample1
P51687	5.48753	1.22234	Sample1
P51689	6.39416	0.181831	Sample1
P51693	5.51205	0.121651	Sample1
P51797	7.31222	0.0573149	Sample1
P51808	6.09535	0.168042	Sample1
P51888	5.80846	0.00554804	Sample1
P53370	5.19222	0.00859373	Sample1
P53597	6.79984	0.238338	Sample1
P53618	6.25586	0.0453457	Sample1
P54317	6.61518	0.218226	Sample1
P54577	6.07094	0.0662642	Sample1
P55058	6.07074	0.081105	Sample1
P55103	5.01475	0.258716	Sample1
P55283	6.31368	0.806419	Sample1
P55854	4.96481	0.059856	Sample1
P56279	8.10983	0.227776	Sample1
P57682	6.17122	0.292852	Sample1
P60880	6.69136	0.0823661	Sample1
P60953	5.73115	0.184967	Sample1
P61371	6.46806	0.103152	Sample1
P61626	5.54162	0.210173	Sample1
P62269	4.94683	0.0666202	Sample1
P62328	5.94777	0.235141	Sample1
P62805	5.35647	0.0184157	Sample1
P62910	6.92015	0.124411	Sample1
P62995	6.93381	0.0607982	Sample1
P63261	5.59074	0.0191314	Sample1
P68363	6.19273	0.00399385	Sample1
P78371	5.90391	0.0557002	Sample1
P78563	6.23177	0.159114	Sample1
P80108	6.01578	0.0741953	Sample1
P80748	6.03402	0.138224	Sample1
P85298	5.3053	0.308953	Sample1
Q00722	4.43313	0.0756689	Sample1
Q00978	6.27618	0.0724292	Sample1
Q01432	5.96911	0.134434	Sample1
Q01844	5.47462	0.119283	Sample1
Q02790	7.61962	0.29294	Sample1
Q02985	5.94765	0.48043	Sample1
Q04118	6.16416	0.099449	Sample1
Q04760	5.70283	0.0734539	Sample1
Q06481	5.04737	0.481023	Sample1
Q06520	5.74058	0.292472	Sample1
Q06587	5.87787	0.238176	Sample1
Q06828	6.07228	0.186237	Sample1
Q07507	6.67277	0.356067	Sample1
Q07654	5.99975	0.90813	Sample1
Q08378	6.40347	0.423237	Sample1
Q08J23	6.83371	0.00903418	Sample1
Q0P6D2	7.30592	0.0327887	Sample1
Q10471	5.40251	0.835249	Sample1
Q10713	6.97725	0.172698	Sample1
Q11201	6.65714	0.07753	Sample1
Q12774	5.6951	0.0592633	Sample1
Q12830	6.3749	0.0289935	Sample1
Q13185	6.11458	0.0280149	Sample1
Q13201	6.21279	0.193347	Sample1
Q13332	7.39673	0.130492	Sample1
Q13336	6.71218	0.500485	Sample1
Q13368	6.71618	0.0512341	Sample1
Q13416	6.31663	0.259319	Sample1
Q13443	6.26818	0.295018	Sample1
Q13501	5.39697	0.0145082	Sample1
Q13509	6.90407	0.105309	Sample1
Q13790	6.71607	0.111913	Sample1
Q13885	6.55846	0.237927	Sample1
Q13907	5.39694	0.00477407	Sample1
Q13938	6.46439	0.0096698	Sample1
Q13951	5.94562	0.0277197	Sample1
Q14195	5.69673	0.0229339	Sample1
Q14289	5.93699	0.60773	Sample1
Q14512	6.69924	0.150211	Sample1
Q14520	5.74878	0.0781952	Sample1
Q14558	5.62479	0.00657293	Sample1
Q14653	6.40089	0.221755	Sample1
Q14692	6.06745	0.156504	Sample1
Q14746	6.5687	0.329128	Sample1
Q14974	6.07282	0.000514242	Sample1
Q15046	5.64625	0.0242723	Sample1
Q15118	6.85181	0.276397	Sample1
Q15119	6.56051	0.00236152	Sample1
Q15149	6.31168	0.00406393	Sample1
Q15166	5.92134	0.407834	Sample1
Q15291	7.57923	0.241335	Sample1
Q15404	5.899	0.293876	Sample1
Q15438	6.61452	0.0282539	Sample1
Q15517	5.9357	0.194043	Sample1
Q15628	6.0845	0.0738533	Sample1
Q15650	5.81669	0.0152307	Sample1
Q15722	5.52453	0.00628665	Sample1
Q15819	6.15595	0.535997	Sample1
Q15904	5.48432	0.52427	Sample1
Q16719	5.6036	0.133704	Sample1
Q16775	6.43775	0.290557	Sample1
Q2M2I8	4.95151	0.457196	Sample1
Q2TAY7	4.84766	0.0657665	Sample1
Q32P41	5.33865	0.0791913	Sample1
Q38SD2	5.23771	0.523074	Sample1
Q3KQV9	5.92064	0.283729	Sample1
Q4KMP7	6.3146	0.256164	Sample1
Q4KWH8	5.84317	0.083674	Sample1
Q4V328	5.09186	0.0297312	Sample1
Q53GL7	4.97726	0.0873127	Sample1
Q53SF7	7.05318	0.237338	Sample1
Q562R1	5.83591	0.0450618	Sample1
Q5BJD5	6.17077	0.0774669	Sample1
Q5H9R7	6.53179	0.0942064	Sample1
Q5HYI8	7.04121	0.32557	Sample1
Q5JPI3	5.70144	0.239525	Sample1
Q5MIZ7	7.69071	0.116853	Sample1
Q5SW79	6.29275	0.127928	Sample1
Q5SY16	6.97345	0.105837	Sample1
Q5SYE7	5.99477	0.590083	Sample1
Q5T011	6.39055	0.158646	Sample1
Q5T447	6.21734	0.00339097	Sample1
Q5T5C0	7.5622	0.0491177	Sample1
Q5T5U3	5.8233	0.16968	Sample1
Q5TA50	5.85477	0.191802	Sample1
Q5TBC7	6.07206	0.170729	Sample1
Q5TD94	6.96386	0.263632	Sample1
Q5VTL8	5.8449	0.0551647	Sample1
Q66K66	6.49631	0.40302	Sample1
Q68DK7	7.29113	0.0414965	Sample1
Q69YQ0	5.97514	0.159833	Sample1
Q6DKJ4	6.50165	0.143297	Sample1
Q6EMK4	7.55795	0.0972071	Sample1
Q6IQ23	6.99067	0.215518	Sample1
Q6NSJ0	6.68505	0.118309	Sample1
Q6P179	6.60123	0.0566207	Sample1
Q6P3W7	6.44314	0.149875	Sample1
Q6PGN9	6.11593	0.115993	Sample1
Q6PIJ6	7.35663	0.0972916	Sample1
Q6SZW1	6.79733	0.0835603	Sample1
Q6UB98	6.82532	0.147912	Sample1
Q6UWP8	7.18135	0.154709	Sample1
Q6UWY2	5.63237	0.00102049	Sample1
Q6UXB8	5.76069	0.0907499	Sample1
Q6YHK3	6.81803	0.522602	Sample1
Q6ZT21	6.89076	0.170971	Sample1
Q6ZUT1	6.72715	0.222501	Sample1
Q76LX8	6.81057	0.0897559	Sample1
Q7KZ85	5.4132	0.287268	Sample1
Q7L2H7	5.78212	0.155007	Sample1
Q7L576	7.4031	0.0428975	Sample1
Q7Z417	5.99087	0.132226	Sample1
Q7Z434	6.18174	0.348877	Sample1
Q7Z478	5.75398	0.267072	Sample1
Q7Z4K8	6.33409	0.125177	Sample1
Q7Z6J4	5.6949	0.0567567	Sample1
Q86SQ6	5.73192	1.07373	Sample1
Q86SZ2	6.7335	0.142361	Sample1
Q86T13	6.66363	0.24348	Sample1
Q86UD1	6.57315	0.0235237	Sample1
Q86UF1	5.87896	0.0679548	Sample1
Q86US8	5.74458	0.167197	Sample1
Q86V81	6.09974	0.109638	Sample1
Q86VZ5	6.79923	0.0355556	Sample1
Q86WG5	6.29637	0.0584155	Sample1
Q86X83	5.59749	0.0823542	Sample1
Q86YV0	5.81367	0.0344975	Sample1
Q8IU85	5.46203	0.0526587	Sample1
Q8IUK5	5.08852	0.550362	Sample1
Q8IVF2	5.7362	0.0113215	Sample1
Q8IWA0	6.27013	0.0204391	Sample1
Q8IWW8	5.26379	0.0478471	Sample1
Q8IX19	5.96584	0.199306	Sample1
Q8IYJ3	4.97797	0.029727	Sample1
Q8IYS1	6.00948	0.65948	Sample1
Q8N137	5.60371	0.0971965	Sample1
Q8N1F8	5.45383	0.00653307	Sample1
Q8N2U0	7.71319	0.162524	Sample1
Q8N3E9	4.92112	0.484378	Sample1
Q8N3J6	5.4064	0.365201	Sample1
Q8N568	5.71839	0.377268	Sample1
Q8N6D5	6.28575	0.17607	Sample1
Q8N6Q3	5.40304	0.11059	Sample1
Q8NCW5	7.41794	0.0700102	Sample1
Q8NEY1	5.84413	0.289502	Sample1
Q8NF37	7.31611	0.0628074	Sample1
Q8NFF5	6.55389	0.0525329	Sample1
Q8NHP8	4.98836	0.107635	Sample1
Q8NHV4	6.24172	0.113061	Sample1
Q8TBB5	5.5997	0.117655	Sample1
Q8TBC4	6.22388	0.171323	Sample1
Q8TBF4	6.19763	0.264174	Sample1
Q8TBN0	6.01819	0.028541	Sample1
Q8TCS8	6.27644	0.0484334	Sample1
Q8TE73	6.14317	0.574831	Sample1
Q8TED0	6.16836	0.184226	Sample1
Q8TEQ0	6.43689	0.0459721	Sample1
Q8TEU8	7.29871	0.127496	Sample1
Q8TF72	5.79486	0.379851	Sample1
Q8WUH2	6.13299	0.137252	Sample1
Q8WWI1	5.23969	0.00267115	Sample1
Q8WWZ8	6.75758	0.308434	Sample1
Q8WYP5	6.62395	0.048693	Sample1
Q92508	5.90362	0.077823	Sample1
Q92574	5.75017	0.115853	Sample1
Q92625	5.98604	0.0197771	Sample1
Q92747	7.1975	0.0114694	Sample1
Q92769	5.71789	0.0226419	Sample1
Q92828	6.87439	0.318475	Sample1
Q92934	5.75433	1.29557	Sample1
Q969T7	9.69907	0.107371	Sample1
Q969V3	6.03825	0.316246	Sample1
Q96B96	6.13137	0.475311	Sample1
Q96C36	6.3183	0.000428107	Sample1
Q96CW1	6.86719	0.0483573	Sample1
Q96D05	6.10629	0.345291	Sample1
Q96DA0	6.0352	0.358835	Sample1
Q96DE0	5.95746	0.317828	Sample1
Q96DG6	6.63314	0.153776	Sample1
Q96EE4	4.97137	0.284208	Sample1
Q96FL8	5.04188	0.159511	Sample1
Q96FN4	6.33021	0.123215	Sample1
Q96HC4	5.73217	0.380554	Sample1
Q96HY7	6.41377	0.196541	Sample1
Q96JB6	6.06546	0.234444	Sample1
Q96JI7	5.74767	0.159467	Sample1
Q96JP2	7.19726	0.151529	Sample1
Q96JQ0	7.98149	0.0654711	Sample1
Q96K21	7.95778	0.649955	Sample1
Q96LZ7	5.77476	0.257358	Sample1
Q96MG8	7.56688	0.0399893	Sample1
Q96NT5	5.79048	0.00977593	Sample1
Q96PD5	6.37391	0.0764851	Sample1
Q96S55	5.44231	0.0356961	Sample1
Q96ST3	6.50774	0.00589993	Sample1
Q99439	6.8565	0.0719702	Sample1
Q99459	7.23912	0.0368696	Sample1
Q99460	5.61117	0.0379954	Sample1
Q99542	6.65428	0.041508	Sample1
Q99547	6.30218	0.0187627	Sample1
Q99549	6.401	0.0685977	Sample1
Q99598	5.84065	0.00830621	Sample1
Q99611	6.17341	0.243183	Sample1
Q99784	6.24044	0.143179	Sample1
Q99832	5.24176	0.0885155	Sample1
Q99848	6.25722	0.39835	Sample1
Q99873	6.52998	0.381687	Sample1
Q99969	5.23589	0.251352	Sample1
Q99972	6.49787	0.060489	Sample1
Q9BQC3	5.81611	0.105367	Sample1
Q9BQP7	5.43838	0.0716991	Sample1
Q9BSH4	5.88347	0.160131	Sample1
Q9BSH5	5.7359	0.0332862	Sample1
Q9BUR5	5.6662	0.231663	Sample1
Q9BV36	7.13912	0.321742	Sample1
Q9BV73	7.45476	0.169628	Sample1
Q9BVA0	5.04429	0.0154785	Sample1
Q9BW60	5.38383	0.0376292	Sample1
Q9BWV1	5.22412	0.15726	Sample1
Q9BX59	5.20004	0.0787516	Sample1
Q9BX93	6.91114	0.29439	Sample1
Q9BXM9	5.77482	0.966394	Sample1
Q9BXR6	5.71775	0.0996125	Sample1
Q9BXS9	6.49246	0.273118	Sample1
Q9BYD1	6.80024	0.0271404	Sample1
Q9BYE0	6.58541	0.172131	Sample1
Q9BYG5	6.1888	0.0427627	Sample1
Q9BYK8	6.2143	0.0492662	Sample1
Q9BYM8	7.57332	0.0799647	Sample1
Q9BYN0	6.00866	0.0538417	Sample1
Q9BZW7	5.61139	0.560279	Sample1
Q9C0B7	6.41489	0.00633803	Sample1
Q9C0D9	6.33115	0.23788	Sample1
Q9GZR7	7.38383	0.0276217	Sample1
Q9GZT8	7.16312	0.107742	Sample1
Q9GZY8	5.10006	0.976894	Sample1
Q9H2M9	5.96712	0.0857953	Sample1
Q9H307	6.44411	0.355045	Sample1
Q9H3U1	5.85796	0.0162115	Sample1
Q9H4A9	6.51837	0.111516	Sample1
Q9H4M7	5.78915	0.277457	Sample1
Q9H7D7	5.51095	0.307637	Sample1
Q9H7P6	6.49082	0.0856228	Sample1
Q9H9Y6	6.79493	0.410943	Sample1
Q9HAW7	5.93741	0.0849255	Sample1
Q9HB58	5.36084	0.130349	Sample1
Q9HCE9	5.30869	0.0817027	Sample1
Q9HCM2	6.34931	0.0347265	Sample1
Q9HD20	6.21841	0.102889	Sample1
Q9NP58	5.87358	0.544844	Sample1
Q9NPH2	5.36589	0.0569461	Sample1
Q9NPI1	5.82869	0.145126	Sample1
Q9NQ38	6.11443	0.994631	Sample1
Q9NQS7	5.51087	0.887747	Sample1
Q9NS18	5.09036	0.274191	Sample1
Q9NTI5	6.05861	0.101314	Sample1
Q9NTJ4	5.42091	0.0103661	Sample1
Q9NUQ7	5.51164	0.117092	Sample1
Q9NVA1	8.32993	0.118571	Sample1
Q9NVR2	6.4867	0.0839336	Sample1
Q9NVT9	5.35936	0.33218	Sample1
Q9NX05	5.55662	0.18445	Sample1
Q9NY12	7.65684	0.303403	Sample1
Q9NY61	5.19529	0.0936092	Sample1
Q9NYQ3	5.4285	0.333796	Sample1
Q9NZ63	5.97433	0.774718	Sample1
Q9NZI8	7.46811	0.0392246	Sample1
Q9NZJ5	7.9272	0.0130297	Sample1
Q9NZJ7	5.41939	0.183306	Sample1
Q9NZL9	6.10868	0.0735355	Sample1
Q9NZP8	5.54896	0.113875	Sample1
Q9NZU0	6.04548	0.433705	Sample1
Q9P2B2	7.93994	0.0499804	Sample1
Q9P2D6	5.93203	0.265079	Sample1
Q9P2G1	5.4052	0.200227	Sample1
Q9P2S2	6.59373	0.670011	Sample1
Q9UBU9	7.81379	0.121515	Sample1
Q9UFW8	5.53676	0.5402	Sample1
Q9UGJ1	5.41878	0.0485263	Sample1
Q9UGM5	6.03782	0.0680271	Sample1
Q9UGP4	5.74885	0.926491	Sample1
Q9UHD2	5.81142	0.0586686	Sample1
Q9UHE5	5.95164	0.0072224	Sample1
Q9UHR6	8.25588	0.00439362	Sample1
Q9UHV9	6.96676	0.154847	Sample1
Q9UI40	5.92308	0.345649	Sample1
Q9UI42	5.98949	0.895137	Sample1
Q9UK05	5.94517	0.191665	Sample1
Q9UK55	5.79698	0.00340583	Sample1
Q9UK80	6.69069	0.0330207	Sample1
Q9UKX2	5.66212	0.372348	Sample1
Q9ULG1	5.95736	0.212548	Sample1
Q9ULK4	7.12832	0.105654	Sample1
Q9ULV3	6.13328	0.0974475	Sample1
Q9UP83	5.45527	0.141048	Sample1
Q9UQ52	5.81102	0.54623	Sample1
Q9Y2F5	6.91791	0.0522405	Sample1
Q9Y2J8	6.23851	0.0666222	Sample1
Q9Y2Q3	5.88217	0.073673	Sample1
Q9Y2Q5	5.94854	0.0095496	Sample1
Q9Y2U8	5.64009	0.0466139	Sample1
Q9Y2X7	6.09817	0.102089	Sample1
Q9Y376	5.99369	0.365387	Sample1
Q9Y3A4	7.13239	0.0276661	Sample1
Q9Y3C6	6.82641	0.0142682	Sample1
Q9Y3E1	5.9526	0.204272	Sample1
Q9Y3S1	5.75423	0.300322	Sample1
Q9Y4J8	6.24422	0.122022	Sample1
Q9Y4R8	5.32787	0.049615	Sample1
Q9Y5L3	6.01292	0.149267	Sample1
Q9Y5W5	6.26323	0.266711	Sample1
Q9Y6D9	5.39228	0.225524	Sample1
Q9Y6Y8	6.48598	0.0906078	Sample1
A0A075B6H7	7.03357	0.19255	Sample2
A0A075B6I0	6.87504	0.105004	Sample2
A0A075B6I9	7.22519	0.215286	Sample2
A0A075B6J9	6.14053	0.0203166	Sample2
A0A075B6K0	5.92562	0.319656	Sample2
A0A075B6K4	5.66905	0.799909	Sample2
A0A075B6K5	6.08405	0.101915	Sample2
A0A075B6P5	7.84025	0.0526934	Sample2
A0A075B6Q5	5.96266	0.323674	Sample2
A0A075B6R2	6.15799	0.411907	Sample2
A0A075B6R9	7.06431	0.249455	Sample2
A0A075B6S2	6.09224	0.110184	Sample2
A0A075B6S4	4.88384	0.631886	Sample2
A0A075B6S5	6.77538	0.133005	Sample2
A0A075B6S9	6.89493	0.104862	Sample2
A0A087WSX0	4.85966	0.573038	Sample2
A0A087WSY6	6.54284	0.146605	Sample2
A0A087WSZ0	5.78737	0.126126	Sample2
A0A0A0MRZ8	5.48078	0.00968098	Sample2
A0A0A0MS15	6.48517	0.0822451	Sample2
A0A0A0MT36	5.29627	0.0930408	Sample2
A0A0B4J1U3	6.0918	0.406597	Sample2
A0A0B4J1V1	7.57264	0.202111	Sample2
A0A0B4J1X5	7.64917	0.132952	Sample2
A0A0B4J1Y8	5.74151	0.530243	Sample2
A0A0B4J1Y9	5.58718	0.300953	Sample2
A0A0B4J2D9	6.77916	0.299455	Sample2
A0A0B4J2H0	5.57056	0.573636	Sample2
A0A0C4DH24	6.15801	0.0951448	Sample2
A0A0C4DH25	7.89735	0.152572	Sample2
A0A0C4DH29	6.36299	0.148353	Sample2
A0A0C4DH31	6.41489	0.105948	Sample2
A0A0C4DH36	6.54038	0.235342	Sample2
A0A0C4DH38	6.53884	0.145423	Sample2
A0A0C4DH39	5.88915	0.187274	Sample2
A0A0C4DH41	6.77143	0.245367	Sample2
A0A0C4DH42	6.48194	0.163097	Sample2
A0A0C4DH43	6.84931	0.337766	Sample2
A0A0C4DH67	5.49026	0.055632	Sample2
A0A0C4DH72	6.63326	0.159687	Sample2
A0A0G2JMI3	5.79343	0.0747331	Sample2
A0A0J9YX35	6.54487	0.144021	Sample2
A0A0J9YXX1	5.93822	0.153936	Sample2
A0M8Q6	8.68448	0.0485788	Sample2
A1IGU5	5.94761	0.0606214	Sample2
A2NJV5	5.07572	0.151402	Sample2
A6NED2	6.24789	0.110589	Sample2
A6NFQ2	5.59106	0.38005	Sample2
A6NGU5	6.83855	0.030684	Sample2
A6NMZ7	5.62462	0.507141	Sample2
A8K2U0	6.66511	0.199821	Sample2
A8MUU1	7.1732	0.323482	Sample2
A9Z1Z3	6.92968	0.233815	Sample2
C9J798	7.7852	0.0500352	Sample2
E9PAV3	5.60291	0.118454	Sample2
O00214	6.3914	0.254518	Sample2
O00267	7.3476	0.391083	Sample2
O00273	6.19693	0.226703	Sample2
O00442	6.84545	0.279495	Sample2
O00592	5.33612	0.169129	Sample2
O00757	5.84087	0.633613	Sample2
O14594	7.59266	0.128289	Sample2
O14602	5.94041	0.20179	Sample2
O14896	5.55433	0.112648	Sample2
O14908	5.79319	0.280366	Sample2
O14929	6.42672	0.260665	Sample2
O14936	6.04825	0.376491	Sample2
O14939	6.7352	0.0508177	Sample2
O15117	5.74258	0.0203046	Sample2
O15160	5.1607	0.055782	Sample2
O15162	5.44315	0.204022	Sample2
O15164	5.91356	0.156328	Sample2
O15198	6.77574	0.1756	Sample2
O15231	6.87715	0.0310311	Sample2
O15240	6.49325	0.0959376	Sample2
O15382	5.63244	0.638934	Sample2
O43164	6.02496	0.0798365	Sample2
O43251	6.63382	0.33429	Sample2
O43423	6.36414	0.0376922	Sample2
O43615	7.28208	0.0585203	Sample2
O43660	7.38301	0.012649	Sample2
O43715	5.09303	0.729318	Sample2
O43765	7.7044	0.134367	Sample2
O43795	6.07478	0.00177983	Sample2
O43808	6.01294	0.12748	Sample2
O43866	7.10337	0.310332	Sample2
O60229	5.76734	0.15882	Sample2
O60242	6.18045	0.139483	Sample2
O60343	5.78053	0.133563	Sample2
O60353	5.70134	0.0424356	Sample2
O60494	6.41685	0.556978	Sample2
O60566	7.27412	1.25265	Sample2
O60732	5.25132	0.0722532	Sample2
O60784	5.96785	0.0766105	Sample2
O60911	6.53237	0.0807124	Sample2
O75113	6.14378	0.107272	Sample2
O75144	5.1414	0.144784	Sample2
O75157	6.17973	0.49096	Sample2
O75190	6.55362	0.12025	Sample2
O75326	6.45602	0.202717	Sample2
O75487	6.60127	0.392182	Sample2
O75521	5.85419	0.208689	Sample2
O75563	6.40485	0.322174	Sample2
O75569	6.78678	0.00209112	Sample2
O75636	5.61288	0.211477	Sample2
O75688	5.22152	0.161299	Sample2
O75864	5.48953	0.0322692	Sample2
O75909	6.67655	0.118392	Sample2
O75923	6.7392	0.176357	Sample2
O76011	6.56188	0.161026	Sample2
O76038	6.23939	0.0954055	Sample2
O94760	6.26866	0.0340917	Sample2
O94763	6.26248	0.121037	Sample2
O94819	6.09168	0.427932	Sample2
O94887	5.68897	0.27062	Sample2
O94903	6.35171	0.174617	Sample2
O94919	6.31852	0.270365	Sample2
O94933	6.59625	0.140922	Sample2
O95072	8.37233	0.0866923	Sample2
O95255	6.77379	0.0830647	Sample2
O95394	5.68585	0.435826	Sample2
O95445	6.8076	0.100689	Sample2
O95466	6.13507	0.0539385	Sample2
O95467	5.79306	0.182839	Sample2
O95497	5.76889	0.177482	Sample2
O95568	7.36146	0.379495	Sample2
O95613	4.75418	0.152424	Sample2
O95696	5.97995	0.0225087	Sample2
O95757	5.61935	0.707608	Sample2
O95777	5.64644	0.106708	Sample2
O95782	5.6107	0.841256	Sample2
O95897	5.39451	0.227686	Sample2
O96009	6.34881	0.22709	Sample2
O96019	6.91648	0.219401	Sample2
P00338	6.13816	0.0818872	Sample2
P00403	7.25917	0.374237	Sample2
P00711	5.49322	0.360541	Sample2
P00739	6.57122	0.193204	Sample2
P00747	6.48135	0.0958313	Sample2
P00813	5.79525	0.125375	Sample2
P01034	6.11832	0.235521	Sample2
P01591	7.5172	0.0632353	Sample2
P01593	6.7856	0.0972153	Sample2
P01597	6.07691	0.494681	Sample2
P01599	6.89996	0.0943025	Sample2
P01601	6.28721	0.0844335	Sample2
P01602	6.89837	0.105812	Sample2
P01619	7.70964	0.255846	Sample2
P01699	6.66512	0.251863	Sample2
P01700	7.38701	0.285147	Sample2
P01701	6.44768	0.221372	Sample2
P01703	6.1171	0.267218	Sample2
P01704	6.21096	0.367326	Sample2
P01706	6.01685	0.261422	Sample2
P01709	6.30136	0.167362	Sample2
P01717	5.84308	0.0404668	Sample2
P01721	5.42033	0.244905	Sample2
P01742	5.88689	0.192505	Sample2
P01743	6.39032	0.274272	Sample2
P01764	6.29516	0.177731	Sample2
P01768	6.85323	0.0692718	Sample2
P01780	7.15517	0.0522027	Sample2
P01817	6.20546	0.0947715	Sample2
P01854	4.99384	0.164751	Sample2
P01860	6.62365	0.0943396	Sample2
P01877	7.13076	0.049319	Sample2
P01880	5.69193	0.158264	Sample2
P02008	7.15889	0.0769026	Sample2
P02100	6.52213	0.150639	Sample2
P02452	5.54938	0.0811973	Sample2
P02647	7.34577	0.117392	Sample2
P02654	6.42756	0.139558	Sample2
P02655	6.7639	0.140248	Sample2
P02743	6.1866	0.0979626	Sample2
P02746	6.08685	0.060987	Sample2
P02749	7.11477	0.0684344	Sample2
P02753	6.53706	0.088321	Sample2
P02765	6.83225	0.24256	Sample2
P02810	5.73916	0.286817	Sample2
P03950	7.36992	0.173028	Sample2
P03951	5.37837	0.110576	Sample2
P04180	5.97058	0.0557267	Sample2
P04275	5.1536	0.00204541	Sample2
P04430	5.91472	0.287474	Sample2
P04440	7.22535	0.137098	Sample2
P05019	6.50565	0.0640142	Sample2
P05107	6.85772	0.105284	Sample2
P05120	5.8742	0.368949	Sample2
P05141	4.65612	0.0727319	Sample2
P05160	5.68727	0.0432295	Sample2
P05413	6.24366	0.369484	Sample2
P05452	5.82701	0.111725	Sample2
P05455	6.32332	0.0749962	Sample2
P05549	6.48956	0.129015	Sample2
P06310	7.01157	0.167126	Sample2
P06312	6.98353	0.0978156	Sample2
P06727	6.43148	0.116772	Sample2
P07357	6.00844	0.0603077	Sample2
P07358	6.33815	0.226734	Sample2
P07359	5.64256	0.126016	Sample2
P07360	6.46167	0.0670118	Sample2
P07477	6.09394	0.0915132	Sample2
P07602	5.69685	0.0018688	Sample2
P07911	5.61585	0.0666994	Sample2
P07951	5.18601	0.154942	Sample2
P08185	6.84136	0.0315992	Sample2
P08243	5.50308	0.00698718	Sample2
P08519	6.57723	0.0227585	Sample2
P08621	6.65489	0.12933	Sample2
P08637	5.84699	0.203036	Sample2
P08697	6.79596	0.0873891	Sample2
P09001	6.86549	0.00588705	Sample2
P09238	5.79161	0.0851083	Sample2
P09668	5.39626	0.0677337	Sample2
P09758	7.2184	1.6592	Sample2
P09917	7.31782	0.106938	Sample2
P0DJI8	6.02512	0.238495	Sample2
P0DOY2	8.31181	0.235638	Sample2
P10114	5.79672	0.0108118	Sample2
P10646	4.64518	0.528454	Sample2
P10916	6.15576	0.206589	Sample2
P11137	5.78465	0.129752	Sample2
P11171	6.06908	0.251042	Sample2
P12110	5.71169	0.0129457	Sample2
P12259	5.67642	0.0739523	Sample2
P12318	5.1583	0.417406	Sample2
P13497	5.9322	0.470973	Sample2
P13535	7.91488	0.256083	Sample2
P13671	6.43913	0.0875866	Sample2
P13727	5.00428	0.0101454	Sample2
P13929	6.35593	0.17561	Sample2
P14735	5.40089	0.054449	Sample2
P15814	8.66166	0.0287902	Sample2
P15927	5.27753	0.0175707	Sample2
P16109	6.88804	0.143652	Sample2
P16112	7.95582	0.0232175	Sample2
P16144	5.80505	0.0179907	Sample2
P17301	6.66939	0.0674685	Sample2
P17405	5.41159	0.0172484	Sample2
P17480	5.71358	0.156193	Sample2
P17936	5.81183	0.1113	Sample2
P18428	6.42743	0.0514757	Sample2
P19021	6.48394	0.0798593	Sample2
P19022	7.42514	0.123156	Sample2
P19447	5.14036	0.422247	Sample2
P19652	6.91621	0.108087	Sample2
P19878	5.89544	0.400141	Sample2
P20160	5.6778	0.18595	Sample2
P20592	5.55787	0.0534606	Sample2
P20701	6.20766	0.184087	Sample2
P20702	5.65869	0.0287506	Sample2
P20851	5.40921	0.227955	Sample2
P22234	6.61901	0.0339986	Sample2
P22304	5.91042	0.069734	Sample2
P22748	5.92529	0.115576	Sample2
P22792	6.28608	0.149854	Sample2
P23142	6.68718	0.0541128	Sample2
P23219	5.96707	0.583569	Sample2
P23284	6.63895	0.297935	Sample2
P23297	6.22921	0.179844	Sample2
P24593	5.98485	0.0745163	Sample2
P24855	5.32893	0.0898257	Sample2
P24928	6.85531	0.133908	Sample2
P25098	6.13699	0.418413	Sample2
P26010	5.44739	0.314348	Sample2
P26447	5.41274	0.351063	Sample2
P26992	7.35201	0.122116	Sample2
P27169	6.52376	0.18305	Sample2
P27930	6.29742	0.0450821	Sample2
P28332	6.86181	0.097513	Sample2
P28827	5.88597	0.406678	Sample2
P29279	4.90265	0.38596	Sample2
P29475	5.88701	0.0421481	Sample2
P29597	6.3625	0.0631797	Sample2
P30414	6.16547	0.0945431	Sample2
P32189	7.15434	0.0559357	Sample2
P32455	6.46701	0.452484	Sample2
P32456	5.50643	0.211318	Sample2
P32754	6.28916	0.393907	Sample2
P35219	5.87961	0.351486	Sample2
P35222	7.14607	0.119848	Sample2
P35542	6.21257	0.115572	Sample2
P36776	6.92436	0.0467839	Sample2
P36894	6.96437	0.134711	Sample2
P36980	6.26886	0.145407	Sample2
P39019	5.9028	0.00901985	Sample2
P40227	6.2363	0.00387807	Sample2
P42262	6.89727	0.100049	Sample2
P42331	6.08971	0.0167541	Sample2
P43405	7.03276	0.0612709	Sample2
P46013	6.73557	0.0292832	Sample2
P46019	6.47585	0.0340483	Sample2
P46063	5.71522	0.00499548	Sample2
P46379	5.54455	0.0238252	Sample2
P46782	6.08193	0.292494	Sample2
P46952	6.43331	0.0741568	Sample2
P47736	6.98024	0.0114081	Sample2
P48052	5.79417	1.10786	Sample2
P48556	6.64358	0.183268	Sample2
P48643	7.12999	0.0689216	Sample2
P48740	5.6893	0.537654	Sample2
P48960	5.50851	0.140641	Sample2
P49748	5.20948	0.0191894	Sample2
P49788	5.97865	0.103207	Sample2
P49815	6.57097	0.0904252	Sample2
P50135	4.6552	0.666132	Sample2
P50225	6.26471	0.0943108	Sample2
P50570	5.18715	0.0590435	Sample2
P50993	5.99829	0.113009	Sample2
P51553	7.26557	0.0823356	Sample2
P51693	5.78824	0.0740914	Sample2
P53597	6.65245	0.126504	Sample2
P53680	5.98076	0.111275	Sample2
P55058	6.07174	0.0804569	Sample2
P55103	5.00343	0.156155	Sample2
P60484	5.48267	0.106478	Sample2
P60900	5.82815	0.0193487	Sample2
P61626	5.59552	0.151146	Sample2
P61960	7.29167	0.0982563	Sample2
P62328	5.78061	0.542809	Sample2
P62910	6.92859	0.296889	Sample2
P62917	5.53088	0.0783696	Sample2
P62995	6.94915	0.0457004	Sample2
P78559	7.92662	0.0864416	Sample2
P80108	5.97229	0.090763	Sample2
P80748	6.07612	0.113455	Sample2
P82675	6.18628	0.0885084	Sample2
P82979	7.20927	0.146962	Sample2
P98066	5.48546	0.0799329	Sample2
P98153	5.72791	0.41581	Sample2
P98196	5.9943	0.0791353	Sample2
Q01432	5.94682	0.0836769	Sample2
Q01844	5.37071	0.331395	Sample2
Q02252	6.04999	0.0227131	Sample2
Q02383	6.63225	0.104515	Sample2
Q02790	7.59717	0.423972	Sample2
Q02817	6.35201	0.0150218	Sample2
Q02985	5.99109	0.148846	Sample2
Q04118	6.03274	0.425543	Sample2
Q04446	6.34385	0.0290599	Sample2
Q04837	5.56799	0.0692887	Sample2
Q06520	5.83797	0.0246067	Sample2
Q06828	5.94495	0.368763	Sample2
Q07065	6.30237	0.121286	Sample2
Q07157	7.5193	0.191646	Sample2
Q08722	5.43979	0.075676	Sample2
Q09028	4.78157	0.0352886	Sample2
Q09472	5.66815	0.0304646	Sample2
Q0P6D2	6.98335	0.0956125	Sample2
Q0VDF9	5.77122	0.115856	Sample2
Q0ZGT2	6.30674	0.260588	Sample2
Q10713	6.77381	0.713922	Sample2
Q11201	6.74969	0.0446467	Sample2
Q12774	5.70312	0.11207	Sample2
Q12899	4.97585	0.811004	Sample2
Q12931	5.14158	0.0487931	Sample2
Q13094	5.70615	0.0312351	Sample2
Q13113	6.01892	0.363056	Sample2
Q13185	6.17921	0.092249	Sample2
Q13201	6.52697	0.134954	Sample2
Q13242	6.40467	0.0722381	Sample2
Q13332	7.23798	0.570294	Sample2
Q13336	6.98904	0.142895	Sample2
Q13368	7.08006	0.173894	Sample2
Q13416	6.39612	0.243558	Sample2
Q13443	6.36695	0.246877	Sample2
Q13526	5.69602	0.0094729	Sample2
Q13613	5.9776	0.074614	Sample2
Q13790	6.92498	0.0882926	Sample2
Q13885	6.64983	0.165437	Sample2
Q13938	6.43344	0.114334	Sample2
Q14249	6.27699	0.302783	Sample2
Q14289	5.92225	0.462228	Sample2
Q14416	5.25547	0.264452	Sample2
Q14511	5.48551	0.0085565	Sample2
Q14512	6.61893	0.0394598	Sample2
Q14520	5.63149	0.197133	Sample2
Q14692	6.30298	0.0791946	Sample2
Q14746	6.64033	0.057923	Sample2
Q14894	5.25326	0.0320584	Sample2
Q15118	6.88404	0.0183327	Sample2
Q15119	6.59763	0.101027	Sample2
Q15166	6.11913	0.333871	Sample2
Q15291	7.52155	0.0257818	Sample2
Q15517	5.73039	0.641763	Sample2
Q15628	6.04974	0.122974	Sample2
Q15904	5.55932	0.290593	Sample2
Q16378	5.33877	0.0319268	Sample2
Q16585	6.48224	0.0110671	Sample2
Q16795	6.68192	0.0495052	Sample2
Q16864	5.84468	0.0276301	Sample2
Q2M2I8	5.15634	0.0221736	Sample2
Q2M3D2	5.97043	0.131868	Sample2
Q2TAL8	5.34138	0.0508478	Sample2
Q38SD2	5.48141	0.523906	Sample2
Q3YBM2	6.25821	0.0566783	Sample2
Q4KMQ2	6.94691	0.023947	Sample2
Q4KWH8	5.90382	0.0626591	Sample2
Q53GD3	5.5632	0.244337	Sample2
Q53SF7	7.06023	0.0239259	Sample2
Q58FF3	6.79578	0.172476	Sample2
Q5EBL4	6.02804	0.00267149	Sample2
Q5H9R7	6.60219	0.0537007	Sample2
Q5HYI8	6.90102	0.163827	Sample2
Q5JPI3	5.69913	0.300758	Sample2
Q5JRA6	6.24985	0.182459	Sample2
Q5JSH3	5.93353	0.0572328	Sample2
Q5KU26	5.94252	0.118318	Sample2
Q5MIZ7	7.60614	0.733224	Sample2
Q5QJE6	6.08986	0.234313	Sample2
Q5SW79	6.2617	0.088684	Sample2
Q5SXM2	6.06851	0.0926093	Sample2
Q5SY16	7.0404	0.147479	Sample2
Q5T447	6.19021	0.00960119	Sample2
Q5T5C0	7.51096	0.32168	Sample2
Q5TBC7	6.16798	0.26591	Sample2
Q5TCQ9	5.93639	0.256972	Sample2
Q5U651	6.66052	0.061411	Sample2
Q5VT52	6.61834	0.0223075	Sample2
Q5VUJ6	7.95967	0.249303	Sample2
Q5VWJ9	6.44605	0.0888796	Sample2
Q5XKP0	6.58334	0.175434	Sample2
Q66K66	6.44558	0.612727	Sample2
Q68DK7	7.29927	0.0363375	Sample2
Q6DT37	6.03741	0.121	Sample2
Q6EMK4	7.59125	0.159516	Sample2
Q6IQ23	6.95826	0.330182	Sample2
Q6NSJ0	6.74351	0.153987	Sample2
Q6P531	6.57146	0.049593	Sample2
Q6PIJ6	7.38838	0.0405875	Sample2
Q6RFH5	6.15828	0.066372	Sample2
Q6RW13	5.4725	0.861353	Sample2
Q6SZW1	6.7821	0.106106	Sample2
Q6UB98	6.72686	0.0325279	Sample2
Q6UWE0	6.34224	0.0253698	Sample2
Q6UWJ1	5.81725	0.264146	Sample2
Q6UWP8	7.13916	0.199139	Sample2
Q6UXB8	5.82764	0.0995115	Sample2
Q6UXG2	5.98351	0.106694	Sample2
Q6XZF7	7.56512	0.0922712	Sample2
Q6YHK3	6.93037	0.10334	Sample2
Q6ZNJ1	5.6146	0.121485	Sample2
Q6ZT21	7.04319	0.0731179	Sample2
Q76LX8	6.7153	0.181019	Sample2
Q7L3T8	5.5129	0.766276	Sample2
Q7L576	7.4935	0.0294957	Sample2
Q7Z417	6.06197	0.42654	Sample2
Q7Z434	6.50472	0.15401	Sample2
Q7Z478	5.73222	0.357917	Sample2
Q7Z4K8	6.36882	0.0582048	Sample2
Q86SF2	5.92594	0.259687	Sample2
Q86SQ6	6.15619	0.107906	Sample2
Q86T13	6.69252	0.231882	Sample2
Q86U17	7.01136	0.11252	Sample2
Q86UL8	6.19593	0.365299	Sample2
Q86UP2	6.51717	0.0377584	Sample2
Q86UP6	6.46086	0.150956	Sample2
Q86V35	7.48957	0.0642687	Sample2
Q86V97	5.63135	0.317056	Sample2
Q86VB7	5.0027	0.0564623	Sample2
Q86VY4	5.47561	0.159116	Sample2
Q86VZ5	6.71634	0.151356	Sample2
Q86WG5	6.39333	0.172796	Sample2
Q8IUF8	7.45041	0.117426	Sample2
Q8IUK5	5.33566	0.107748	Sample2
Q8IVF2	5.77847	0.337095	Sample2
Q8IVT2	6.01754	0.550166	Sample2
Q8IWU2	5.21716	0.109904	Sample2
Q8IWU6	6.51951	0.211393	Sample2
Q8IWW8	5.16731	0.133866	Sample2
Q8IX19	5.98602	0.241089	Sample2
Q8IXH7	5.73335	0.283897	Sample2
Q8IYB1	5.23641	0.0889632	Sample2
Q8IYS1	6.4053	0.176074	Sample2
Q8IYS5	5.33758	0.574867	Sample2
Q8N137	5.66018	0.191434	Sample2
Q8N1G2	5.57678	0.0756214	Sample2
Q8N2U0	7.82407	0.250635	Sample2
Q8N465	5.63623	0.136966	Sample2
Q8N4A0	6.61613	0.0721432	Sample2
Q8N543	6.22074	0.967287	Sample2
Q8N568	5.77188	0.119088	Sample2
Q8N653	5.97706	0.0322627	Sample2
Q8N6Q3	5.11447	0.288102	Sample2
Q8NAT1	5.67693	0.0495489	Sample2
Q8NBT2	6.87769	0.133725	Sample2
Q8NC74	5.9998	0.0846588	Sample2
Q8NEU8	5.96763	0.103339	Sample2
Q8NEY1	6.13213	0.0360701	Sample2
Q8NF37	7.21553	0.064323	Sample2
Q8NFQ8	5.41246	0.513038	Sample2
Q8NHP8	5.46641	0.0677796	Sample2
Q8NHV4	6.26579	0.133038	Sample2
Q8NI99	5.09566	0.416732	Sample2
Q8TBC4	6.15316	0.0546463	Sample2
Q8TBF4	6.30552	0.108528	Sample2
Q8TC05	5.00917	0.535947	Sample2
Q8TDN6	5.46148	0.308808	Sample2
Q8TDR2	4.99426	0.187715	Sample2
Q8TEB1	5.37275	0.206095	Sample2
Q8TED0	5.95252	0.168395	Sample2
Q8TEQ0	6.47806	0.0537941	Sample2
Q8TEQ6	5.42247	0.0798325	Sample2
Q8TER5	6.86896	0.0461676	Sample2
Q8TEU8	7.16693	0.699003	Sample2
Q8TF72	5.71149	0.0709544	Sample2
Q8WU39	6.59817	0.0552151	Sample2
Q8WUD1	5.63053	0.110124	Sample2
Q8WXD2	5.53891	0.0504594	Sample2
Q8WXI2	6.49406	0.0603121	Sample2
Q8WXW3	6.17612	0.328118	Sample2
Q92508	6.03865	0.176142	Sample2
Q92522	5.16847	0.228728	Sample2
Q92615	6.6474	0.101181	Sample2
Q92828	6.74013	0.611022	Sample2
Q92934	5.67431	1.36885	Sample2
Q92959	6.47758	0.181668	Sample2
Q969L2	4.83268	0.2304	Sample2
Q969T7	9.44417	1.41213	Sample2
Q969V3	6.01353	0.163224	Sample2
Q96AY4	5.71621	0.0649102	Sample2
Q96B86	5.60953	0.00647784	Sample2
Q96B96	5.9712	0.0917757	Sample2
Q96C90	5.43301	0.416595	Sample2
Q96CW1	6.77629	0.0805354	Sample2
Q96D71	5.29463	0.00618219	Sample2
Q96DC8	6.3288	1.50351	Sample2
Q96DE0	5.93186	0.249237	Sample2
Q96DG6	6.13576	0.777987	Sample2
Q96EE4	5.1113	0.235568	Sample2
Q96FL8	5.08344	0.636462	Sample2
Q96FN4	6.34937	0.149044	Sample2
Q96FV2	5.55528	0.235689	Sample2
Q96FZ7	5.20989	0.761988	Sample2
Q96GP6	5.19331	0.581043	Sample2
Q96HY7	6.44229	0.17969	Sample2
Q96J92	5.76894	0.0217088	Sample2
Q96JB6	6.18591	0.126571	Sample2
Q96JI7	5.63495	0.142953	Sample2
Q96JP2	7.30921	0.134163	Sample2
Q96K21	8.05179	0.0518899	Sample2
Q96ME1	5.69669	0.0569084	Sample2
Q96MG8	7.56752	0.110688	Sample2
Q96PD5	6.41179	0.0151155	Sample2
Q96RF0	5.92796	0.051625	Sample2
Q96RP9	6.80513	0.0499418	Sample2
Q96RU3	6.89695	0.144012	Sample2
Q96T23	6.77804	0.13972	Sample2
Q99439	6.77454	0.00631016	Sample2
Q99459	7.22979	0.0444595	Sample2
Q99549	6.42858	0.0827843	Sample2
Q99569	8.88062	0.0157616	Sample2
Q99707	6.06239	0.23968	Sample2
Q99784	6.16267	0.126533	Sample2
Q99959	6.62627	0.0735481	Sample2
Q99972	6.50582	0.295056	Sample2
Q9BQ51	5.8013	0.237805	Sample2
Q9BQE5	5.24153	0.0185744	Sample2
Q9BRT3	6.08467	0.642806	Sample2
Q9BTC8	5.12825	0.0638568	Sample2
Q9BTN0	5.43465	0.0945499	Sample2
Q9BU40	6.80503	0.0956042	Sample2
Q9BUB5	5.78716	0.170034	Sample2
Q9BUN1	4.85361	0.343957	Sample2
Q9BUR5	5.7656	0.225875	Sample2
Q9BV36	7.17136	0.537441	Sample2
Q9BV73	7.53482	0.125791	Sample2
Q9BVA0	5.10102	0.126085	Sample2
Q9BW30	5.3196	0.00825203	Sample2
Q9BWJ5	5.42666	0.111642	Sample2
Q9BX93	6.80918	0.0657243	Sample2
Q9BXJ3	5.86918	0.843036	Sample2
Q9BXR6	5.62077	0.113307	Sample2
Q9BXS9	6.7405	0.25701	Sample2
Q9BY76	6.4032	0.045216	Sample2
Q9BYE0	6.45899	0.176223	Sample2
Q9BYG5	6.12883	0.141376	Sample2
Q9BYK8	6.23886	0.0593385	Sample2
Q9C0B7	6.38591	0.0779802	Sample2
Q9C0D5	6.19503	0.448305	Sample2
Q9GZR7	7.41884	0.336117	Sample2
Q9GZT8	7.17176	0.0592295	Sample2
Q9H0W9	5.97143	0.125788	Sample2
Q9H257	5.72048	0.0803711	Sample2
Q9H2D6	6.48442	0.157775	Sample2
Q9H300	6.07401	0.00237927	Sample2
Q9H307	6.48881	0.0946272	Sample2
Q9H490	6.2116	0.0137573	Sample2
Q9H4A9	6.45384	0.0969109	Sample2
Q9H4M7	5.90145	0.114954	Sample2
Q9H5N1	5.99463	1.16168	Sample2
Q9H6U6	5.66083	0.119732	Sample2
Q9H7P6	6.41386	0.04229	Sample2
Q9H8H0	6.32337	0.0262568	Sample2
Q9HAW7	5.94878	0.106218	Sample2
Q9HB58	5.26027	0.330035	Sample2
Q9HBB8	5.60331	0.0802269	Sample2
Q9HCE9	5.37427	0.206212	Sample2
Q9HCM2	6.38626	0.172738	Sample2
Q9NP58	5.80014	0.128279	Sample2
Q9NPF5	5.27745	0.118244	Sample2
Q9NQ38	6.12967	0.756848	Sample2
Q9NR12	5.76707	0.171827	Sample2
Q9NR99	4.65583	0.0108272	Sample2
Q9NRK6	5.67393	0.111402	Sample2
Q9NRW4	5.27568	0.00711756	Sample2
Q9NS73	5.79105	0.365604	Sample2
Q9NS93	5.81869	0.320504	Sample2
Q9NSC5	5.23421	0.135921	Sample2
Q9NTI5	6.03231	0.0962963	Sample2
Q9NTJ4	5.53059	0.163651	Sample2
Q9NTM9	5.58618	0.18494	Sample2
Q9NUB1	4.97552	0.0740747	Sample2
Q9NUQ7	5.51858	0.0449004	Sample2
Q9NUU6	5.8111	0.0321974	Sample2
Q9NV06	6.29578	0.140024	Sample2
Q9NVA1	8.25119	0.662192	Sample2
Q9NVM4	6.30669	0.551927	Sample2
Q9NVP1	5.24878	0.0303851	Sample2
Q9NVR2	6.13531	1.32594	Sample2
Q9NVT9	5.18372	0.333693	Sample2
Q9NY12	7.83757	0.252735	Sample2
Q9NY15	5.47631	0.101831	Sample2
Q9NY33	6.37292	0.0187919	Sample2
Q9NZI8	7.54005	0.111994	Sample2
Q9NZJ5	7.83359	0.190269	Sample2
Q9NZP8	5.51896	0.142662	Sample2
Q9P0I2	5.56805	0.434486	Sample2
Q9P219	5.78819	0.13938	Sample2
Q9P291	5.39078	0.0595852	Sample2
Q9P2D6	5.96307	0.273688	Sample2
Q9P2G1	5.36251	0.117768	Sample2
Q9P2T1	5.98552	0.0799415	Sample2
Q9UBU9	7.93492	0.104634	Sample2
Q9UGM5	5.9811	0.063856	Sample2
Q9UHC6	5.25842	0.0884122	Sample2
Q9UHR6	8.17631	0.0526893	Sample2
Q9UI15	5.54206	0.559406	Sample2
Q9UI40	5.91683	0.099268	Sample2
Q9UJH8	6.87383	0.217001	Sample2
Q9UJY1	4.97342	0.369729	Sample2
Q9UKG1	6.64712	0.262668	Sample2
Q9ULC6	5.15592	0.460163	Sample2
Q9ULG1	5.7159	0.625458	Sample2
Q9ULI3	5.89887	0.759337	Sample2
Q9ULK4	7.01249	0.0292032	Sample2
Q9ULX7	5.89712	0.131893	Sample2
Q9UNZ5	5.3028	0.32829	Sample2
Q9UP83	5.39008	0.109175	Sample2
Q9UPQ0	6.8786	0.193003	Sample2
Q9UQB3	6.29659	0.739484	Sample2
Q9Y2F5	6.76257	0.0570792	Sample2
Q9Y2H2	4.99488	0.278444	Sample2
Q9Y2Q3	5.86435	0.0251725	Sample2
Q9Y2X7	6.0962	0.0611084	Sample2
Q9Y3E1	5.9196	0.128467	Sample2
Q9Y483	6.68322	0.0262286	Sample2
Q9Y4K1	6.4092	0.14483	Sample2
Q9Y4P1	6.46572	0.0117769	Sample2
Q9Y4P3	5.2649	0.0304418	Sample2
Q9Y4P8	6.55789	0.0889109	Sample2
Q9Y575	6.45734	0.93058	Sample2
Q9Y5K6	6.1701	0.179147	Sample2
Q9Y5L3	6.06728	0.105421	Sample2
Q9Y5W5	6.24316	0.0857835	Sample2
Q9Y646	5.52449	0.0184378	Sample2
Q9Y657	5.96829	0.310612	Sample2
Q9Y6K5	7.80954	0.00767159	Sample2
Q9Y6Y8	6.38238	0.0540099	Sample2
Q9Y6Z7	5.27353	0.0446193	Sample2
A0A075B6H7	7.00439	0.128232	Sample3
A0A075B6I0	6.8771	0.100938	Sample3
A0A075B6I7	5.721	0.713231	Sample3
A0A075B6I9	7.13323	0.252151	Sample3
A0A075B6K0	6.11518	0.134055	Sample3
A0A075B6K4	5.55931	0.545238	Sample3
A0A075B6K5	6.13127	0.156711	Sample3
A0A075B6P5	7.82576	0.0224164	Sample3
A0A075B6R2	6.23628	0.206095	Sample3
A0A075B6R9	7.03224	0.121318	Sample3
A0A075B6S2	6.09662	0.133269	Sample3
A0A075B6S4	4.94007	0.329918	Sample3
A0A075B6S5	6.80159	0.114535	Sample3
A0A075B6S9	6.90457	0.0350643	Sample3
A0A087WSY6	6.5262	0.161939	Sample3
A0A087WSZ0	5.89855	0.417599	Sample3
A0A0A0MS15	6.50078	0.133281	Sample3
A0A0B4J1U3	6.15045	0.15604	Sample3
A0A0B4J1V1	7.56055	0.146743	Sample3
A0A0B4J1X5	7.61253	0.163689	Sample3
A0A0B4J1Y8	5.87464	0.233451	Sample3
A0A0B4J1Y9	5.47833	0.334972	Sample3
A0A0B4J2D9	6.79987	0.269466	Sample3
A0A0B4J2H0	5.64631	0.186153	Sample3
A0A0C4DH24	6.04151	0.596224	Sample3
A0A0C4DH25	7.8437	0.105702	Sample3
A0A0C4DH29	6.43327	0.123146	Sample3
A0A0C4DH31	6.46609	0.0732373	Sample3
A0A0C4DH34	6.17828	0.228708	Sample3
A0A0C4DH36	6.49022	0.322242	Sample3
A0A0C4DH38	6.53864	0.175962	Sample3
A0A0C4DH39	5.8897	0.330386	Sample3
A0A0C4DH41	6.84211	0.115669	Sample3
A0A0C4DH42	6.48325	0.0361606	Sample3
A0A0C4DH43	6.86846	0.210073	Sample3
A0A0C4DH67	5.4038	0.132364	Sample3
A0A0C4DH72	6.70425	0.0632128	Sample3
A0A0G2JMI3	5.78348	0.173728	Sample3
A0A0J9YX35	6.47722	0.0252039	Sample3
A0M8Q6	8.62766	0.316658	Sample3
A2NJV5	5.56419	0.674753	Sample3
A2RTX5	6.88232	0.348603	Sample3
A6NGU5	6.78696	0.0305537	Sample3
A7MBM2	7.10012	0.278081	Sample3
A8K2U0	6.56194	0.193633	Sample3
A8MUU1	7.18328	0.201083	Sample3
A9Z1Z3	6.88693	0.130667	Sample3
C9J798	7.69926	0.0498195	Sample3
O00142	6.08898	0.0585264	Sample3
O00267	7.31462	0.0660379	Sample3
O00292	6.96632	0.00143732	Sample3
O00442	6.9007	0.254428	Sample3
O00499	6.89717	0.521844	Sample3
O00541	6.22848	0.00572434	Sample3
O00757	5.85756	0.684796	Sample3
O14594	7.50127	0.0524987	Sample3
O14791	5.52968	0.0148169	Sample3
O14936	6.15008	0.0296377	Sample3
O14976	5.8015	0.18338	Sample3
O15031	5.92954	0.00575007	Sample3
O15042	6.68149	0.102517	Sample3
O15131	5.34495	0.12036	Sample3
O15162	5.63153	0.00963446	Sample3
O15198	6.85126	0.0954104	Sample3
O15231	6.84555	0.178026	Sample3
O15240	6.44511	0.111216	Sample3
O15305	5.59397	0.0371117	Sample3
O43164	5.82867	0.797691	Sample3
O43166	5.34889	0.0321598	Sample3
O43251	6.87833	0.0844116	Sample3
O43423	6.39424	0.0296414	Sample3
O43427	5.45373	0.166746	Sample3
O43615	7.29921	0.0664073	Sample3
O43660	7.3195	0.0356383	Sample3
O43676	6.75879	0.111904	Sample3
O43824	6.08774	0.721088	Sample3
O43865	5.69723	0.0141039	Sample3
O43866	6.99022	0.0331754	Sample3
O60234	4.7588	0.334448	Sample3
O60237	6.07712	0.662731	Sample3
O60242	6.21077	0.169649	Sample3
O60291	5.57838	1.04922	Sample3
O60443	6.17609	0.0365575	Sample3
O60494	6.08527	0.180328	Sample3
O60566	7.59991	0.600968	Sample3
O60732	5.41952	0.190912	Sample3
O60763	5.71761	0.371676	Sample3
O60911	6.44976	0.047678	Sample3
O60934	6.29069	0.044098	Sample3
O75144	5.10067	0.179199	Sample3
O75298	5.6852	0.137095	Sample3
O75326	5.7392	0.763474	Sample3
O75390	6.77204	0.0696196	Sample3
O75487	6.57934	0.527759	Sample3
O75563	6.39701	0.00125285	Sample3
O75569	6.68673	0.0499782	Sample3
O75636	5.65897	0.152112	Sample3
O75909	6.634	0.0250791	Sample3
O76003	5.91148	0.100014	Sample3
O76038	6.22378	0.14671	Sample3
O94763	6.16358	0.0282183	Sample3
O94830	5.54881	0.11363	Sample3
O94903	6.3338	0.268107	Sample3
O94906	5.74035	0.00696967	Sample3
O94933	6.66706	0.0406417	Sample3
O95072	8.40135	0.180171	Sample3
O95445	6.7481	0.0961524	Sample3
O95497	5.77472	0.232727	Sample3
O95568	7.43681	0.206451	Sample3
O95757	5.89199	0.350096	Sample3
O95816	6.75473	0.408043	Sample3
O95897	5.63561	0.523899	Sample3
P00338	6.07407	0.082282	Sample3
P00492	4.95872	0.00331656	Sample3
P00739	6.69236	0.235333	Sample3
P00747	6.52356	0.115535	Sample3
P00813	5.86047	0.272458	Sample3
P01034	6.2395	0.0993415	Sample3
P01241	5.97835	0.832305	Sample3
P01350	6.62896	0.0749449	Sample3
P01591	7.39611	0.167514	Sample3
P01593	6.79129	0.110579	Sample3
P01597	5.8266	0.461531	Sample3
P01599	6.90884	0.0192645	Sample3
P01601	6.20514	0.156217	Sample3
P01602	6.89469	0.0750612	Sample3
P01619	7.75791	0.160027	Sample3
P01699	6.63038	0.196251	Sample3
P01700	7.36369	0.151113	Sample3
P01701	6.40173	0.111406	Sample3
P01703	6.07176	0.236941	Sample3
P01704	6.13147	0.344313	Sample3
P01706	6.06073	0.343116	Sample3
P01709	6.28227	0.185409	Sample3
P01714	5.75373	0.386212	Sample3
P01717	5.94411	0.152063	Sample3
P01721	5.52927	0.0455637	Sample3
P01742	5.92107	0.172247	Sample3
P01743	6.43799	0.112733	Sample3
P01764	5.95374	0.303169	Sample3
P01768	6.77106	0.304079	Sample3
P01780	7.03796	0.132212	Sample3
P01817	6.39939	0.0965404	Sample3
P01833	4.94504	0.0025423	Sample3
P01854	5.01432	0.239671	Sample3
P01860	6.55657	0.127317	Sample3
P01876	6.67724	0.011802	Sample3
P01877	7.14897	0.0275891	Sample3
P01880	5.71339	0.117408	Sample3
P02100	6.50435	0.223281	Sample3
P02452	5.65024	0.0746281	Sample3
P02647	7.26889	0.130065	Sample3
P02654	6.43272	0.180524	Sample3
P02655	6.76642	0.222387	Sample3
P02743	6.26681	0.175867	Sample3
P02746	6.06038	0.0845557	Sample3
P02749	7.05228	0.0783405	Sample3
P02753	6.49731	0.166977	Sample3
P02765	6.81873	0.1679	Sample3
P02775	5.46536	0.15099	Sample3
P02776	5.42639	0.0150045	Sample3
P03950	7.41179	0.155449	Sample3
P04180	5.83822	0.241327	Sample3
P04271	6.51725	0.0148238	Sample3
P04430	5.97611	0.0828305	Sample3
P04920	7.19422	0.00477899	Sample3
P05019	6.35592	0.539568	Sample3
P05107	6.99577	0.159329	Sample3
P05160	5.71205	0.0730972	Sample3
P05386	6.94466	0.492439	Sample3
P05452	5.75918	0.131343	Sample3
P05455	6.37265	0.031155	Sample3
P06310	6.94343	0.189796	Sample3
P06312	6.93906	0.333097	Sample3
P06702	5.49794	0.00885868	Sample3
P06727	6.27744	0.176676	Sample3
P07098	6.22021	0.231762	Sample3
P07305	6.72761	0.584046	Sample3
P07357	5.96408	0.0714027	Sample3
P07358	6.3662	0.179423	Sample3
P07359	5.70744	0.0877378	Sample3
P07360	6.43994	0.0854196	Sample3
P07477	6.18347	0.0938865	Sample3
P07947	6.7139	0.0284522	Sample3
P08185	6.73026	0.210495	Sample3
P08238	6.34737	0.00470938	Sample3
P08519	6.43306	0.43379	Sample3
P08637	5.80596	0.302489	Sample3
P08697	6.78976	0.0327634	Sample3
P08708	7.21983	0.049968	Sample3
P09234	5.28739	0.00878525	Sample3
P09238	5.79007	0.297553	Sample3
P09669	6.64574	0.353863	Sample3
P09917	7.32229	0.0527416	Sample3
P0CG38	5.47497	0.351837	Sample3
P0DJD8	6.0766	0.159543	Sample3
P0DJI8	6.21749	0.436041	Sample3
P0DOY2	8.28312	0.243878	Sample3
P0DP08	4.75066	0.0889268	Sample3
P10646	4.51151	0.0839176	Sample3
P10915	5.83347	0.792578	Sample3
P11137	5.69672	0.0365925	Sample3
P11171	6.13701	0.0731712	Sample3
P11362	5.11663	0.18813	Sample3
P11836	6.85086	0.0165616	Sample3
P12081	6.92869	0.0398447	Sample3
P12259	5.63396	0.0763982	Sample3
P12318	5.09909	0.359636	Sample3
P12821	5.42693	0.0107366	Sample3
P12883	6.6023	0.0217765	Sample3
P13497	5.75513	0.260245	Sample3
P13498	6.46324	0.298985	Sample3
P13521	7.34881	0.0826417	Sample3
P13535	7.90965	0.231244	Sample3
P13671	6.33677	0.117454	Sample3
P13693	5.78565	0.460728	Sample3
P13929	6.38291	0.126802	Sample3
P15090	6.25064	0.334404	Sample3
P15374	4.90093	0.040024	Sample3
P15814	8.65138	0.0593377	Sample3
P16109	6.89957	0.304483	Sample3
P16112	7.98063	0.0419587	Sample3
P16452	5.59124	0.034121	Sample3
P16671	5.30378	0.207595	Sample3
P17301	6.64643	0.352327	Sample3
P17480	5.65438	0.12533	Sample3
P17936	5.84768	0.186552	Sample3
P18124	5.94785	0.156049	Sample3
P18428	6.55287	0.341969	Sample3
P19021	6.48354	0.0447176	Sample3
P19022	7.44174	0.10317	Sample3
P19224	7.30587	0.166215	Sample3
P19652	6.93373	0.154793	Sample3
P19801	6.86768	0.026138	Sample3
P19823	4.52403	0.00427162	Sample3
P19878	5.76205	0.0978169	Sample3
P20073	6.45695	0.184737	Sample3
P20160	5.51985	0.0972695	Sample3
P20618	6.65139	0.0311126	Sample3
P20701	5.98106	0.774092	Sample3
P20711	6.76703	0.119719	Sample3
P20774	4.8486	0.00410238	Sample3
P20851	5.38253	0.260108	Sample3
P21283	5.97644	0.0673784	Sample3
P21709	6.04809	0.0918916	Sample3
P22234	6.53181	0.116997	Sample3
P22792	6.38799	0.0673436	Sample3
P23142	6.61863	0.0439202	Sample3
P23284	6.67106	0.439513	Sample3
P23297	6.44196	0.265179	Sample3
P23743	6.10702	0.0890137	Sample3
P23921	7.26422	0.02713	Sample3
P24386	6.05983	0.600774	Sample3
P24928	7.0045	0.121461	Sample3
P24941	5.55499	0.0837773	Sample3
P25098	6.44336	0.095116	Sample3
P25205	5.82609	0.084331	Sample3
P25325	7.06036	0.103459	Sample3
P25445	5.43809	0.0518049	Sample3
P25686	5.47873	0.543729	Sample3
P26447	5.47831	0.501154	Sample3
P26583	6.03462	0.0584176	Sample3
P27169	6.52623	0.0746475	Sample3
P27482	5.57634	1.12595	Sample3
P27930	6.13078	0.127472	Sample3
P28827	6.02205	0.122665	Sample3
P29279	5.07932	0.179553	Sample3
P29475	5.89662	0.167986	Sample3
P30153	7.02556	0.0859088	Sample3
P30520	5.30961	0.0495207	Sample3
P30825	5.50089	0.361389	Sample3
P31941	5.5209	0.109477	Sample3
P32189	7.05244	0.0541952	Sample3
P32754	6.32058	0.335074	Sample3
P35219	6.04359	0.219581	Sample3
P35221	6.51549	0.0774393	Sample3
P35222	7.08983	0.101436	Sample3
P35250	5.53914	0.335993	Sample3
P35542	6.32248	0.0733843	Sample3
P36894	6.85667	0.386763	Sample3
P36980	6.31796	0.150793	Sample3
P38606	7.06894	0.00559879	Sample3
P42262	6.99333	0.0329349	Sample3
P42566	5.72103	0.0847114	Sample3
P42658	6.56811	0.478458	Sample3
P46013	6.80145	0.230833	Sample3
P46019	6.35321	0.0662829	Sample3
P46060	5.26209	0.0408239	Sample3
P46952	6.30715	0.136025	Sample3
P47224	7.44927	1.4016	Sample3
P47736	6.97482	0.0140421	Sample3
P47985	5.80367	0.0681418	Sample3
P48052	5.8537	0.188156	Sample3
P48304	5.57488	0.0025745	Sample3
P48553	6.40591	0.0109331	Sample3
P48556	6.42984	0.537496	Sample3
P48681	5.87389	0.0292901	Sample3
P48723	5.40049	0.0551739	Sample3
P48740	5.78442	0.113655	Sample3
P49590	6.11355	0.17733	Sample3
P49748	5.30951	0.0815158	Sample3
P49796	6.25684	0.0680611	Sample3
P49815	6.64251	0.0949075	Sample3
P49821	5.38682	0.254672	Sample3
P49841	6.63976	0.0109451	Sample3
P49842	4.74934	0.0894253	Sample3
P50148	6.21396	0.146506	Sample3
P50225	6.25356	0.384941	Sample3
P51553	7.20684	0.104701	Sample3
P51570	6.65299	0.30893	Sample3
P51693	5.58095	0.167819	Sample3
P51808	5.89809	0.565425	Sample3
P52272	5.15883	0.0219801	Sample3
P52597	5.69633	0.029175	Sample3
P53350	5.46532	0.237046	Sample3
P53597	6.73403	0.0654701	Sample3
P55058	6.04338	0.117989	Sample3
P55103	5.04034	0.0480843	Sample3
P55263	5.92153	0.0640803	Sample3
P56706	5.51146	1.03835	Sample3
P57729	6.67457	0.0569283	Sample3
P60953	5.80008	0.186893	Sample3
P61020	6.13758	0.138454	Sample3
P61353	5.69537	0.174145	Sample3
P61371	6.28983	0.0981575	Sample3
P61421	5.9014	0.0562206	Sample3
P61587	5.399	0.546546	Sample3
P61626	5.51792	0.123707	Sample3
P62995	7.0524	0.0980965	Sample3
P78362	6.90429	0.579986	Sample3
P78509	5.11704	0.0477198	Sample3
P78539	5.76842	0.0367204	Sample3
P78559	7.92247	0.0454569	Sample3
P78563	6.13311	0.210261	Sample3
P80108	5.87104	0.0799984	Sample3
P80217	6.04094	0.0458685	Sample3
P80748	6.0642	0.0553842	Sample3
P82673	5.73082	0.408942	Sample3
P82979	7.08042	0.189797	Sample3
P83876	6.75163	0.168545	Sample3
P99999	7.46094	0.053586	Sample3
Q01432	5.94444	0.244756	Sample3
Q01844	5.45358	0.184444	Sample3
Q02252	6.01808	0.0494934	Sample3
Q02790	7.58674	0.283173	Sample3
Q02817	6.43122	0.179821	Sample3
Q02880	6.70351	0.260062	Sample3
Q02985	5.98922	0.203397	Sample3
Q04118	5.9167	0.338499	Sample3
Q04756	7.22063	0.0200729	Sample3
Q05209	5.59406	0.0532304	Sample3
Q05519	5.07559	0.0832642	Sample3
Q06520	5.62803	0.872139	Sample3
Q06828	6.12538	0.0807663	Sample3
Q06830	6.05562	0.000223961	Sample3
Q07065	6.18148	0.161626	Sample3
Q07654	6.2813	0.0941253	Sample3
Q08378	6.46862	0.226489	Sample3
Q09327	5.55795	0.098843	Sample3
Q0P6D2	7.10866	0.0691253	Sample3
Q0VDF9	5.707	0.0682248	Sample3
Q0VF96	5.29099	0.0670523	Sample3
Q10713	6.66489	1.35311	Sample3
Q11201	6.64516	0.05598	Sample3
Q12756	5.89705	0.0512666	Sample3
Q12788	6.28741	0.0868183	Sample3
Q12888	5.65414	0.0506458	Sample3
Q12904	6.08578	0.279687	Sample3
Q13049	6.02299	0.292447	Sample3
Q13113	5.96118	0.106331	Sample3
Q13185	6.09793	0.297886	Sample3
Q13332	7.38918	0.240074	Sample3
Q13336	6.74815	0.373308	Sample3
Q13368	7.05934	0.552677	Sample3
Q13416	6.44397	0.25836	Sample3
Q13443	6.39093	0.44909	Sample3
Q13509	6.9302	0.529344	Sample3
Q13557	6.08657	0.00596113	Sample3
Q13617	7.09467	0.0868776	Sample3
Q13790	6.88602	0.100213	Sample3
Q13885	6.50001	0.130483	Sample3
Q13938	6.34264	0.282607	Sample3
Q14005	4.93143	0.147443	Sample3
Q14134	6.20453	0.00601804	Sample3
Q14249	6.23696	0.277201	Sample3
Q14289	5.96327	0.587735	Sample3
Q14320	5.39707	0.239781	Sample3
Q14512	6.75128	0.184929	Sample3
Q14520	5.56615	0.183557	Sample3
Q14623	5.39121	0.561728	Sample3
Q14692	6.17953	0.418877	Sample3
Q14814	6.53615	0.0849807	Sample3
Q15056	5.94562	0.676084	Sample3
Q15118	6.79128	0.183985	Sample3
Q15119	6.60597	0.0754907	Sample3
Q15166	5.93692	0.163098	Sample3
Q15262	5.10449	0.835536	Sample3
Q15291	7.61419	0.0076784	Sample3
Q15459	6.7639	0.0672318	Sample3
Q15517	5.56475	0.498874	Sample3
Q15628	6.05297	0.0624036	Sample3
Q15650	5.90787	0.0736022	Sample3
Q15819	6.12107	0.0720425	Sample3
Q15904	5.67329	0.632749	Sample3
Q16342	5.48714	0.0873566	Sample3
Q16647	5.86759	0.0248394	Sample3
Q2M2I8	5.24546	0.161573	Sample3
Q2TAA5	6.06607	0.950409	Sample3
Q2TB90	6.40962	0.0894369	Sample3
Q32P44	6.41825	0.0253533	Sample3
Q38SD2	4.99404	0.406672	Sample3
Q3MIX3	5.81342	0.0272909	Sample3
Q4KWH8	5.87774	0.0929294	Sample3
Q53EL9	6.20243	0.387068	Sample3
Q53LP3	6.10573	0.273054	Sample3
Q53R41	5.22994	0.983615	Sample3
Q53SF7	7.07536	0.0685224	Sample3
Q5H9R7	6.69476	0.0746696	Sample3
Q5HYI8	7.14159	0.323882	Sample3
Q5MIZ7	7.59614	0.0467527	Sample3
Q5QJE6	6.48948	0.356327	Sample3
Q5ST30	6.20498	0.241255	Sample3
Q5SW79	6.35083	0.212514	Sample3
Q5SY16	7.10722	0.164899	Sample3
Q5SYE7	6.16611	0.369168	Sample3
Q5T5C0	7.45834	0.273045	Sample3
Q5TBC7	6.2875	0.684527	Sample3
Q5TD94	6.94947	0.059449	Sample3
Q5TZA2	5.53796	0.223419	Sample3
Q5UIP0	5.32608	0.0218297	Sample3
Q5VWJ9	6.43229	0.0695217	Sample3
Q5VZF2	6.70445	0.125137	Sample3
Q5XKP0	6.5439	0.355448	Sample3
Q68CP9	6.13999	0.0311251	Sample3
Q68DK7	7.41152	0.0666719	Sample3
Q69YN4	6.48845	0.0835805	Sample3
Q6EEV4	5.19153	0.290995	Sample3
Q6EMK4	7.65353	0.269755	Sample3
Q6IB77	6.74688	1.15217	Sample3
Q6IQ23	6.98248	0.122355	Sample3
Q6N022	5.62501	0.150263	Sample3
Q6NSJ0	6.72312	0.0267273	Sample3
Q6P158	5.93699	0.522904	Sample3
Q6P179	6.54574	0.0449324	Sample3
Q6P3W7	6.50263	0.301457	Sample3
Q6PIJ6	7.26205	0.571907	Sample3
Q6UWP8	7.23589	0.409152	Sample3
Q6UXB8	5.69093	0.177385	Sample3
Q6UXG2	5.68538	0.40462	Sample3
Q6XUX3	5.69567	0.464549	Sample3
Q6YHK3	6.86895	0.0795837	Sample3
Q6YN16	6.7211	0.155611	Sample3
Q6ZSS7	5.84923	0.169318	Sample3
Q6ZT21	7.10722	0.0278381	Sample3
Q7KZ85	5.50693	0.271827	Sample3
Q7L576	7.38458	0.224086	Sample3
Q7L5Y9	5.86895	0.174089	Sample3
Q7Z417	6.17853	0.314126	Sample3
Q7Z434	6.40584	0.165392	Sample3
Q7Z478	5.91065	0.36785	Sample3
Q7Z4K8	6.13294	0.884949	Sample3
Q7Z5N4	6.15579	0.0561291	Sample3
Q7Z6K3	5.89087	0.00105367	Sample3
Q7Z794	6.799	0.0410702	Sample3
Q86SQ6	6.16533	0.012511	Sample3
Q86T13	6.56341	0.123972	Sample3
Q86UP6	6.41645	0.166177	Sample3
Q86UY6	6.48083	0.722682	Sample3
Q86V81	6.27039	0.0246533	Sample3
Q86VZ5	6.96378	0.259806	Sample3
Q86W92	5.50452	0.276426	Sample3
Q86X83	5.50687	0.470562	Sample3
Q8IU85	5.7956	0.080873	Sample3
Q8IUF8	7.41092	0.0462904	Sample3
Q8IUK5	5.25051	0.531542	Sample3
Q8IVF2	5.69413	0.177139	Sample3
Q8IWU2	5.34081	0.66405	Sample3
Q8IWW6	5.58775	0.0186592	Sample3
Q8IWW8	5.09571	0.128436	Sample3
Q8IX19	6.01979	0.0687195	Sample3
Q8IXQ6	5.88057	0.277634	Sample3
Q8IYS1	6.26397	0.178302	Sample3
Q8N2U0	7.7821	0.169869	Sample3
Q8N4A0	6.86305	0.0748757	Sample3
Q8N543	6.20051	0.144967	Sample3
Q8N5C6	5.54862	0.297205	Sample3
Q8N6D5	6.44178	0.18737	Sample3
Q8NBQ5	6.1226	0.128251	Sample3
Q8NBT2	6.86251	0.355844	Sample3
Q8NCW5	7.34739	0.0538704	Sample3
Q8NEY1	6.3217	0.100975	Sample3
Q8NF37	7.30111	0.062066	Sample3
Q8NHP8	5.64578	0.0734104	Sample3
Q8NHV4	6.10685	0.0696853	Sample3
Q8TB36	5.10031	0.26241	Sample3
Q8TB61	5.0776	0.518797	Sample3
Q8TBF4	6.3456	0.0606901	Sample3
Q8TDB6	5.20756	0.00917244	Sample3
Q8TE73	6.25965	0.0860596	Sample3
Q8TEQ0	6.52675	0.0557621	Sample3
Q8TEU8	7.25843	0.0507889	Sample3
Q8TF72	5.81686	0.198908	Sample3
Q8WU39	6.65925	0.0901871	Sample3
Q8WUD1	5.72743	0.202295	Sample3
Q8WWZ8	6.63169	0.0876042	Sample3
Q8WXW3	6.17085	0.0894142	Sample3
Q8WYJ6	6.73141	0.0289915	Sample3
Q92508	6.04235	0.204052	Sample3
Q92615	6.64805	0.156515	Sample3
Q92747	7.10954	0.034507	Sample3
Q92843	5.69455	0.0651065	Sample3
Q969Q5	7.45587	0.103548	Sample3
Q969S2	5.89025	0.425045	Sample3
Q969T7	9.56394	0.17078	Sample3
Q969V3	5.80573	1.26928	Sample3
Q96AQ6	6.21694	0.214833	Sample3
Q96B96	6.50951	0.980217	Sample3
Q96C36	6.38578	0.124821	Sample3
Q96C90	5.29292	0.045452	Sample3
Q96CW1	6.82818	0.161322	Sample3
Q96D05	5.94101	0.245892	Sample3
Q96DC8	6.4758	1.2387	Sample3
Q96DE0	5.78446	0.32417	Sample3
Q96DG6	6.56697	0.546486	Sample3
Q96EE4	5.0957	0.128507	Sample3
Q96EK6	6.65656	0.575289	Sample3
Q96EV2	5.17352	0.180653	Sample3
Q96FL8	4.7301	0.593263	Sample3
Q96FN4	6.46236	0.0603904	Sample3
Q96GC5	4.77884	0.254457	Sample3
Q96GG9	5.19489	0.893318	Sample3
Q96H79	7.43348	0.0179908	Sample3
Q96HY7	6.23511	0.205559	Sample3
Q96II8	6.8621	0.271857	Sample3
Q96JB6	6.20001	0.114005	Sample3
Q96JI7	5.7066	0.121596	Sample3
Q96JP2	7.5027	0.203678	Sample3
Q96K21	7.997	0.0941143	Sample3
Q96ME1	5.70429	0.202357	Sample3
Q96MG8	7.54997	0.0711349	Sample3
Q96NT5	5.45505	0.604665	Sample3
Q96PD5	6.34679	0.0586609	Sample3
Q96Q05	5.29935	0.213427	Sample3
Q96QC0	7.94885	0.0786018	Sample3
Q96QE5	6.59578	0.298968	Sample3
Q96RG2	5.78041	0.0754601	Sample3
Q96RP9	6.89564	0.104225	Sample3
Q96RS6	5.73334	0.193024	Sample3
Q96RW7	6.37156	0.317603	Sample3
Q96T66	5.85851	0.0784904	Sample3
Q99439	6.82415	0.0680312	Sample3
Q99459	7.14865	0.0827494	Sample3
Q99471	6.47147	0.0208241	Sample3
Q99569	8.79702	0.0460907	Sample3
Q99650	6.56404	0.174225	Sample3
Q99747	6.90735	0.0567617	Sample3
Q99784	6.12723	0.267282	Sample3
Q99832	5.21595	0.166822	Sample3
Q99856	6.15915	0.325908	Sample3
Q99873	6.52036	0.191906	Sample3
Q99959	6.55926	0.181743	Sample3
Q99972	6.37142	0.467093	Sample3
Q9BUB5	5.70492	0.0673196	Sample3
Q9BUR5	5.74444	0.273478	Sample3
Q9BV73	7.49079	0.154332	Sample3
Q9BVA0	5.35619	0.140373	Sample3
Q9BX93	6.95558	0.26212	Sample3
Q9BXN1	6.30719	0.0241946	Sample3
Q9BXP8	5.25305	0.139745	Sample3
Q9BXR6	5.6767	0.0969092	Sample3
Q9BXS9	6.68833	0.13392	Sample3
Q9BY76	6.41964	0.0875477	Sample3
Q9BYE0	6.55196	0.181701	Sample3
Q9BYG5	6.17634	0.120813	Sample3
Q9BYK8	6.23359	0.136272	Sample3
Q9BYM8	7.60117	0.0974016	Sample3
Q9BZ23	5.61799	0.068422	Sample3
Q9BZL4	5.51968	0.22146	Sample3
Q9C0C2	5.78559	0.067201	Sample3
Q9GZR7	7.3046	0.373409	Sample3
Q9GZT8	6.99372	0.0494322	Sample3
Q9H078	6.05258	0.064488	Sample3
Q9H0W9	5.85726	0.0523105	Sample3
Q9H257	5.59514	0.121058	Sample3
Q9H2K8	5.51044	0.0208691	Sample3
Q9H307	6.32433	0.433323	Sample3
Q9H4A6	6.32359	0.320525	Sample3
Q9H4A9	6.39361	0.325646	Sample3
Q9H4M7	5.78388	0.266253	Sample3
Q9H6K5	6.64014	0.00504103	Sample3
Q9H7D7	5.36644	0.0320691	Sample3
Q9H7P6	6.47487	0.121834	Sample3
Q9H845	6.63412	0.12991	Sample3
Q9H8Y5	6.02731	0.205272	Sample3
Q9H9Y6	6.77766	0.0594695	Sample3
Q9HAW7	5.9843	0.0453909	Sample3
Q9HB58	5.18198	0.221499	Sample3
Q9HCE1	6.75315	0.144715	Sample3
Q9HCE9	5.33426	0.157396	Sample3
Q9HCH5	7.02958	0.0503795	Sample3
Q9HCM2	6.36257	0.20655	Sample3
Q9NPR2	6.30048	0.0680956	Sample3
Q9NQ66	5.8452	0.00741283	Sample3
Q9NQR4	5.77729	0.40535	Sample3
Q9NQS7	5.957	0.0949897	Sample3
Q9NQX7	6.052	0.0574869	Sample3
Q9NS15	6.07948	1.27037	Sample3
Q9NTI5	6.02622	0.14722	Sample3
Q9NTZ6	6.76712	0.782688	Sample3
Q9NV06	5.88132	1.36206	Sample3
Q9NV31	5.74428	0.0565465	Sample3
Q9NVA1	8.34183	0.0605037	Sample3
Q9NVR2	6.39346	0.0359533	Sample3
Q9NWQ8	5.27911	0.0245833	Sample3
Q9NX05	5.42749	0.033923	Sample3
Q9NX62	6.07107	0.260209	Sample3
Q9NY65	5.64397	0.218667	Sample3
Q9NYY8	7.49213	0.482091	Sample3
Q9NZ63	6.14027	0.0957771	Sample3
Q9NZI8	7.49834	0.113375	Sample3
Q9NZJ7	5.55702	0.268818	Sample3
Q9NZP8	5.50994	0.138685	Sample3
Q9NZU0	6.02411	0.0672059	Sample3
Q9P032	5.40179	0.145582	Sample3
Q9P086	6.97224	0.00822231	Sample3
Q9P0I2	5.63064	0.356253	Sample3
Q9P1Y5	4.79228	0.0668634	Sample3
Q9P265	6.19497	0.106443	Sample3
Q9P291	5.20551	0.340425	Sample3
Q9P2D6	5.99706	0.135574	Sample3
Q9P2E9	6.1967	0.0244243	Sample3
Q9P2G1	5.35529	0.127855	Sample3
Q9UBU9	7.99805	0.0326482	Sample3
Q9UER7	6.50931	0.092439	Sample3
Q9UGM5	5.96891	0.0508168	Sample3
Q9UGP8	5.99882	0.0881824	Sample3
Q9UHE5	5.90649	0.0551856	Sample3
Q9UHR6	8.25799	0.0491815	Sample3
Q9UHV9	6.902	0.085541	Sample3
Q9UI42	5.62826	0.222793	Sample3
Q9UKG9	5.38222	0.139132	Sample3
Q9ULG1	5.75837	0.0986355	Sample3
Q9ULI3	5.99545	0.630087	Sample3
Q9ULK0	5.51111	0.0324781	Sample3
Q9ULK4	7.16869	0.0995113	Sample3
Q9UPQ0	7.00188	0.167438	Sample3
Q9UQ52	5.76521	0.655005	Sample3
Q9UQ90	5.95647	0.22868	Sample3
Q9UQB3	6.60941	0.0696145	Sample3
Q9Y233	5.97426	0.0882967	Sample3
Q9Y2F5	6.71095	0.141653	Sample3
Q9Y2J8	6.25379	0.0589968	Sample3
Q9Y2X7	6.03655	0.124046	Sample3
Q9Y3A4	6.96669	0.074157	Sample3
Q9Y3E1	5.90249	0.0839556	Sample3
Q9Y483	6.86945	0.103257	Sample3
Q9Y4C0	6.08805	0.14319	Sample3
Q9Y575	5.54305	0.0532894	Sample3
Q9Y5W5	6.16595	0.0581507	Sample3
Q9Y5X1	6.1876	0.00137722	Sample3
Q9Y6Z7	5.16758	0.0525104	Sample3
A0A075B6H7	6.97371	0.181091	Sample4
A0A075B6I0	6.51475	0.0533848	Sample4
A0A075B6I7	5.6837	0.00952428	Sample4
A0A075B6I9	7.1438	0.214517	Sample4
A0A075B6K0	5.8821	0.495505	Sample4
A0A075B6K4	5.56238	0.623602	Sample4
A0A075B6K5	6.06077	0.103926	Sample4
A0A075B6P5	7.68266	0.0516267	Sample4
A0A075B6Q5	6.07102	0.190859	Sample4
A0A075B6R2	5.99496	0.209043	Sample4
A0A075B6R9	6.94511	0.135609	Sample4
A0A075B6S2	5.94195	0.281968	Sample4
A0A075B6S4	4.85795	0.342948	Sample4
A0A075B6S5	6.54532	0.110714	Sample4
A0A075B6S9	6.65342	0.224193	Sample4
A0A087WSX0	5.04028	0.20181	Sample4
A0A087WSY6	6.55411	0.180661	Sample4
A0A087WSZ0	5.81869	0.239978	Sample4
A0A0A0MS15	6.35311	0.224296	Sample4
[truncated: 4,583 more rows]

## Sheet: FigS1B
Repeat1	Repeat2	Correlation	Sample
R1	R1	1	Sample1
R1	R2	0.97293	Sample1
R1	R3	0.973944	Sample1
R1	R4	0.964603	Sample1
R1	R5	0.93771	Sample1
R2	R1	0.97293	Sample1
R2	R2	1	Sample1
R2	R3	0.964052	Sample1
R2	R4	0.976384	Sample1
R2	R5	0.948097	Sample1
R3	R1	0.973944	Sample1
R3	R2	0.964052	Sample1
R3	R3	1	Sample1
R3	R4	0.96867	Sample1
R3	R5	0.959101	Sample1
R4	R1	0.964603	Sample1
R4	R2	0.976384	Sample1
R4	R3	0.96867	Sample1
R4	R4	1	Sample1
R4	R5	0.947385	Sample1
R5	R1	0.93771	Sample1
R5	R2	0.948097	Sample1
R5	R3	0.959101	Sample1
R5	R4	0.947385	Sample1
R5	R5	1	Sample1
R1	R1	1	Sample2
R1	R2	0.97293	Sample2
R1	R3	0.973944	Sample2
R1	R4	0.964603	Sample2
R1	R5	0.93771	Sample2
R2	R1	0.97293	Sample2
R2	R2	1	Sample2
R2	R3	0.964052	Sample2
R2	R4	0.976384	Sample2
R2	R5	0.948097	Sample2
R3	R1	0.973944	Sample2
R3	R2	0.964052	Sample2
R3	R3	1	Sample2
R3	R4	0.96867	Sample2
R3	R5	0.959101	Sample2
R4	R1	0.964603	Sample2
R4	R2	0.976384	Sample2
R4	R3	0.96867	Sample2
R4	R4	1	Sample2
R4	R5	0.947385	Sample2
R5	R1	0.93771	Sample2
R5	R2	0.948097	Sample2
R5	R3	0.959101	Sample2
R5	R4	0.947385	Sample2
R5	R5	1	Sample2
R1	R1	1	Sample3
R1	R2	0.97293	Sample3
R1	R3	0.973944	Sample3
R1	R4	0.964603	Sample3
R1	R5	0.93771	Sample3
R2	R1	0.97293	Sample3
R2	R2	1	Sample3
R2	R3	0.964052	Sample3
R2	R4	0.976384	Sample3
R2	R5	0.948097	Sample3
R3	R1	0.973944	Sample3
R3	R2	0.964052	Sample3
R3	R3	1	Sample3
R3	R4	0.96867	Sample3
R3	R5	0.959101	Sample3
R4	R1	0.964603	Sample3
R4	R2	0.976384	Sample3
R4	R3	0.96867	Sample3
R4	R4	1	Sample3
R4	R5	0.947385	Sample3
R5	R1	0.93771	Sample3
R5	R2	0.948097	Sample3
R5	R3	0.959101	Sample3
R5	R4	0.947385	Sample3
R5	R5	1	Sample3
R1	R1	1	Sample4
R1	R2	0.97293	Sample4
R1	R3	0.973944	Sample4
R1	R4	0.964603	Sample4
R1	R5	0.93771	Sample4
R2	R1	0.97293	Sample4
R2	R2	1	Sample4
R2	R3	0.964052	Sample4
R2	R4	0.976384	Sample4
R2	R5	0.948097	Sample4
R3	R1	0.973944	Sample4
R3	R2	0.964052	Sample4
R3	R3	1	Sample4
R3	R4	0.96867	Sample4
R3	R5	0.959101	Sample4
R4	R1	0.964603	Sample4
R4	R2	0.976384	Sample4
R4	R3	0.96867	Sample4
R4	R4	1	Sample4
R4	R5	0.947385	Sample4
R5	R1	0.93771	Sample4
R5	R2	0.948097	Sample4
R5	R3	0.959101	Sample4
R5	R4	0.947385	Sample4
R5	R5	1	Sample4
R1	R1	1	Sample5
R1	R2	0.97293	Sample5
R1	R3	0.973944	Sample5
R1	R4	0.964603	Sample5
R1	R5	0.93771	Sample5
R2	R1	0.97293	Sample5
R2	R2	1	Sample5
R2	R3	0.964052	Sample5
R2	R4	0.976384	Sample5
R2	R5	0.948097	Sample5
R3	R1	0.973944	Sample5
R3	R2	0.964052	Sample5
R3	R3	1	Sample5
R3	R4	0.96867	Sample5
R3	R5	0.959101	Sample5
R4	R1	0.964603	Sample5
R4	R2	0.976384	Sample5
R4	R3	0.96867	Sample5
R4	R4	1	Sample5
R4	R5	0.947385	Sample5
R5	R1	0.93771	Sample5
R5	R2	0.948097	Sample5
R5	R3	0.959101	Sample5
R5	R4	0.947385	Sample5
R5	R5	1	Sample5
R1	R1	1	Sample6
R1	R2	0.97293	Sample6
R1	R3	0.973944	Sample6
R1	R4	0.964603	Sample6
R1	R5	0.93771	Sample6
R2	R1	0.97293	Sample6
R2	R2	1	Sample6
R2	R3	0.964052	Sample6
R2	R4	0.976384	Sample6
R2	R5	0.948097	Sample6
R3	R1	0.973944	Sample6
R3	R2	0.964052	Sample6
R3	R3	1	Sample6
R3	R4	0.96867	Sample6
R3	R5	0.959101	Sample6
R4	R1	0.964603	Sample6
R4	R2	0.976384	Sample6
R4	R3	0.96867	Sample6
R4	R4	1	Sample6
R4	R5	0.947385	Sample6
R5	R1	0.93771	Sample6
R5	R2	0.948097	Sample6
R5	R3	0.959101	Sample6
R5	R4	0.947385	Sample6
R5	R5	1	Sample6
R1	R1	1	Sample7
R1	R2	0.97293	Sample7
R1	R3	0.973944	Sample7
R1	R4	0.964603	Sample7
R1	R5	0.93771	Sample7
R2	R1	0.97293	Sample7
R2	R2	1	Sample7
R2	R3	0.964052	Sample7
R2	R4	0.976384	Sample7
R2	R5	0.948097	Sample7
R3	R1	0.973944	Sample7
R3	R2	0.964052	Sample7
R3	R3	1	Sample7
R3	R4	0.96867	Sample7
R3	R5	0.959101	Sample7
R4	R1	0.964603	Sample7
R4	R2	0.976384	Sample7
R4	R3	0.96867	Sample7
R4	R4	1	Sample7
R4	R5	0.947385	Sample7
R5	R1	0.93771	Sample7
R5	R2	0.948097	Sample7
R5	R3	0.959101	Sample7
R5	R4	0.947385	Sample7
R5	R5	1	Sample7
R1	R1	1	Sample8
R1	R2	0.97293	Sample8
R1	R3	0.973944	Sample8
R1	R4	0.964603	Sample8
R1	R5	0.93771	Sample8
R2	R1	0.97293	Sample8
R2	R2	1	Sample8
R2	R3	0.964052	Sample8
R2	R4	0.976384	Sample8
R2	R5	0.948097	Sample8
R3	R1	0.973944	Sample8
R3	R2	0.964052	Sample8
R3	R3	1	Sample8
R3	R4	0.96867	Sample8
R3	R5	0.959101	Sample8
R4	R1	0.964603	Sample8
R4	R2	0.976384	Sample8
R4	R3	0.96867	Sample8
R4	R4	1	Sample8
R4	R5	0.947385	Sample8
R5	R1	0.93771	Sample8
R5	R2	0.948097	Sample8
R5	R3	0.959101	Sample8
R5	R4	0.947385	Sample8
R5	R5	1	Sample8
R1	R1	1	Sample9
R1	R2	0.97293	Sample9
R1	R3	0.973944	Sample9
R1	R4	0.964603	Sample9
R1	R5	0.93771	Sample9
R2	R1	0.97293	Sample9
R2	R2	1	Sample9
R2	R3	0.964052	Sample9
R2	R4	0.976384	Sample9
R2	R5	0.948097	Sample9
R3	R1	0.973944	Sample9
R3	R2	0.964052	Sample9
R3	R3	1	Sample9
R3	R4	0.96867	Sample9
R3	R5	0.959101	Sample9
R4	R1	0.964603	Sample9
R4	R2	0.976384	Sample9
R4	R3	0.96867	Sample9
R4	R4	1	Sample9
R4	R5	0.947385	Sample9
R5	R1	0.93771	Sample9
R5	R2	0.948097	Sample9
R5	R3	0.959101	Sample9
R5	R4	0.947385	Sample9
R5	R5	1	Sample9
R1	R1	1	Sample10
R1	R2	0.97293	Sample10
R1	R3	0.973944	Sample10
R1	R4	0.964603	Sample10
R1	R5	0.93771	Sample10
R2	R1	0.97293	Sample10
R2	R2	1	Sample10
R2	R3	0.964052	Sample10
R2	R4	0.976384	Sample10
R2	R5	0.948097	Sample10
R3	R1	0.973944	Sample10
R3	R2	0.964052	Sample10
R3	R3	1	Sample10
R3	R4	0.96867	Sample10
R3	R5	0.959101	Sample10
R4	R1	0.964603	Sample10
R4	R2	0.976384	Sample10
R4	R3	0.96867	Sample10
R4	R4	1	Sample10
R4	R5	0.947385	Sample10
R5	R1	0.93771	Sample10
R5	R2	0.948097	Sample10
R5	R3	0.959101	Sample10
R5	R4	0.947385	Sample10
R5	R5	1	Sample10

## Sheet: FigS2A
Exp	Genes	Protein abundance	Cohort
Exp110952	A1BG	18.7986	DBT
Exp110952	A2M	20.0051	DBT
Exp110952	ADGRB3	18.3718	DBT
Exp110952	ADIPOQ	15.9924	DBT
Exp110952	AFM	17.5214	DBT
Exp110952	AGT	17.9306	DBT
Exp110952	AHSG	19.8836	DBT
Exp110952	ALB	20.8501	DBT
Exp110952	AMBP	19.3322	DBT
Exp110952	ANXA6	18.2731	DBT
Exp110952	APCS	18.9629	DBT
Exp110952	APMAP	16.0649	DBT
Exp110952	APOA1	20.9351	DBT
Exp110952	APOA2	19.6039	DBT
Exp110952	APOA4	19.2016	DBT
Exp110952	APOB	18.1099	DBT
Exp110952	APOC1	19.6742	DBT
Exp110952	APOC2	18.9923	DBT
Exp110952	APOC3	19.2141	DBT
Exp110952	APOC4	16.4606	DBT
Exp110952	APOD	20.2606	DBT
Exp110952	APOE	18.9934	DBT
Exp110952	APOF	18.0015	DBT
Exp110952	APOH	19.23	DBT
Exp110952	APOL1	17.5182	DBT
Exp110952	APOM	17.4289	DBT
Exp110952	ATRN	16.87	DBT
Exp110952	AZGP1	17.3256	DBT
Exp110952	B2M	16.8375	DBT
Exp110952	BCHE	16.3239	DBT
Exp110952	BTD	16.2711	DBT
Exp110952	C1QA	17.7998	DBT
Exp110952	C1QB	18.1581	DBT
Exp110952	C1QC	19.1932	DBT
Exp110952	C1R	17.944	DBT
Exp110952	C1RL	16.6546	DBT
Exp110952	C1S	17.701	DBT
Exp110952	C2	16.9079	DBT
Exp110952	C3	19.3402	DBT
Exp110952	C4A	19.0584	DBT
Exp110952	C4B	19.5867	DBT
Exp110952	C4BPA	18.0883	DBT
Exp110952	C5	17.2743	DBT
Exp110952	C6	17.0465	DBT
Exp110952	C7	17.1581	DBT
Exp110952	C8A	17.6035	DBT
Exp110952	C8B	17.1926	DBT
Exp110952	C8G	16.9446	DBT
Exp110952	C9	17.8644	DBT
Exp110952	CA1	16.4782	DBT
Exp110952	CCDC126	14.1668	DBT
Exp110952	CD14	15.5694	DBT
Exp110952	CD44	16.1596	DBT
Exp110952	CD5L	20.1481	DBT
Exp110952	CDH5	16.6693	DBT
Exp110952	CEP250	23.422	DBT
Exp110952	CFB	18.1373	DBT
Exp110952	CFD	16.6059	DBT
Exp110952	CFH	18.5645	DBT
Exp110952	CFI	16.6279	DBT
Exp110952	CLEC3B	17.0575	DBT
Exp110952	CLU	18.1156	DBT
Exp110952	CNDP1	16.1311	DBT
Exp110952	COMP	15.9131	DBT
Exp110952	CP	18.1094	DBT
Exp110952	CPB2	17.3603	DBT
Exp110952	CPN1	16.2717	DBT
Exp110952	CPN2	17.0449	DBT
Exp110952	CRTAC1	16.6697	DBT
Exp110952	CST3	17.1446	DBT
Exp110952	ECM1	16.858	DBT
Exp110952	F10	18.2355	DBT
Exp110952	F11	16.4759	DBT
Exp110952	F12	15.7821	DBT
Exp110952	F13A1	16.5056	DBT
Exp110952	F13B	15.6616	DBT
Exp110952	F2	19.3134	DBT
Exp110952	F5	15.6037	DBT
Exp110952	FBLN1	16.8555	DBT
Exp110952	FCGR3A	16.218	DBT
Exp110952	FCN3	16.2978	DBT
Exp110952	FETUB	15.6451	DBT
Exp110952	FGA	18.8471	DBT
Exp110952	FGB	19.0889	DBT
Exp110952	FGG	20.0218	DBT
Exp110952	FN1	17.9979	DBT
Exp110952	Fibrinogen	20.0854	DBT
Exp110952	GALE	18.5071	DBT
Exp110952	GC	19.4083	DBT
Exp110952	GGH	14.4476	DBT
Exp110952	GP1BA	15.7374	DBT
Exp110952	GPLD1	17.2814	DBT
Exp110952	GPX3	17.8894	DBT
Exp110952	GSN	18.0205	DBT
Exp110952	HABP2	14.7397	DBT
Exp110952	HBA1	20.4341	DBT
Exp110952	HBB	20.1973	DBT
Exp110952	HBD	19.0024	DBT
Exp110952	HES7	18.9516	DBT
Exp110952	HGFAC	16.5403	DBT
Exp110952	HP	21.4203	DBT
Exp110952	HPR	19.363	DBT
Exp110952	HPX	19.9682	DBT
Exp110952	HRG	18.586	DBT
Exp110952	HSPG2	16.7724	DBT
Exp110952	ICAM2	14.8711	DBT
Exp110952	IGFALS	16.9018	DBT
Exp110952	IGHA1	22.9089	DBT
Exp110952	IGHA2	21.2887	DBT
Exp110952	IGHD	15.957	DBT
Exp110952	IGHG1	20.3615	DBT
Exp110952	IGHG2	21.1516	DBT
Exp110952	IGHG3	20.5975	DBT
Exp110952	IGHG4	19.4175	DBT
Exp110952	IGHM	20.8465	DBT
Exp110952	IGHV1-18	17.7877	DBT
Exp110952	IGHV1-2	17.9157	DBT
Exp110952	IGHV1-24	16.8807	DBT
Exp110952	IGHV1-3	18.7227	DBT
Exp110952	IGHV1-46	18.0068	DBT
Exp110952	IGHV1-69	17.2323	DBT
Exp110952	IGHV1-69D	16.7206	DBT
Exp110952	IGHV1-8	15.6417	DBT
Exp110952	IGHV2-70D	20.1111	DBT
Exp110952	IGHV3-15	20.5368	DBT
Exp110952	IGHV3-38	19.7839	DBT
Exp110952	IGHV3-49	19.4819	DBT
Exp110952	IGHV3-64	17.6758	DBT
Exp110952	IGHV3-64D	20.7926	DBT
Exp110952	IGHV3-7	21.0247	DBT
Exp110952	IGHV3-74	19.7931	DBT
Exp110952	IGHV4-28	15.8275	DBT
Exp110952	IGHV5-51	19.8345	DBT
Exp110952	IGHV6-1	17.9258	DBT
Exp110952	IGKC	21.6341	DBT
Exp110952	IGKV1-16	16.578	DBT
Exp110952	IGKV1-17	18.5363	DBT
Exp110952	IGKV1-5	19.5821	DBT
Exp110952	IGKV1-8	17.0155	DBT
Exp110952	IGKV1D-16	16.5224	DBT
Exp110952	IGKV3-20	21.1096	DBT
Exp110952	IGKV3-7	22.006	DBT
Exp110952	IGKV3D-15	18.4503	DBT
Exp110952	IGKV3D-20	22.6052	DBT
Exp110952	IGKV4-1	19.7113	DBT
Exp110952	IGLC7	19.4625	DBT
Exp110952	IGLL1	19.7544	DBT
Exp110952	IGLL5	21.377	DBT
Exp110952	IGLV1-40	17.8314	DBT
Exp110952	IGLV1-47	19.8092	DBT
Exp110952	IGLV1-51	19.8916	DBT
Exp110952	IGLV2-11	17.2584	DBT
Exp110952	IGLV2-18	18.2027	DBT
Exp110952	IGLV3-21	20.7854	DBT
Exp110952	IGLV3-9	19.383	DBT
Exp110952	IGLV6-57	17.9002	DBT
Exp110952	IGLV8-61	19.0653	DBT
Exp110952	ITIH1	18.3753	DBT
Exp110952	ITIH2	18.5491	DBT
Exp110952	ITIH3	17.4594	DBT
Exp110952	ITIH4	18.4544	DBT
Exp110952	JCHAIN	21.5006	DBT
Exp110952	KLKB1	17.3551	DBT
Exp110952	KNG1	18.8614	DBT
Exp110952	KRT1	17.628	DBT
Exp110952	KRT10	16.7793	DBT
Exp110952	KRT9	16.5745	DBT
Exp110952	LBP	16.4975	DBT
Exp110952	LCAT	17.1523	DBT
Exp110952	LCP1	15.5073	DBT
Exp110952	LGALS3BP	15.4652	DBT
Exp110952	LPA	18.637	DBT
Exp110952	LRG1	18.6976	DBT
Exp110952	LUM	17.9383	DBT
Exp110952	LYZ	16.9569	DBT
Exp110952	MASP1	16.5484	DBT
Exp110952	MASP2	16.9668	DBT
Exp110952	MBL2	17.0141	DBT
Exp110952	NUP98	18.1266	DBT
Exp110952	ORM1	19.5113	DBT
Exp110952	ORM2	18.6322	DBT
Exp110952	PCYOX1	15.4637	DBT
Exp110952	PGLYRP2	17.2265	DBT
Exp110952	PI16	16.5484	DBT
Exp110952	PLG	18.9576	DBT
Exp110952	PLTP	16.8633	DBT
Exp110952	PON1	18.7967	DBT
Exp110952	PRDX2	16.2478	DBT
Exp110952	PRG4	15.1014	DBT
Exp110952	PRKDC	17.3257	DBT
Exp110952	PROC	16.0727	DBT
Exp110952	PROS1	18.1683	DBT
Exp110952	QSOX1	15.7794	DBT
Exp110952	RBP4	19.0625	DBT
Exp110952	RCN1	17.4959	DBT
Exp110952	SAA1	16.3794	DBT
Exp110952	SAA4	18.9622	DBT
Exp110952	SELENOP	17.9136	DBT
Exp110952	SERPINA1	19.8508	DBT
Exp110952	SERPINA10	15.3984	DBT
Exp110952	SERPINA3	18.0533	DBT
Exp110952	SERPINA4	16.9694	DBT
Exp110952	SERPINA5	16.8899	DBT
Exp110952	SERPINA6	18.1507	DBT
Exp110952	SERPINA7	16.5242	DBT
Exp110952	SERPINC1	18.5437	DBT
Exp110952	SERPIND1	17.9356	DBT
Exp110952	SERPINF1	18.428	DBT
Exp110952	SERPINF2	18.0861	DBT
Exp110952	SERPING1	18.8422	DBT
Exp110952	SHBG	16.8718	DBT
Exp110952	SHROOM3	17.9082	DBT
Exp110952	SPG11	18.179	DBT
Exp110952	STXBP5	21.9041	DBT
Exp110952	Serine/threonine-protein	21.6766	DBT
Exp110952	TF	19.9971	DBT
Exp110952	TFRC	15.4861	DBT
Exp110952	TGFBI	15.8363	DBT
Exp110952	TIMM44	22.1638	DBT
Exp110952	TMEM256	22.6134	DBT
Exp110952	TTR	17.8863	DBT
Exp110952	VASN	16.1359	DBT
Exp110952	VTN	20.3463	DBT
Exp110952	VWF	15.6236	DBT
Exp110977	A1BG	18.9546	DBT
Exp110977	A2M	20.0651	DBT
Exp110977	ADARB1	15.9546	DBT
Exp110977	ADGRB3	19.1223	DBT
Exp110977	ADIPOQ	16.4073	DBT
Exp110977	AFM	18.0273	DBT
Exp110977	AGT	18.1929	DBT
Exp110977	AHSG	19.7869	DBT
Exp110977	ALB	21.1075	DBT
Exp110977	AMBP	19.1788	DBT
Exp110977	ANXA6	18.4113	DBT
Exp110977	APCS	18.9311	DBT
Exp110977	APMAP	16.4418	DBT
Exp110977	APOA1	20.882	DBT
Exp110977	APOA2	19.4906	DBT
Exp110977	APOA4	19.4094	DBT
Exp110977	APOB	18.7051	DBT
Exp110977	APOC1	20.1845	DBT
Exp110977	APOC2	19.5038	DBT
Exp110977	APOC3	19.5547	DBT
Exp110977	APOC4	16.8749	DBT
Exp110977	APOD	20.5092	DBT
Exp110977	APOE	19.144	DBT
Exp110977	APOF	18.0465	DBT
Exp110977	APOH	19.2386	DBT
Exp110977	APOL1	17.4263	DBT
Exp110977	APOM	17.9028	DBT
Exp110977	ATRN	16.8265	DBT
Exp110977	AZGP1	17.5836	DBT
Exp110977	B2M	16.4734	DBT
Exp110977	BCHE	16.6858	DBT
Exp110977	BTD	16.2865	DBT
Exp110977	C1QA	17.9623	DBT
Exp110977	C1QB	18.1767	DBT
Exp110977	C1QC	19.2227	DBT
Exp110977	C1R	17.5404	DBT
Exp110977	C1RL	16.4861	DBT
Exp110977	C1S	17.1491	DBT
Exp110977	C2	16.9993	DBT
Exp110977	C3	19.477	DBT
Exp110977	C4A	19.2118	DBT
Exp110977	C4B	19.7238	DBT
Exp110977	C4BPA	18.0806	DBT
Exp110977	C5	17.2191	DBT
Exp110977	C6	17.1088	DBT
Exp110977	C7	17.3033	DBT
Exp110977	C8A	17.5861	DBT
Exp110977	C8B	17.3647	DBT
Exp110977	C8G	16.9014	DBT
Exp110977	C9	17.7019	DBT
Exp110977	CA1	15.961	DBT
Exp110977	CCDC126	15.3565	DBT
Exp110977	CD14	15.7015	DBT
Exp110977	CD44	15.4765	DBT
Exp110977	CD5L	20.1453	DBT
Exp110977	CDH5	16.4018	DBT
Exp110977	CEP250	22.5477	DBT
Exp110977	CFB	18.2707	DBT
Exp110977	CFD	15.6712	DBT
Exp110977	CFH	19.4537	DBT
Exp110977	CFHR3	17.6196	DBT
Exp110977	CFI	16.6413	DBT
Exp110977	CLEC3B	17.3399	DBT
Exp110977	CLU	18.1273	DBT
Exp110977	CNDP1	16.3358	DBT
Exp110977	COMP	15.8164	DBT
Exp110977	CP	18.2855	DBT
Exp110977	CPB2	17.3227	DBT
Exp110977	CPN1	16.5816	DBT
Exp110977	CPN2	17.2277	DBT
Exp110977	CRTAC1	16.54	DBT
Exp110977	CST3	17.8861	DBT
Exp110977	ECM1	17.1965	DBT
Exp110977	F10	18.202	DBT
Exp110977	F11	14.9368	DBT
Exp110977	F12	15.7516	DBT
Exp110977	F13A1	16.4366	DBT
Exp110977	F13B	15.8744	DBT
Exp110977	F2	19.2528	DBT
Exp110977	F5	16.3092	DBT
Exp110977	F9	17.7278	DBT
Exp110977	FBLN1	17.0341	DBT
Exp110977	FCGR3A	16.4547	DBT
Exp110977	FCN3	16.443	DBT
Exp110977	FETUB	16.1339	DBT
Exp110977	FGA	18.9561	DBT
Exp110977	FGB	19.3593	DBT
Exp110977	FGG	20.1638	DBT
Exp110977	FN1	17.4517	DBT
Exp110977	Fibrinogen	19.9101	DBT
Exp110977	GC	19.2259	DBT
Exp110977	GGH	15.4156	DBT
Exp110977	GP1BA	16.0114	DBT
Exp110977	GPLD1	17.5058	DBT
Exp110977	GPX3	18.0945	DBT
Exp110977	GSN	17.9589	DBT
Exp110977	HABP2	14.4863	DBT
Exp110977	HBA1	20.0603	DBT
Exp110977	HBB	19.806	DBT
Exp110977	HBD	18.4135	DBT
Exp110977	HES7	19.0657	DBT
Exp110977	HGFAC	16.4086	DBT
Exp110977	HP	21.3606	DBT
Exp110977	HPR	19.2874	DBT
Exp110977	HPX	19.9788	DBT
Exp110977	HRG	18.5682	DBT
Exp110977	HSPG2	14.6393	DBT
Exp110977	ICAM2	15.5985	DBT
Exp110977	IGFALS	17.2313	DBT
Exp110977	IGHA1	22.7713	DBT
Exp110977	IGHA2	21.8362	DBT
Exp110977	IGHD	16.4028	DBT
Exp110977	IGHG1	20.412	DBT
Exp110977	IGHG2	21.6859	DBT
Exp110977	IGHG3	21.139	DBT
Exp110977	IGHG4	20.3038	DBT
Exp110977	IGHM	21.0113	DBT
Exp110977	IGHV1-18	18.2604	DBT
Exp110977	IGHV1-24	17.5966	DBT
Exp110977	IGHV1-3	19.1115	DBT
Exp110977	IGHV1-46	18.0512	DBT
Exp110977	IGHV1-69	17.244	DBT
Exp110977	IGHV1-69D	17.888	DBT
Exp110977	IGHV1-8	17.7686	DBT
Exp110977	IGHV2-26	15.4187	DBT
Exp110977	IGHV2-5	14.5517	DBT
Exp110977	IGHV2-70D	20.5799	DBT
Exp110977	IGHV3-15	20.7745	DBT
Exp110977	IGHV3-38	19.8968	DBT
Exp110977	IGHV3-49	19.5339	DBT
Exp110977	IGHV3-64	18.9825	DBT
Exp110977	IGHV3-64D	21.114	DBT
Exp110977	IGHV3-7	20.7173	DBT
Exp110977	IGHV3-74	19.7697	DBT
Exp110977	IGHV4-28	18.8341	DBT
Exp110977	IGHV5-51	20.1644	DBT
Exp110977	IGHV6-1	17.9257	DBT
Exp110977	IGKC	21.6787	DBT
Exp110977	IGKV1-16	16.6804	DBT
Exp110977	IGKV1-17	17.4646	DBT
Exp110977	IGKV1-5	19.8583	DBT
Exp110977	IGKV1-8	17.5339	DBT
Exp110977	IGKV1D-16	17.3041	DBT
Exp110977	IGKV3-20	21.0844	DBT
Exp110977	IGKV3-7	22.0575	DBT
Exp110977	IGKV3D-15	18.7668	DBT
Exp110977	IGKV3D-20	22.7543	DBT
Exp110977	IGKV4-1	20.0416	DBT
Exp110977	IGLC7	22.5086	DBT
Exp110977	IGLL1	20.1926	DBT
Exp110977	IGLL5	21.2837	DBT
Exp110977	IGLV1-40	18.0598	DBT
Exp110977	IGLV1-47	19.8224	DBT
Exp110977	IGLV1-51	19.0553	DBT
Exp110977	IGLV2-11	17.1932	DBT
Exp110977	IGLV2-18	18.6219	DBT
Exp110977	IGLV3-21	20.9164	DBT
Exp110977	IGLV3-9	19.785	DBT
Exp110977	IGLV6-57	18.1733	DBT
Exp110977	IGLV8-61	19.2562	DBT
Exp110977	ITIH1	18.4488	DBT
Exp110977	ITIH2	18.599	DBT
Exp110977	ITIH3	17.3902	DBT
Exp110977	ITIH4	18.5662	DBT
Exp110977	JCHAIN	21.0026	DBT
Exp110977	KLKB1	17.2323	DBT
Exp110977	KNG1	19.0077	DBT
Exp110977	KRT1	15.3872	DBT
Exp110977	KRT9	14.1481	DBT
Exp110977	LBP	16.5858	DBT
Exp110977	LCAT	16.8243	DBT
Exp110977	LCP1	15.6393	DBT
Exp110977	LGALS3BP	15.7922	DBT
Exp110977	LPA	20.1285	DBT
Exp110977	LRG1	18.6646	DBT
Exp110977	LUM	17.7544	DBT
Exp110977	LYZ	16.7134	DBT
Exp110977	MAP2K7	18.1768	DBT
Exp110977	MASP1	16.7593	DBT
Exp110977	MASP2	17.2363	DBT
Exp110977	MBL2	16.934	DBT
Exp110977	MINPP1	15.1026	DBT
Exp110977	NNMT	17.869	DBT
Exp110977	NUP98	18.0092	DBT
Exp110977	ORM1	19.829	DBT
Exp110977	ORM2	19.4314	DBT
Exp110977	PCYOX1	16.0211	DBT
Exp110977	PGLYRP2	17.492	DBT
Exp110977	PI16	16.4464	DBT
Exp110977	PLG	18.8859	DBT
Exp110977	PLTP	16.687	DBT
Exp110977	PON1	18.8474	DBT
Exp110977	PRDX2	15.4941	DBT
Exp110977	PRG4	15.8797	DBT
Exp110977	PRKDC	18.1624	DBT
Exp110977	PROC	15.896	DBT
Exp110977	PROS1	17.9615	DBT
Exp110977	QSOX1	15.6417	DBT
Exp110977	RBP4	19.476	DBT
Exp110977	SAA1	17.4783	DBT
Exp110977	SAA4	19.0452	DBT
Exp110977	SELENOP	17.8045	DBT
Exp110977	SERPINA1	19.8131	DBT
Exp110977	SERPINA10	16.1036	DBT
Exp110977	SERPINA3	18.3797	DBT
Exp110977	SERPINA4	17.2365	DBT
Exp110977	SERPINA5	17.0512	DBT
Exp110977	SERPINA6	17.9525	DBT
Exp110977	SERPINA7	16.5448	DBT
Exp110977	SERPINC1	18.3907	DBT
Exp110977	SERPIND1	17.8854	DBT
Exp110977	SERPINF1	18.6578	DBT
Exp110977	SERPINF2	18.1902	DBT
Exp110977	SERPING1	18.7186	DBT
Exp110977	SHBG	17.3594	DBT
Exp110977	SHROOM3	17.3544	DBT
Exp110977	SPG11	18.0874	DBT
Exp110977	STXBP5	22.2732	DBT
Exp110977	Serine/threonine-protein	21.8988	DBT
Exp110977	TF	20.0432	DBT
Exp110977	TFRC	15.0605	DBT
Exp110977	TGFBI	16.3358	DBT
Exp110977	TIMM44	22.1843	DBT
Exp110977	TMEM256	23.0971	DBT
Exp110977	TTR	18.1215	DBT
Exp110977	VASN	16.3061	DBT
Exp110977	VTN	20.5017	DBT
Exp110977	VWF	16.3643	DBT
Exp110997	A1BG	18.7575	DBT
Exp110997	A2M	20.1857	DBT
Exp110997	ADARB1	16.2269	DBT
Exp110997	ADGRB3	18.6058	DBT
Exp110997	ADIPOQ	16.2531	DBT
Exp110997	AFM	17.9433	DBT
Exp110997	AGT	17.9244	DBT
Exp110997	AHSG	19.7043	DBT
Exp110997	ALB	22.0732	DBT
Exp110997	AMBP	19.3147	DBT
Exp110997	ANXA6	18.5328	DBT
Exp110997	APCS	19.2127	DBT
Exp110997	APMAP	16.4527	DBT
Exp110997	APOA1	20.8167	DBT
Exp110997	APOA2	19.5987	DBT
Exp110997	APOA4	19.3046	DBT
Exp110997	APOB	18.2824	DBT
Exp110997	APOC1	20.4963	DBT
Exp110997	APOC2	19.482	DBT
Exp110997	APOC3	19.8467	DBT
Exp110997	APOC4	16.6692	DBT
Exp110997	APOD	19.9089	DBT
Exp110997	APOE	19.021	DBT
Exp110997	APOF	18.296	DBT
Exp110997	APOH	19.6665	DBT
Exp110997	APOL1	17.2543	DBT
Exp110997	APOM	17.885	DBT
Exp110997	ATRN	17.0753	DBT
Exp110997	AZGP1	17.3206	DBT
Exp110997	B2M	16.4159	DBT
Exp110997	BCHE	16.7414	DBT
Exp110997	BTD	16.5191	DBT
Exp110997	C1QA	17.8136	DBT
Exp110997	C1QB	18.0502	DBT
Exp110997	C1QC	19.4185	DBT
Exp110997	C1R	17.5132	DBT
Exp110997	C1RL	16.0451	DBT
Exp110997	C1S	17.9119	DBT
Exp110997	C2	17.0924	DBT
Exp110997	C3	19.4891	DBT
Exp110997	C4A	19.1459	DBT
Exp110997	C4B	19.698	DBT
Exp110997	C4BPA	18.1224	DBT
Exp110997	C4BPB	16.405	DBT
Exp110997	C5	17.3705	DBT
Exp110997	C6	17.2288	DBT
Exp110997	C7	17.2953	DBT
Exp110997	C8A	17.345	DBT
Exp110997	C8B	17.3539	DBT
Exp110997	C8G	17.047	DBT
Exp110997	C9	17.7116	DBT
Exp110997	CA1	16.7398	DBT
Exp110997	CCDC126	15.0227	DBT
Exp110997	CD14	15.7946	DBT
Exp110997	CD44	14.9021	DBT
Exp110997	CD5L	20.2286	DBT
Exp110997	CDH5	16.9352	DBT
Exp110997	CEP250	23.1132	DBT
Exp110997	CFB	18.1892	DBT
Exp110997	CFD	16.5984	DBT
Exp110997	CFH	18.9265	DBT
Exp110997	CFHR3	17.0814	DBT
Exp110997	CFI	16.7448	DBT
Exp110997	CLEC3B	17.1868	DBT
Exp110997	CLU	18.1101	DBT
Exp110997	CNDP1	16.7568	DBT
Exp110997	COMP	15.8055	DBT
Exp110997	CP	18.2518	DBT
Exp110997	CPB2	17.5907	DBT
Exp110997	CPN1	16.3775	DBT
Exp110997	CPN2	17.0154	DBT
Exp110997	CRTAC1	16.4599	DBT
Exp110997	CST3	16.7623	DBT
Exp110997	ECM1	17.4806	DBT
Exp110997	F10	17.9707	DBT
Exp110997	F11	14.2284	DBT
Exp110997	F12	15.9046	DBT
Exp110997	F13A1	16.7711	DBT
Exp110997	F13B	16.1079	DBT
Exp110997	F2	19.0715	DBT
Exp110997	F5	16.4086	DBT
Exp110997	F9	18.8016	DBT
Exp110997	FBLN1	17.5412	DBT
Exp110997	FCN3	16.5838	DBT
Exp110997	FETUB	16.5851	DBT
Exp110997	FGA	19.2698	DBT
Exp110997	FGB	19.5014	DBT
Exp110997	FGG	20.3808	DBT
Exp110997	FN1	18.946	DBT
Exp110997	Fibrinogen	20.7133	DBT
Exp110997	GALE	19.5776	DBT
Exp110997	GC	19.1612	DBT
Exp110997	GGH	15.1771	DBT
Exp110997	GP1BA	16.7261	DBT
Exp110997	GPLD1	17.4808	DBT
Exp110997	GPX3	18.1426	DBT
Exp110997	GSN	17.9794	DBT
Exp110997	HABP2	15.2058	DBT
Exp110997	HBA1	20.6056	DBT
Exp110997	HBB	20.5187	DBT
Exp110997	HBD	19.2508	DBT
Exp110997	HES7	18.6212	DBT
Exp110997	HGFAC	16.4939	DBT
Exp110997	HP	21.0888	DBT
Exp110997	HPR	19.1087	DBT
Exp110997	HPX	19.8778	DBT
Exp110997	HRG	18.3244	DBT
Exp110997	HSPG2	15.4362	DBT
Exp110997	ICAM2	15.6235	DBT
Exp110997	IGFALS	17.3374	DBT
Exp110997	IGHA1	22.9131	DBT
Exp110997	IGHA2	21.8207	DBT
Exp110997	IGHD	16.8069	DBT
Exp110997	IGHG1	20.6886	DBT
Exp110997	IGHG2	21.4854	DBT
Exp110997	IGHG3	20.9365	DBT
Exp110997	IGHG4	20.4717	DBT
Exp110997	IGHM	20.7725	DBT
Exp110997	IGHV1-18	18.4326	DBT
Exp110997	IGHV1-24	17.3548	DBT
Exp110997	IGHV1-3	19.2344	DBT
Exp110997	IGHV1-46	18.229	DBT
Exp110997	IGHV1-69	17.3222	DBT
Exp110997	IGHV1-69D	17.9082	DBT
Exp110997	IGHV1-8	18.1143	DBT
Exp110997	IGHV2-26	16.3208	DBT
Exp110997	IGHV2-5	16.3164	DBT
Exp110997	IGHV2-70D	20.557	DBT
Exp110997	IGHV3-15	21.0013	DBT
Exp110997	IGHV3-38	20.0291	DBT
Exp110997	IGHV3-49	19.7558	DBT
Exp110997	IGHV3-64	18.3863	DBT
Exp110997	IGHV3-64D	21.0443	DBT
Exp110997	IGHV3-7	21.2872	DBT
Exp110997	IGHV3-74	19.6399	DBT
Exp110997	IGHV4-28	21.0705	DBT
Exp110997	IGHV5-51	20.3652	DBT
Exp110997	IGHV6-1	18.3256	DBT
Exp110997	IGKC	21.8396	DBT
Exp110997	IGKV1-16	16.9403	DBT
Exp110997	IGKV1-17	18.2833	DBT
Exp110997	IGKV1-5	20.0814	DBT
Exp110997	IGKV1-8	17.563	DBT
Exp110997	IGKV1D-16	17.8076	DBT
Exp110997	IGKV3-20	21.2824	DBT
Exp110997	IGKV3-7	22.3271	DBT
Exp110997	IGKV3D-15	18.3062	DBT
Exp110997	IGKV3D-20	22.8079	DBT
Exp110997	IGKV4-1	20.4087	DBT
Exp110997	IGKV6-21	16.8872	DBT
Exp110997	IGLC7	22.643	DBT
Exp110997	IGLL1	19.9554	DBT
Exp110997	IGLL5	21.0094	DBT
Exp110997	IGLV1-36	17.1353	DBT
Exp110997	IGLV1-40	16.9511	DBT
Exp110997	IGLV1-47	19.6968	DBT
Exp110997	IGLV1-51	19.7441	DBT
Exp110997	IGLV2-11	17.1882	DBT
Exp110997	IGLV2-18	18.3189	DBT
Exp110997	IGLV3-21	20.9001	DBT
Exp110997	IGLV3-9	19.4897	DBT
Exp110997	IGLV6-57	18.1204	DBT
Exp110997	IGLV8-61	19.27	DBT
Exp110997	ITIH1	18.3189	DBT
Exp110997	ITIH2	18.4954	DBT
Exp110997	ITIH3	17.2462	DBT
Exp110997	ITIH4	18.5306	DBT
Exp110997	JCHAIN	21.7634	DBT
Exp110997	KLKB1	17.2579	DBT
Exp110997	KNG1	18.8305	DBT
Exp110997	KRT1	17.5159	DBT
Exp110997	KRT10	16.5185	DBT
Exp110997	KRT9	16.4549	DBT
Exp110997	LBP	16.9174	DBT
Exp110997	LCAT	17.5364	DBT
Exp110997	LCP1	15.8383	DBT
Exp110997	LGALS3BP	16.0351	DBT
Exp110997	LPA	19.718	DBT
Exp110997	LRG1	18.6013	DBT
Exp110997	LUM	18.0818	DBT
Exp110997	LYZ	16.2825	DBT
Exp110997	MAP2K7	17.1325	DBT
Exp110997	MASP1	16.6729	DBT
Exp110997	MASP2	16.5162	DBT
Exp110997	MBL2	17.5414	DBT
Exp110997	MINPP1	15.2054	DBT
Exp110997	NNMT	17.5854	DBT
Exp110997	NUP98	18.1861	DBT
Exp110997	ORM1	20.1599	DBT
Exp110997	ORM2	19.4518	DBT
Exp110997	PCYOX1	16.1518	DBT
Exp110997	PGLYRP2	17.1915	DBT
Exp110997	PI16	16.6978	DBT
Exp110997	PLG	18.7811	DBT
Exp110997	PLTP	16.7577	DBT
Exp110997	PON1	18.8552	DBT
Exp110997	PRDX2	16.6548	DBT
Exp110997	PRG4	15.6042	DBT
Exp110997	PROC	16.4684	DBT
Exp110997	PROS1	17.6554	DBT
Exp110997	QSOX1	15.1928	DBT
Exp110997	RBP4	19.4305	DBT
Exp110997	SAA1	17.7709	DBT
Exp110997	SAA4	18.8082	DBT
Exp110997	SELENOP	17.6204	DBT
Exp110997	SERPINA1	19.7167	DBT
Exp110997	SERPINA10	16.2887	DBT
Exp110997	SERPINA3	18.1087	DBT
Exp110997	SERPINA4	17.3112	DBT
Exp110997	SERPINA5	17.2462	DBT
Exp110997	SERPINA6	18.0202	DBT
Exp110997	SERPINA7	16.5933	DBT
Exp110997	SERPINC1	18.5571	DBT
Exp110997	SERPIND1	17.8336	DBT
Exp110997	SERPINF1	18.6016	DBT
Exp110997	SERPINF2	18.3755	DBT
Exp110997	SERPING1	18.8055	DBT
Exp110997	SHBG	17.3001	DBT
Exp110997	SHROOM3	17.7751	DBT
Exp110997	SPG11	18.3242	DBT
Exp110997	STXBP5	22.2032	DBT
Exp110997	Serine/threonine-protein	21.8532	DBT
Exp110997	TF	20.1838	DBT
Exp110997	TFRC	14.7089	DBT
Exp110997	TGFBI	16.6085	DBT
Exp110997	TIMM44	21.7772	DBT
Exp110997	TMEM256	21.4575	DBT
Exp110997	TTR	17.9804	DBT
Exp110997	VASN	16.6477	DBT
Exp110997	VTN	20.3109	DBT
Exp110997	VWF	17.8792	DBT
Exp111030	A1BG	18.9431	DBT
Exp111030	A2M	19.0971	DBT
Exp111030	ADGRB3	18.7747	DBT
Exp111030	ADIPOQ	14.8488	DBT
Exp111030	AFM	18.4122	DBT
Exp111030	AGT	18.3234	DBT
Exp111030	AHSG	18.9364	DBT
Exp111030	ALB	22.2753	DBT
Exp111030	AMBP	18.6944	DBT
Exp111030	ANXA6	18.8439	DBT
Exp111030	APCS	19.2301	DBT
Exp111030	APMAP	16.1043	DBT
Exp111030	APOA1	20.4831	DBT
Exp111030	APOA2	19.5063	DBT
Exp111030	APOA4	18.3468	DBT
Exp111030	APOB	18.1072	DBT
Exp111030	APOC1	21.3543	DBT
Exp111030	APOC2	19.8478	DBT
Exp111030	APOC3	20.977	DBT
Exp111030	APOC4	18.1665	DBT
Exp111030	APOD	19.4989	DBT
Exp111030	APOE	18.6234	DBT
Exp111030	APOF	17.2626	DBT
Exp111030	APOH	18.9244	DBT
Exp111030	APOL1	17.0827	DBT
Exp111030	APOM	18.8204	DBT
Exp111030	ATRN	16.586	DBT
Exp111030	AZGP1	16.8789	DBT
Exp111030	B2M	15.3471	DBT
Exp111030	BCHE	17.062	DBT
Exp111030	BTD	17.2313	DBT
Exp111030	C1QA	18.0771	DBT
Exp111030	C1QB	18.5774	DBT
Exp111030	C1QC	19.3683	DBT
Exp111030	C1R	16.8715	DBT
Exp111030	C1RL	16.3963	DBT
Exp111030	C1S	16.6088	DBT
Exp111030	C2	17.364	DBT
Exp111030	C3	19.5842	DBT
Exp111030	C4A	19.1561	DBT
Exp111030	C4B	19.7125	DBT
Exp111030	C4BPA	18.532	DBT
Exp111030	C4BPB	15.8459	DBT
Exp111030	C5	17.5646	DBT
Exp111030	C6	17.1141	DBT
Exp111030	C7	17.0644	DBT
Exp111030	C8A	17.5301	DBT
Exp111030	C8B	17.7962	DBT
Exp111030	C8G	16.8711	DBT
Exp111030	C9	16.9268	DBT
Exp111030	CA1	17.2914	DBT
Exp111030	CCDC126	15.254	DBT
Exp111030	CD14	15.7104	DBT
Exp111030	CD44	14.4857	DBT
Exp111030	CD5L	19.7488	DBT
Exp111030	CDH5	16.582	DBT
Exp111030	CEP250	23.0994	DBT
Exp111030	CFB	18.638	DBT
Exp111030	CFD	16.2235	DBT
Exp111030	CFH	19.0232	DBT
Exp111030	CFHR3	15.3647	DBT
Exp111030	CFI	17.0511	DBT
Exp111030	CLEC3B	17.9046	DBT
Exp111030	CLU	18.5655	DBT
Exp111030	CNDP1	17.5409	DBT
Exp111030	COMP	18.7502	DBT
Exp111030	CP	18.0492	DBT
Exp111030	CPB2	17.9388	DBT
Exp111030	CPN1	16.6044	DBT
Exp111030	CPN2	17.5087	DBT
Exp111030	CRTAC1	15.7862	DBT
Exp111030	CST3	16.6995	DBT
Exp111030	ECM1	17.5509	DBT
Exp111030	F10	18.5461	DBT
Exp111030	F11	16.4841	DBT
Exp111030	F12	16.8038	DBT
Exp111030	F13A1	16.6156	DBT
Exp111030	F13B	16.2081	DBT
Exp111030	F2	19.6428	DBT
Exp111030	F5	16.3431	DBT
Exp111030	F9	17.997	DBT
Exp111030	FBLN1	16.3503	DBT
Exp111030	FCGR3A	15.4008	DBT
Exp111030	FCN3	17.6739	DBT
Exp111030	FETUB	16.6992	DBT
Exp111030	FGA	19.1466	DBT
Exp111030	FGB	19.9752	DBT
Exp111030	FGG	20.4749	DBT
Exp111030	FN1	18.9	DBT
Exp111030	Fibrinogen	20.9919	DBT
Exp111030	GALE	18.8362	DBT
Exp111030	GC	19.317	DBT
Exp111030	GGH	15.5045	DBT
Exp111030	GP1BA	16.1618	DBT
Exp111030	GPLD1	17.3373	DBT
Exp111030	GPX3	18.3802	DBT
Exp111030	GSN	17.6218	DBT
Exp111030	HABP2	14.1946	DBT
Exp111030	HBA1	20.3847	DBT
Exp111030	HBB	20.3813	DBT
Exp111030	HBD	19.1824	DBT
Exp111030	HGFAC	16.3667	DBT
Exp111030	HP	20.0033	DBT
Exp111030	HPR	19.3124	DBT
Exp111030	HPX	20.2267	DBT
Exp111030	HRG	18.2758	DBT
Exp111030	HSPG2	14.6353	DBT
Exp111030	ICAM2	15.6802	DBT
Exp111030	IGFALS	17.7971	DBT
Exp111030	IGHA1	21.0182	DBT
Exp111030	IGHA2	21.5044	DBT
Exp111030	IGHD	16.6896	DBT
Exp111030	IGHG1	20.494	DBT
Exp111030	IGHG2	20.9283	DBT
Exp111030	IGHG3	19.9651	DBT
Exp111030	IGHG4	22.1531	DBT
Exp111030	IGHM	20.2945	DBT
Exp111030	IGHV1-18	17.8355	DBT
Exp111030	IGHV1-2	19.1294	DBT
Exp111030	IGHV1-24	16.7337	DBT
Exp111030	IGHV1-3	18.8874	DBT
Exp111030	IGHV1-46	17.6445	DBT
Exp111030	IGHV1-69D	16.9503	DBT
Exp111030	IGHV1-8	17.8749	DBT
Exp111030	IGHV2-26	16.3652	DBT
Exp111030	IGHV2-5	16.7738	DBT
Exp111030	IGHV2-70D	16.1076	DBT
Exp111030	IGHV3-15	19.786	DBT
Exp111030	IGHV3-38	18.8009	DBT
Exp111030	IGHV3-49	18.4735	DBT
Exp111030	IGHV3-64	18.6645	DBT
Exp111030	IGHV3-64D	20.1536	DBT
Exp111030	IGHV3-7	20.9855	DBT
Exp111030	IGHV3-74	18.5664	DBT
Exp111030	IGHV4-28	19.4902	DBT
Exp111030	IGHV5-51	18.9426	DBT
Exp111030	IGHV6-1	17.3708	DBT
Exp111030	IGKC	21.2913	DBT
Exp111030	IGKV1-16	18.486	DBT
Exp111030	IGKV1-17	17.0322	DBT
Exp111030	IGKV1-5	18.1595	DBT
Exp111030	IGKV1-8	15.2538	DBT
Exp111030	IGKV1D-16	15.8461	DBT
Exp111030	IGKV3-20	20.9503	DBT
Exp111030	IGKV3-7	21.9135	DBT
Exp111030	IGKV3D-15	18.7045	DBT
Exp111030	IGKV3D-20	22.3131	DBT
Exp111030	IGKV4-1	19.6695	DBT
Exp111030	IGKV6-21	17.2115	DBT
Exp111030	IGLL1	19.4282	DBT
Exp111030	IGLL5	20.6335	DBT
Exp111030	IGLV1-36	16.6014	DBT
Exp111030	IGLV1-47	19.6348	DBT
Exp111030	IGLV1-51	17.5198	DBT
Exp111030	IGLV2-11	16.9637	DBT
Exp111030	IGLV2-18	17.9816	DBT
Exp111030	IGLV3-21	19.6961	DBT
Exp111030	IGLV3-9	18.537	DBT
Exp111030	IGLV6-57	17.8079	DBT
Exp111030	IGLV8-61	17.075	DBT
Exp111030	ITIH1	18.6401	DBT
Exp111030	ITIH2	18.4006	DBT
Exp111030	ITIH3	16.5862	DBT
Exp111030	ITIH4	18.6616	DBT
Exp111030	JCHAIN	20.2428	DBT
Exp111030	KLKB1	17.0477	DBT
Exp111030	KNG1	19.0192	DBT
Exp111030	KRT1	16.0183	DBT
Exp111030	KRT10	16.212	DBT
Exp111030	KRT9	15.3406	DBT
Exp111030	LBP	16.9475	DBT
Exp111030	LCAT	16.4074	DBT
Exp111030	LCP1	16.0006	DBT
Exp111030	LGALS3BP	16.6182	DBT
Exp111030	LPA	14.0193	DBT
Exp111030	LRG1	17.7429	DBT
Exp111030	LUM	17.7512	DBT
Exp111030	LYZ	15.0484	DBT
Exp111030	MAP2K7	15.8363	DBT
Exp111030	MASP1	17.0011	DBT
Exp111030	MASP2	16.8321	DBT
Exp111030	MBL2	15.1285	DBT
Exp111030	MINPP1	15.751	DBT
Exp111030	NNMT	17.633	DBT
Exp111030	NUP98	19.4299	DBT
Exp111030	ORM1	20.6355	DBT
Exp111030	ORM2	20.0083	DBT
Exp111030	PCYOX1	16.2959	DBT
Exp111030	PGLYRP2	17.0899	DBT
Exp111030	PI16	16.1648	DBT
Exp111030	PLG	18.5851	DBT
Exp111030	PLTP	16.4668	DBT
Exp111030	PON1	18.9106	DBT
Exp111030	PRDX2	17.1152	DBT
Exp111030	PRG4	16.2351	DBT
Exp111030	PRKDC	16.8036	DBT
Exp111030	PROC	16.5447	DBT
Exp111030	PROS1	17.913	DBT
Exp111030	QSOX1	15.8642	DBT
Exp111030	RBP4	20.0987	DBT
Exp111030	SAA1	16.5874	DBT
Exp111030	SAA4	18.3821	DBT
Exp111030	SELENOP	18.2853	DBT
Exp111030	SELL	18.0861	DBT
Exp111030	SERPINA1	19.3773	DBT
Exp111030	SERPINA10	16.8197	DBT
Exp111030	SERPINA3	18.2587	DBT
Exp111030	SERPINA4	17.5891	DBT
Exp111030	SERPINA5	17.7459	DBT
Exp111030	SERPINA6	18.3778	DBT
Exp111030	SERPINA7	16.8575	DBT
Exp111030	SERPINC1	18.5549	DBT
Exp111030	SERPIND1	18.4043	DBT
Exp111030	SERPINF1	18.3722	DBT
Exp111030	SERPINF2	18.5771	DBT
Exp111030	SERPING1	19.0254	DBT
Exp111030	SHBG	15.1132	DBT
Exp111030	SHROOM3	15.5319	DBT
Exp111030	SPG11	19.123	DBT
Exp111030	STXBP5	22.3616	DBT
Exp111030	Serine/threonine-protein	22.1926	DBT
Exp111030	TF	20.242	DBT
Exp111030	TFRC	16.7129	DBT
Exp111030	TGFBI	16.8228	DBT
Exp111030	TIMM44	22.4666	DBT
Exp111030	TMEM256	23.2865	DBT
Exp111030	TTR	18.1586	DBT
Exp111030	VASN	16.1404	DBT
Exp111030	VTN	20.5783	DBT
Exp111030	VWF	17.0695	DBT
Exp111032	A1BG	19.5009	DBT
Exp111032	A2M	19.2893	DBT
Exp111032	ADARB1	18.3193	DBT
Exp111032	ADGRB3	17.3372	DBT
Exp111032	ADIPOQ	15.3072	DBT
Exp111032	AFM	17.1853	DBT
Exp111032	AGT	18.2553	DBT
Exp111032	AHSG	19.3204	DBT
Exp111032	ALB	21.4923	DBT
Exp111032	AMBP	18.9912	DBT
Exp111032	ANXA6	18.0862	DBT
Exp111032	APCS	19.2065	DBT
Exp111032	APMAP	16.3313	DBT
Exp111032	APOA1	20.5069	DBT
Exp111032	APOA2	18.4339	DBT
Exp111032	APOA4	17.9521	DBT
Exp111032	APOB	18.5184	DBT
Exp111032	APOC1	19.7104	DBT
Exp111032	APOC2	19.2781	DBT
Exp111032	APOC3	18.6635	DBT
Exp111032	APOC4	16.4403	DBT
Exp111032	APOD	19.1708	DBT
Exp111032	APOE	18.4607	DBT
Exp111032	APOF	18.2673	DBT
Exp111032	APOH	19.1506	DBT
Exp111032	APOL1	16.9474	DBT
Exp111032	APOM	17.7926	DBT
Exp111032	ATRN	16.5252	DBT
Exp111032	AZGP1	17.136	DBT
Exp111032	B2M	16.7735	DBT
Exp111032	BCHE	16.7156	DBT
Exp111032	BTD	16.5811	DBT
Exp111032	C1QA	17.9045	DBT
Exp111032	C1QB	18.1048	DBT
Exp111032	C1QC	18.6714	DBT
Exp111032	C1R	17.5292	DBT
Exp111032	C1RL	16.9363	DBT
Exp111032	C1S	17.2406	DBT
Exp111032	C2	17.7055	DBT
Exp111032	C3	19.633	DBT
Exp111032	C4A	19.0357	DBT
Exp111032	C4B	19.4636	DBT
Exp111032	C4BPA	18.6309	DBT
Exp111032	C4BPB	15.7016	DBT
Exp111032	C5	17.6215	DBT
Exp111032	C6	17.4223	DBT
Exp111032	C7	17.7887	DBT
Exp111032	C8A	17.3558	DBT
Exp111032	C8B	17.645	DBT
Exp111032	C8G	17.7733	DBT
Exp111032	C9	18.8824	DBT
Exp111032	CA1	15.1701	DBT
Exp111032	CCDC126	15.1789	DBT
Exp111032	CD14	17.0943	DBT
Exp111032	CD44	15.4049	DBT
Exp111032	CD5L	19.1798	DBT
Exp111032	CDH5	15.8327	DBT
Exp111032	CEP250	22.4112	DBT
Exp111032	CFB	19.1725	DBT
Exp111032	CFD	16.2509	DBT
Exp111032	CFH	19.6259	DBT
Exp111032	CFHR3	18.993	DBT
Exp111032	CFI	17.497	DBT
Exp111032	CLEC3B	17.1918	DBT
Exp111032	CLU	18.2283	DBT
Exp111032	CNDP1	15.6726	DBT
Exp111032	CP	18.9307	DBT
Exp111032	CPB2	17.1732	DBT
Exp111032	CPN1	17.0786	DBT
Exp111032	CPN2	17.3425	DBT
Exp111032	CST3	16.2845	DBT
Exp111032	ECM1	16.3212	DBT
Exp111032	F10	17.913	DBT
Exp111032	F11	15.729	DBT
Exp111032	F12	16.0382	DBT
Exp111032	F13A1	15.6121	DBT
Exp111032	F13B	15.2994	DBT
Exp111032	F2	19.1337	DBT
Exp111032	F5	15.8413	DBT
Exp111032	F9	16.9381	DBT
Exp111032	FBLN1	16.7666	DBT
Exp111032	FCGR3A	17.8306	DBT
Exp111032	FCN3	15.9549	DBT
Exp111032	FETUB	16.5269	DBT
Exp111032	FGA	20.3015	DBT
Exp111032	FGB	20.4413	DBT
Exp111032	FGG	21.3012	DBT
Exp111032	FN1	17.7141	DBT
Exp111032	Fibrinogen	20.6784	DBT
Exp111032	GC	19.207	DBT
Exp111032	GGH	15.2576	DBT
Exp111032	GPLD1	16.2181	DBT
Exp111032	GPX3	18.0273	DBT
Exp111032	GSN	17.0517	DBT
Exp111032	HABP2	15.7794	DBT
Exp111032	HBA1	19.6007	DBT
Exp111032	HBB	19.5379	DBT
Exp111032	HBD	17.8041	DBT
Exp111032	HP	22.9378	DBT
Exp111032	HPR	19.0381	DBT
Exp111032	HPX	20.6042	DBT
Exp111032	HRG	17.7519	DBT
Exp111032	HSPG2	15.4008	DBT
Exp111032	ICAM2	16.1472	DBT
Exp111032	IGFALS	16.9451	DBT
Exp111032	IGHA1	21.7346	DBT
Exp111032	IGHA2	21.1573	DBT
Exp111032	IGHD	18.6404	DBT
Exp111032	IGHG1	20.7079	DBT
Exp111032	IGHG2	21.6106	DBT
Exp111032	IGHG3	20.9809	DBT
Exp111032	IGHG4	23.9767	DBT
Exp111032	IGHM	20.4829	DBT
Exp111032	IGHV1-18	17.7708	DBT
Exp111032	IGHV1-24	17.5158	DBT
Exp111032	IGHV1-3	19.9773	DBT
Exp111032	IGHV1-46	18.9704	DBT
Exp111032	IGHV1-69	19.2908	DBT
Exp111032	IGHV1-8	18.4295	DBT
Exp111032	IGHV2-26	15.0874	DBT
Exp111032	IGHV2-5	18.2352	DBT
Exp111032	IGHV3-15	19.4529	DBT
Exp111032	IGHV3-38	19.0502	DBT
Exp111032	IGHV3-49	19.2174	DBT
Exp111032	IGHV3-64	17.425	DBT
Exp111032	IGHV3-64D	19.942	DBT
Exp111032	IGHV3-7	20.6242	DBT
Exp111032	IGHV3-74	18.9145	DBT
Exp111032	IGHV4-28	18.7906	DBT
Exp111032	IGHV5-10-1	19.3867	DBT
Exp111032	IGHV5-51	21	DBT
Exp111032	IGHV6-1	18.3332	DBT
Exp111032	IGKC	21.9274	DBT
Exp111032	IGKV1-16	17.518	DBT
Exp111032	IGKV1-17	18.5644	DBT
Exp111032	IGKV1-5	20.21	DBT
Exp111032	IGKV1-8	18.354	DBT
Exp111032	IGKV1D-16	16.8713	DBT
Exp111032	IGKV3-20	21.4596	DBT
Exp111032	IGKV3-7	21.5902	DBT
Exp111032	IGKV3D-15	19.3012	DBT
Exp111032	IGKV3D-20	22.599	DBT
Exp111032	IGKV4-1	20.256	DBT
Exp111032	IGKV6-21	16.0365	DBT
Exp111032	IGLC7	23.0236	DBT
Exp111032	IGLL1	21.7015	DBT
Exp111032	IGLL5	21.298	DBT
Exp111032	IGLV1-40	19.3086	DBT
Exp111032	IGLV1-47	20.278	DBT
Exp111032	IGLV1-51	20.1803	DBT
Exp111032	IGLV2-11	17.7754	DBT
Exp111032	IGLV2-18	17.4143	DBT
Exp111032	IGLV3-21	21.6306	DBT
Exp111032	IGLV3-9	19.7339	DBT
Exp111032	IGLV6-57	18.7718	DBT
Exp111032	IGLV8-61	17.3443	DBT
Exp111032	ITIH1	18.4906	DBT
Exp111032	ITIH2	18.6662	DBT
Exp111032	ITIH3	17.9804	DBT
Exp111032	ITIH4	19.4248	DBT
Exp111032	JCHAIN	20.0171	DBT
Exp111032	KLKB1	16.3998	DBT
Exp111032	KNG1	19.1676	DBT
Exp111032	KRT1	16.8421	DBT
Exp111032	KRT10	16.7693	DBT
Exp111032	KRT9	16.6046	DBT
Exp111032	LBP	19.3593	DBT
Exp111032	LCAT	16.0456	DBT
Exp111032	LCP1	15.4586	DBT
Exp111032	LGALS3BP	17.1109	DBT
Exp111032	LPA	19.1152	DBT
Exp111032	LRG1	20.7981	DBT
Exp111032	LUM	17.6052	DBT
Exp111032	LYZ	16.0035	DBT
Exp111032	MAP2K7	18.0959	DBT
Exp111032	MASP2	15.0061	DBT
Exp111032	MBL2	16.5718	DBT
Exp111032	MINPP1	16.0296	DBT
Exp111032	NUP98	17.4135	DBT
Exp111032	ORM1	20.956	DBT
Exp111032	ORM2	19.8655	DBT
Exp111032	PCYOX1	15.8148	DBT
Exp111032	PGLYRP2	16.5523	DBT
Exp111032	PI16	15.2615	DBT
Exp111032	PLG	19.1304	DBT
Exp111032	PLTP	17.2467	DBT
Exp111032	PON1	17.9963	DBT
Exp111032	PRDX2	15.9107	DBT
Exp111032	PRG4	17.0385	DBT
Exp111032	PRKDC	17.4429	DBT
Exp111032	PROC	15.4906	DBT
Exp111032	PROS1	17.8405	DBT
Exp111032	QSOX1	15.7446	DBT
Exp111032	RBP4	17.779	DBT
Exp111032	RCN1	17.8176	DBT
Exp111032	SAA1	22.4078	DBT
Exp111032	SAA4	19.2982	DBT
Exp111032	SELENOP	15.811	DBT
Exp111032	SELL	17.3671	DBT
Exp111032	SERPINA1	20.617	DBT
Exp111032	SERPINA10	17.2538	DBT
Exp111032	SERPINA3	19.6281	DBT
Exp111032	SERPINA4	16.1106	DBT
Exp111032	SERPINA5	16.2216	DBT
Exp111032	SERPINA6	18.3871	DBT
Exp111032	SERPINA7	17.2385	DBT
Exp111032	SERPINC1	18.3531	DBT
Exp111032	SERPIND1	18.1568	DBT
Exp111032	SERPINF1	18.3465	DBT
Exp111032	SERPINF2	17.9402	DBT
Exp111032	SERPING1	19.2598	DBT
Exp111032	SHBG	16.2967	DBT
Exp111032	SHROOM3	18.3891	DBT
Exp111032	STXBP5	21.6813	DBT
Exp111032	Serine/threonine-protein	20.9128	DBT
Exp111032	TF	19.113	DBT
Exp111032	TFRC	16.3266	DBT
Exp111032	TGFBI	16.1591	DBT
Exp111032	TIMM44	21.901	DBT
Exp111032	TMEM256	20.9948	DBT
Exp111032	TTR	16.7453	DBT
Exp111032	VASN	16.6229	DBT
Exp111032	VTN	20.3202	DBT
Exp111032	VWF	17.1909	DBT
Exp111033	A1BG	18.8473	DBT
Exp111033	A2M	20.2319	DBT
Exp111033	ADARB1	15.5867	DBT
Exp111033	ADGRB3	19.2976	DBT
Exp111033	ADIPOQ	16.3009	DBT
Exp111033	AFM	17.9778	DBT
Exp111033	AGT	18.3775	DBT
Exp111033	AHSG	19.0593	DBT
Exp111033	ALB	22.3976	DBT
Exp111033	AMBP	19.0436	DBT
Exp111033	ANXA6	18.7238	DBT
Exp111033	APCS	19.3143	DBT
Exp111033	APMAP	16.7897	DBT
Exp111033	APOA1	21.4671	DBT
Exp111033	APOA2	19.2975	DBT
Exp111033	APOA4	19.3804	DBT
Exp111033	APOB	18.3271	DBT
Exp111033	APOC1	21.0615	DBT
Exp111033	APOC2	19.2868	DBT
Exp111033	APOC3	20.0344	DBT
Exp111033	APOC4	16.8822	DBT
Exp111033	APOD	21.1041	DBT
Exp111033	APOE	19.2188	DBT
Exp111033	APOF	18.9305	DBT
Exp111033	APOH	19.2862	DBT
Exp111033	APOL1	16.655	DBT
Exp111033	APOM	19.1918	DBT
Exp111033	ATRN	16.9431	DBT
Exp111033	AZGP1	17.9248	DBT
Exp111033	B2M	15.8333	DBT
Exp111033	BCHE	16.7947	DBT
Exp111033	BTD	17.1126	DBT
Exp111033	C1QA	18.0676	DBT
Exp111033	C1QB	18.3422	DBT
Exp111033	C1QC	19.5168	DBT
Exp111033	C1R	17.6604	DBT
Exp111033	C1RL	16.2731	DBT
Exp111033	C1S	16.8885	DBT
Exp111033	C2	17.0874	DBT
Exp111033	C3	19.1708	DBT
Exp111033	C4A	18.9524	DBT
Exp111033	C4B	19.4631	DBT
Exp111033	C4BPA	18.0336	DBT
Exp111033	C4BPB	16.3525	DBT
Exp111033	C5	17.338	DBT
Exp111033	C6	17.2938	DBT
Exp111033	C7	18.0295	DBT
Exp111033	C8A	17.5379	DBT
Exp111033	C8B	17.5273	DBT
Exp111033	C8G	16.9204	DBT
Exp111033	C9	18.0161	DBT
Exp111033	CA1	15.8819	DBT
Exp111033	CCDC126	15.3277	DBT
Exp111033	CD14	16.0153	DBT
Exp111033	CD44	16.4413	DBT
Exp111033	CD5L	20.7305	DBT
Exp111033	CDH5	16.7071	DBT
Exp111033	CEP250	23.1368	DBT
Exp111033	CFB	18.0627	DBT
Exp111033	CFD	16.3427	DBT
Exp111033	CFH	18.741	DBT
Exp111033	CFHR3	17.0652	DBT
Exp111033	CFI	16.826	DBT
Exp111033	CLEC3B	17.53	DBT
Exp111033	CLU	18.5436	DBT
Exp111033	CNDP1	16.2133	DBT
Exp111033	COMP	15.8378	DBT
Exp111033	CP	17.8092	DBT
Exp111033	CPB2	17.767	DBT
Exp111033	CPN1	17.0035	DBT
Exp111033	CPN2	17.3687	DBT
Exp111033	CRTAC1	16.4609	DBT
Exp111033	CST3	16.8162	DBT
Exp111033	ECM1	17.569	DBT
Exp111033	F10	17.9781	DBT
Exp111033	F11	15.8869	DBT
Exp111033	F12	17.1591	DBT
Exp111033	F13A1	16.5543	DBT
Exp111033	F13B	16.3541	DBT
Exp111033	F2	19.8166	DBT
Exp111033	F5	16.7452	DBT
Exp111033	F9	17.7403	DBT
Exp111033	FBLN1	16.9317	DBT
Exp111033	FCGR3A	17.6301	DBT
Exp111033	FCN3	17.0989	DBT
Exp111033	FETUB	16.1624	DBT
Exp111033	FGA	19.1117	DBT
Exp111033	FGB	19.548	DBT
Exp111033	FGG	20.4233	DBT
Exp111033	FN1	18.9769	DBT
Exp111033	Fibrinogen	20.4799	DBT
Exp111033	GALE	19.6188	DBT
Exp111033	GC	19.3357	DBT
Exp111033	GP1BA	16.3052	DBT
Exp111033	GPLD1	17.43	DBT
Exp111033	GPX3	18.4416	DBT
Exp111033	GSN	17.9431	DBT
Exp111033	HABP2	15.1736	DBT
Exp111033	HBA1	19.3696	DBT
Exp111033	HBB	19.1949	DBT
Exp111033	HBD	18.1676	DBT
Exp111033	HES7	20.5275	DBT
Exp111033	HGFAC	16.1901	DBT
Exp111033	HP	15.4879	DBT
Exp111033	HPR	17.8584	DBT
Exp111033	HPX	20.4156	DBT
Exp111033	HRG	17.7227	DBT
Exp111033	HSPG2	15.376	DBT
Exp111033	ICAM2	16.1575	DBT
Exp111033	IGFALS	17.7271	DBT
Exp111033	IGHA1	22.3818	DBT
Exp111033	IGHA2	21.8383	DBT
Exp111033	IGHD	15.8479	DBT
Exp111033	IGHG1	20.3667	DBT
Exp111033	IGHG2	20.588	DBT
Exp111033	IGHG3	19.9431	DBT
Exp111033	IGHG4	21.9387	DBT
Exp111033	IGHM	21.5948	DBT
Exp111033	IGHV1-18	18.3662	DBT
Exp111033	IGHV1-2	19.1566	DBT
Exp111033	IGHV1-24	17.9591	DBT
Exp111033	IGHV1-3	19.0756	DBT
Exp111033	IGHV1-46	17.9082	DBT
Exp111033	IGHV1-69	17.9054	DBT
Exp111033	IGHV1-8	18.6289	DBT
Exp111033	IGHV2-26	16.6468	DBT
Exp111033	IGHV2-5	17.3827	DBT
Exp111033	IGHV2-70D	20.3941	DBT
Exp111033	IGHV3-15	20.2098	DBT
Exp111033	IGHV3-38	19.2716	DBT
Exp111033	IGHV3-49	18.3414	DBT
Exp111033	IGHV3-64	17.9034	DBT
Exp111033	IGHV3-64D	20.8913	DBT
Exp111033	IGHV3-7	20.2339	DBT
Exp111033	IGHV3-74	19.2811	DBT
Exp111033	IGHV4-28	19.5399	DBT
Exp111033	IGHV5-10-1	18.1057	DBT
Exp111033	IGHV5-51	20.0123	DBT
Exp111033	IGHV6-1	17.7297	DBT
Exp111033	IGKC	21.2664	DBT
Exp111033	IGKV1-16	17.3979	DBT
Exp111033	IGKV1-17	17.3742	DBT
Exp111033	IGKV1-5	19.5449	DBT
Exp111033	IGKV1-8	17.9036	DBT
Exp111033	IGKV1D-16	17.9702	DBT
Exp111033	IGKV3-20	20.8007	DBT
Exp111033	IGKV3-7	21.5765	DBT
Exp111033	IGKV3D-15	18.1372	DBT
Exp111033	IGKV3D-20	22.1845	DBT
Exp111033	IGKV4-1	19.6687	DBT
Exp111033	IGKV6-21	17.0919	DBT
Exp111033	IGLC7	22.3711	DBT
Exp111033	IGLL1	20.1713	DBT
Exp111033	IGLL5	20.9957	DBT
Exp111033	IGLV1-36	18.0136	DBT
Exp111033	IGLV1-40	17.8399	DBT
Exp111033	IGLV1-47	19.7756	DBT
Exp111033	IGLV1-51	18.9955	DBT
Exp111033	IGLV2-11	18.6624	DBT
Exp111033	IGLV2-18	18.7707	DBT
Exp111033	IGLV3-21	19.8622	DBT
Exp111033	IGLV3-9	18.6039	DBT
Exp111033	IGLV6-57	17.3275	DBT
Exp111033	IGLV8-61	19.431	DBT
Exp111033	ITIH1	18.465	DBT
Exp111033	ITIH2	18.6868	DBT
Exp111033	ITIH3	16.8216	DBT
Exp111033	ITIH4	18.5726	DBT
Exp111033	JCHAIN	21.5216	DBT
Exp111033	KLKB1	17.4262	DBT
Exp111033	KNG1	18.9944	DBT
Exp111033	KRT1	17.915	DBT
Exp111033	KRT10	17.2409	DBT
Exp111033	KRT9	17.313	DBT
Exp111033	LBP	17.0051	DBT
Exp111033	LCAT	17.6847	DBT
Exp111033	LCP1	14.9707	DBT
Exp111033	LGALS3BP	16.2129	DBT
Exp111033	LPA	17.0531	DBT
Exp111033	LRG1	18.3405	DBT
Exp111033	LUM	18.0678	DBT
Exp111033	LYZ	15.5593	DBT
Exp111033	MASP1	16.8296	DBT
Exp111033	MASP2	16.8099	DBT
Exp111033	MINPP1	16.2165	DBT
Exp111033	NNMT	17.8015	DBT
Exp111033	NUP98	17.0194	DBT
Exp111033	ORM1	19.9783	DBT
Exp111033	ORM2	19.2669	DBT
Exp111033	PCYOX1	16.6549	DBT
Exp111033	PGLYRP2	17.2869	DBT
Exp111033	PI16	15.8624	DBT
Exp111033	PLG	18.8748	DBT
Exp111033	PLTP	16.8736	DBT
Exp111033	PON1	19.3605	DBT
Exp111033	PRDX2	14.9631	DBT
Exp111033	PRG4	15.9572	DBT
Exp111033	PRKDC	15.8535	DBT
Exp111033	PROC	16.5028	DBT
Exp111033	PROS1	17.8754	DBT
Exp111033	QSOX1	15.3182	DBT
Exp111033	RBP4	19.8862	DBT
Exp111033	RCN1	18.6747	DBT
Exp111033	SAA1	19.0933	DBT
Exp111033	SAA4	18.947	DBT
Exp111033	SELENOP	17.3497	DBT
Exp111033	SELL	18.157	DBT
Exp111033	SERPINA1	19.9061	DBT
Exp111033	SERPINA10	16.1586	DBT
Exp111033	SERPINA3	18.5861	DBT
Exp111033	SERPINA4	17.4398	DBT
Exp111033	SERPINA5	16.2351	DBT
Exp111033	SERPINA6	17.9698	DBT
Exp111033	SERPINA7	16.9913	DBT
Exp111033	SERPINC1	18.6532	DBT
Exp111033	SERPIND1	17.5972	DBT
Exp111033	SERPINF1	18.6862	DBT
Exp111033	SERPINF2	18.4132	DBT
Exp111033	SERPING1	19.0735	DBT
Exp111033	SHBG	17.2511	DBT
Exp111033	SHROOM3	17.1231	DBT
Exp111033	SPG11	18.5568	DBT
Exp111033	STXBP5	21.8816	DBT
Exp111033	Serine/threonine-protein	21.8736	DBT
Exp111033	TF	19.6931	DBT
Exp111033	TGFBI	16.6871	DBT
Exp111033	TIMM44	22.3078	DBT
Exp111033	TMEM256	22.8745	DBT
Exp111033	TTR	18.181	DBT
Exp111033	VASN	16.8016	DBT
Exp111033	VTN	20.4618	DBT
Exp111033	VWF	17.1571	DBT
Exp111045	A1BG	18.9066	DBT
Exp111045	A2M	19.4265	DBT
Exp111045	ADARB1	16.1536	DBT
Exp111045	ADGRB3	17.7135	DBT
Exp111045	ADIPOQ	14.674	DBT
Exp111045	AFM	17.441	DBT
Exp111045	AGT	17.3925	DBT
Exp111045	AHSG	19.1859	DBT
Exp111045	ALB	21.7625	DBT
Exp111045	AMBP	18.2641	DBT
Exp111045	ANXA6	18.0524	DBT
Exp111045	APCS	19.5686	DBT
Exp111045	APMAP	16.0877	DBT
Exp111045	APOA1	20.5525	DBT
Exp111045	APOA2	18.5816	DBT
Exp111045	APOA4	18.91	DBT
Exp111045	APOB	18.0475	DBT
Exp111045	APOC1	20.4127	DBT
Exp111045	APOC2	19.2975	DBT
Exp111045	APOC3	19.7321	DBT
Exp111045	APOC4	16.9514	DBT
Exp111045	APOD	19.1894	DBT
Exp111045	APOE	19.0857	DBT
Exp111045	APOF	17.52	DBT
Exp111045	APOH	19.8665	DBT
Exp111045	APOL1	16.9043	DBT
Exp111045	APOM	17.9084	DBT
Exp111045	ATRN	16.8014	DBT
Exp111045	AZGP1	16.7176	DBT
Exp111045	B2M	16.0098	DBT
Exp111045	BCHE	16.6495	DBT
Exp111045	BTD	15.7717	DBT
Exp111045	C1QA	18.4799	DBT
Exp111045	C1QB	18.2581	DBT
Exp111045	C1QC	19.3931	DBT
Exp111045	C1R	17.2809	DBT
Exp111045	C1RL	16.5277	DBT
Exp111045	C1S	17.5253	DBT
Exp111045	C2	17.3588	DBT
Exp111045	C3	19.4667	DBT
Exp111045	C4A	19.3977	DBT
Exp111045	C4B	19.9174	DBT
Exp111045	C4BPA	17.974	DBT
Exp111045	C5	16.4514	DBT
Exp111045	C6	17.121	DBT
Exp111045	C7	17.4467	DBT
Exp111045	C8A	17.5706	DBT
Exp111045	C8B	17.2165	DBT
Exp111045	C8G	16.9879	DBT
Exp111045	C9	18.5448	DBT
Exp111045	CCDC126	14.8629	DBT
Exp111045	CD14	15.5306	DBT
Exp111045	CD44	15.5434	DBT
Exp111045	CD5L	20.1115	DBT
Exp111045	CDH5	16.6171	DBT
Exp111045	CEP250	22.5784	DBT
Exp111045	CFB	18.6672	DBT
Exp111045	CFD	16.1725	DBT
Exp111045	CFH	19.7066	DBT
Exp111045	CFHR3	17.3861	DBT
Exp111045	CFI	16.9344	DBT
Exp111045	CLEC3B	16.8707	DBT
Exp111045	CLU	17.9671	DBT
Exp111045	CNDP1	15.7773	DBT
Exp111045	COMP	16.019	DBT
Exp111045	CP	18.2925	DBT
Exp111045	CPB2	17.3048	DBT
Exp111045	CPN1	16.8829	DBT
Exp111045	CPN2	16.8673	DBT
Exp111045	CRTAC1	15.5949	DBT
Exp111045	CST3	16.8249	DBT
Exp111045	ECM1	17.39	DBT
Exp111045	F10	18.0837	DBT
Exp111045	F11	16.6798	DBT
Exp111045	F12	16.6328	DBT
Exp111045	F13A1	16.5307	DBT
Exp111045	F13B	15.8324	DBT
Exp111045	F2	19.3919	DBT
Exp111045	F5	16.203	DBT
Exp111045	F9	17.9213	DBT
Exp111045	FBLN1	17.0869	DBT
Exp111045	FCGR3A	16.9899	DBT
Exp111045	FCN3	17.1416	DBT
Exp111045	FETUB	16.7345	DBT
Exp111045	FGA	19.7926	DBT
Exp111045	FGB	19.9362	DBT
Exp111045	FGG	20.8675	DBT
Exp111045	FN1	19.3486	DBT
Exp111045	Fibrinogen	21.2996	DBT
Exp111045	GALE	18.5605	DBT
Exp111045	GC	18.8909	DBT
Exp111045	GGH	15.2126	DBT
Exp111045	GPLD1	16.9907	DBT
Exp111045	GPX3	17.5799	DBT
Exp111045	GSN	17.4328	DBT
Exp111045	HABP2	14.764	DBT
Exp111045	HBA1	18.3992	DBT
Exp111045	HBB	18.1228	DBT
Exp111045	HBD	16.6915	DBT
Exp111045	HES7	17.8399	DBT
Exp111045	HGFAC	16.1567	DBT
Exp111045	HP	22.2387	DBT
Exp111045	HPR	18.1075	DBT
Exp111045	HPX	20.1141	DBT
Exp111045	HRG	17.4969	DBT
Exp111045	HSPG2	15.2944	DBT
Exp111045	ICAM2	15.8352	DBT
Exp111045	IGFALS	17.1942	DBT
Exp111045	IGHA1	21.7871	DBT
Exp111045	IGHA2	21.3976	DBT
Exp111045	IGHD	17.5486	DBT
Exp111045	IGHG1	20.5645	DBT
Exp111045	IGHG2	21.4841	DBT
Exp111045	IGHG3	20.9404	DBT
Exp111045	IGHG4	22.9298	DBT
Exp111045	IGHM	20.4337	DBT
Exp111045	IGHV1-18	18.7401	DBT
Exp111045	IGHV1-2	21.7065	DBT
Exp111045	IGHV1-24	18.1847	DBT
Exp111045	IGHV1-3	19.9124	DBT
Exp111045	IGHV1-46	17.5489	DBT
Exp111045	IGHV1-69	19.8306	DBT
Exp111045	IGHV1-69D	19.1957	DBT
Exp111045	IGHV1-8	18.2254	DBT
Exp111045	IGHV2-26	18.3254	DBT
Exp111045	IGHV2-5	17.6019	DBT
Exp111045	IGHV2-70D	20.6671	DBT
Exp111045	IGHV3-15	20.5826	DBT
Exp111045	IGHV3-38	19.9701	DBT
Exp111045	IGHV3-49	19.5472	DBT
Exp111045	IGHV3-64	17.9658	DBT
Exp111045	IGHV3-64D	21.086	DBT
Exp111045	IGHV3-7	21.346	DBT
Exp111045	IGHV3-74	20.5907	DBT
Exp111045	IGHV4-28	19.4005	DBT
Exp111045	IGHV5-10-1	20.6681	DBT
Exp111045	IGHV5-51	20.6389	DBT
Exp111045	IGHV6-1	19.8557	DBT
Exp111045	IGKC	21.5187	DBT
Exp111045	IGKV1-16	18.1227	DBT
Exp111045	IGKV1-17	17.4576	DBT
Exp111045	IGKV1-5	19.8767	DBT
Exp111045	IGKV1-8	18.5558	DBT
Exp111045	IGKV1D-16	18.7553	DBT
Exp111045	IGKV3-20	21.8004	DBT
Exp111045	IGKV3-7	22.2921	DBT
Exp111045	IGKV3D-15	19.3974	DBT
Exp111045	IGKV3D-20	22.9889	DBT
Exp111045	IGKV4-1	20.4044	DBT
Exp111045	IGKV6-21	17.5674	DBT
Exp111045	IGLC7	22.4571	DBT
Exp111045	IGLL1	19.8753	DBT
Exp111045	IGLL5	21.0508	DBT
Exp111045	IGLV1-36	18.2658	DBT
Exp111045	IGLV1-40	18.9191	DBT
Exp111045	IGLV1-47	20.8729	DBT
Exp111045	IGLV1-51	19.4192	DBT
Exp111045	IGLV2-11	18.7826	DBT
Exp111045	IGLV2-18	19.4041	DBT
Exp111045	IGLV3-21	21.6429	DBT
Exp111045	IGLV3-9	19.9016	DBT
Exp111045	IGLV6-57	18.7261	DBT
Exp111045	IGLV8-61	19.9126	DBT
Exp111045	ITIH1	18.099	DBT
Exp111045	ITIH2	18.4367	DBT
Exp111045	ITIH3	17.0055	DBT
Exp111045	ITIH4	18.5881	DBT
Exp111045	JCHAIN	20.933	DBT
Exp111045	KLKB1	17.194	DBT
Exp111045	KNG1	18.9714	DBT
Exp111045	KRT1	16.2765	DBT
Exp111045	KRT9	17.406	DBT
Exp111045	LBP	17.3196	DBT
Exp111045	LCAT	17.3882	DBT
Exp111045	LCP1	14.6062	DBT
Exp111045	LGALS3BP	16.6685	DBT
Exp111045	LPA	16.7707	DBT
Exp111045	LRG1	18.9082	DBT
Exp111045	LUM	18.002	DBT
Exp111045	LYZ	17.0596	DBT
Exp111045	MAP2K7	17.9009	DBT
Exp111045	MASP1	16.5709	DBT
Exp111045	MASP2	17.02	DBT
Exp111045	MBL2	15.468	DBT
Exp111045	MINPP1	15.3238	DBT
Exp111045	NNMT	17.1356	DBT
Exp111045	NUP98	17.2326	DBT
Exp111045	ORM1	19.4659	DBT
Exp111045	ORM2	18.7073	DBT
Exp111045	PCYOX1	15.8162	DBT
Exp111045	PGLYRP2	17.0581	DBT
Exp111045	PI16	16.5698	DBT
Exp111045	PLG	18.6219	DBT
Exp111045	PLTP	16.1092	DBT
Exp111045	PON1	18.301	DBT
Exp111045	PRDX2	14.8552	DBT
Exp111045	PRG4	17.0701	DBT
Exp111045	PROC	16.3545	DBT
Exp111045	PROS1	17.9184	DBT
Exp111045	QSOX1	15.2082	DBT
Exp111045	RBP4	19.2264	DBT
Exp111045	RCN1	19.9409	DBT
Exp111045	SAA1	19.6335	DBT
Exp111045	SAA4	19.1165	DBT
Exp111045	SELENOP	17.4315	DBT
Exp111045	SELL	17.763	DBT
Exp111045	SERPINA1	19.8039	DBT
Exp111045	SERPINA10	16.5523	DBT
Exp111045	SERPINA3	18.2556	DBT
Exp111045	SERPINA4	16.8233	DBT
Exp111045	SERPINA5	16.9802	DBT
Exp111045	SERPINA6	17.5271	DBT
Exp111045	SERPINA7	16.4554	DBT
Exp111045	SERPINC1	18.1306	DBT
Exp111045	SERPIND1	18.2113	DBT
Exp111045	SERPINF1	18.4035	DBT
Exp111045	SERPINF2	18.0647	DBT
Exp111045	SERPING1	18.9301	DBT
Exp111045	SHBG	16.1296	DBT
Exp111045	SPG11	17.057	DBT
Exp111045	STXBP5	22.2633	DBT
Exp111045	Serine/threonine-protein	21.8759	DBT
Exp111045	TF	19.5092	DBT
Exp111045	TFRC	15.9898	DBT
Exp111045	TGFBI	16.0307	DBT
Exp111045	TIMM44	21.8228	DBT
Exp111045	TTR	17.6718	DBT
Exp111045	VASN	16.2007	DBT
Exp111045	VTN	20.4464	DBT
Exp111045	VWF	17.002	DBT
Exp111050	A1BG	18.829	DBT
Exp111050	A2M	19.1279	DBT
Exp111050	ADARB1	15.2013	DBT
Exp111050	ADGRB3	19.0084	DBT
Exp111050	AFM	18.2397	DBT
Exp111050	AGT	18.1138	DBT
Exp111050	AHSG	19.2034	DBT
Exp111050	ALB	22.2732	DBT
Exp111050	AMBP	18.7397	DBT
Exp111050	ANXA6	18.7855	DBT
Exp111050	APCS	19.4844	DBT
Exp111050	APMAP	14.1426	DBT
Exp111050	APOA1	20.4435	DBT
Exp111050	APOA2	19.3298	DBT
Exp111050	APOA4	18.9802	DBT
Exp111050	APOB	18.1661	DBT
Exp111050	APOC1	21.1972	DBT
Exp111050	APOC2	20.3794	DBT
Exp111050	APOC3	20.8994	DBT
Exp111050	APOC4	18.0428	DBT
Exp111050	APOD	19.2485	DBT
Exp111050	APOE	18.4698	DBT
Exp111050	APOF	17.3881	DBT
Exp111050	APOH	19.2146	DBT
Exp111050	APOL1	17.5738	DBT
Exp111050	APOM	18.7757	DBT
Exp111050	ATRN	16.9259	DBT
Exp111050	AZGP1	17.4779	DBT
Exp111050	B2M	15.1856	DBT
Exp111050	BCHE	16.9286	DBT
Exp111050	BTD	16.8641	DBT
Exp111050	C1QA	18.1239	DBT
Exp111050	C1QB	18.2919	DBT
Exp111050	C1QC	19.6867	DBT
Exp111050	C1R	17.8611	DBT
Exp111050	C1RL	16.5917	DBT
Exp111050	C1S	17.0042	DBT
Exp111050	C2	17.4723	DBT
Exp111050	C3	19.4943	DBT
Exp111050	C4A	19.0927	DBT
Exp111050	C4B	19.6867	DBT
Exp111050	C4BPA	18.6079	DBT
Exp111050	C4BPB	16.6487	DBT
Exp111050	C5	17.4842	DBT
Exp111050	C6	17.1461	DBT
Exp111050	C7	16.9708	DBT
Exp111050	C8A	17.7127	DBT
Exp111050	C8B	17.6566	DBT
Exp111050	C8G	17.033	DBT
Exp111050	C9	17.4606	DBT
Exp111050	CA1	15.4885	DBT
Exp111050	CCDC126	15.2368	DBT
Exp111050	CD14	15.3937	DBT
Exp111050	CD44	15.2504	DBT
Exp111050	CD5L	19.6578	DBT
Exp111050	CDH5	16.382	DBT
Exp111050	CEP250	23.285	DBT
Exp111050	CFB	18.7652	DBT
Exp111050	CFD	15.7876	DBT
Exp111050	CFH	19.4257	DBT
Exp111050	CFHR3	16.7059	DBT
Exp111050	CFI	17.176	DBT
Exp111050	CLEC3B	17.439	DBT
Exp111050	CLU	18.2956	DBT
Exp111050	CNDP1	17.4007	DBT
Exp111050	COMP	15.7429	DBT
Exp111050	CP	18.211	DBT
Exp111050	CPB2	17.6959	DBT
Exp111050	CPN1	16.7505	DBT
Exp111050	CPN2	17.2863	DBT
Exp111050	CRTAC1	15.7441	DBT
Exp111050	CST3	15.9878	DBT
Exp111050	ECM1	17.4262	DBT
Exp111050	F10	18.4233	DBT
Exp111050	F11	16.6083	DBT
Exp111050	F12	16.8722	DBT
Exp111050	F13A1	16.711	DBT
Exp111050	F13B	16.2481	DBT
Exp111050	F2	19.5294	DBT
Exp111050	F5	16.2761	DBT
Exp111050	F9	17.155	DBT
Exp111050	FBLN1	16.5305	DBT
Exp111050	FCGR3A	15.8029	DBT
Exp111050	FCN3	17.6108	DBT
Exp111050	FETUB	16.8003	DBT
Exp111050	FGA	19.0804	DBT
Exp111050	FGB	19.5694	DBT
Exp111050	FGG	20.214	DBT
Exp111050	FN1	18.9079	DBT
Exp111050	Fibrinogen	20.5638	DBT
Exp111050	GALE	19.3029	DBT
Exp111050	GC	19.2678	DBT
Exp111050	GGH	16.039	DBT
Exp111050	GPLD1	17.3399	DBT
Exp111050	GPX3	18.2265	DBT
Exp111050	GSN	17.6701	DBT
Exp111050	HABP2	15.2896	DBT
Exp111050	HBA1	19.1727	DBT
Exp111050	HBB	19.0519	DBT
Exp111050	HBD	17.9718	DBT
Exp111050	HES7	18.793	DBT
Exp111050	HGFAC	16.6829	DBT
Exp111050	HP	20.9296	DBT
Exp111050	HPR	19.5592	DBT
Exp111050	HPX	20.0278	DBT
Exp111050	HRG	18.3963	DBT
Exp111050	HSPG2	15.2708	DBT
Exp111050	ICAM2	16.3029	DBT
Exp111050	IGFALS	17.5805	DBT
Exp111050	IGHA1	21.434	DBT
Exp111050	IGHA2	21.3644	DBT
Exp111050	IGHD	16.5897	DBT
Exp111050	IGHG1	20.6765	DBT
Exp111050	IGHG2	20.4449	DBT
Exp111050	IGHG3	19.6868	DBT
Exp111050	IGHG4	21.9316	DBT
Exp111050	IGHM	20.3824	DBT
Exp111050	IGHV1-18	18.346	DBT
Exp111050	IGHV1-2	19.3612	DBT
Exp111050	IGHV1-24	16.9525	DBT
Exp111050	IGHV1-3	18.8787	DBT
Exp111050	IGHV1-46	17.541	DBT
Exp111050	IGHV1-69	16.827	DBT
Exp111050	IGHV1-69D	17.7471	DBT
Exp111050	IGHV1-8	17.8899	DBT
Exp111050	IGHV2-26	16.297	DBT
Exp111050	IGHV2-5	16.8488	DBT
Exp111050	IGHV3-15	20.6671	DBT
Exp111050	IGHV3-38	19.5246	DBT
Exp111050	IGHV3-49	18.8283	DBT
Exp111050	IGHV3-64	18.5896	DBT
Exp111050	IGHV3-64D	20.2566	DBT
Exp111050	IGHV3-7	21.2416	DBT
Exp111050	IGHV3-74	18.7783	DBT
Exp111050	IGHV4-28	21.6914	DBT
Exp111050	IGHV5-51	19.089	DBT
Exp111050	IGKC	21.2134	DBT
Exp111050	IGKV1-16	17.8606	DBT
Exp111050	IGKV1-17	17.6903	DBT
Exp111050	IGKV1-5	18.6989	DBT
Exp111050	IGKV3-20	21.0795	DBT
Exp111050	IGKV3-7	21.996	DBT
Exp111050	IGKV3D-15	18.7183	DBT
Exp111050	IGKV3D-20	22.2883	DBT
Exp111050	IGKV4-1	19.7607	DBT
Exp111050	IGKV6-21	18.29	DBT
Exp111050	IGLL1	19.8473	DBT
Exp111050	IGLL5	20.5725	DBT
Exp111050	IGLV1-36	17.7613	DBT
Exp111050	IGLV1-47	19.2765	DBT
Exp111050	IGLV1-51	18.5722	DBT
Exp111050	IGLV2-11	17.6644	DBT
Exp111050	IGLV2-18	17.9095	DBT
Exp111050	IGLV3-21	19.7757	DBT
Exp111050	IGLV3-9	18.5575	DBT
Exp111050	IGLV6-57	17.872	DBT
Exp111050	IGLV8-61	17.6218	DBT
Exp111050	ITIH1	18.3906	DBT
Exp111050	ITIH2	18.4237	DBT
Exp111050	ITIH3	16.4233	DBT
Exp111050	ITIH4	18.4609	DBT
Exp111050	JCHAIN	20.9167	DBT
Exp111050	KLKB1	17.334	DBT
Exp111050	KNG1	19.0986	DBT
Exp111050	KRT1	16.5771	DBT
Exp111050	KRT10	16.2948	DBT
Exp111050	LBP	17.072	DBT
Exp111050	LCAT	17.639	DBT
Exp111050	LCP1	16.4617	DBT
Exp111050	LGALS3BP	16.9162	DBT
Exp111050	LPA	14.4777	DBT
Exp111050	LRG1	17.7948	DBT
Exp111050	LUM	17.8911	DBT
Exp111050	MAP2K7	17.3393	DBT
Exp111050	MASP1	17.2679	DBT
Exp111050	MASP2	17.2008	DBT
Exp111050	MBL2	16.0005	DBT
Exp111050	MINPP1	15.1139	DBT
Exp111050	NNMT	17.7202	DBT
Exp111050	NUP98	18.5332	DBT
Exp111050	ORM1	20.3983	DBT
Exp111050	ORM2	19.8337	DBT
Exp111050	PCYOX1	16.5238	DBT
Exp111050	PGLYRP2	17.1878	DBT
Exp111050	PI16	16.09	DBT
Exp111050	PLG	18.7914	DBT
Exp111050	PLTP	16.5877	DBT
Exp111050	PON1	18.9063	DBT
Exp111050	PRDX2	15.2709	DBT
Exp111050	PRG4	16.8286	DBT
Exp111050	PRKDC	17.4092	DBT
Exp111050	PROC	16.6838	DBT
Exp111050	PROS1	17.7591	DBT
Exp111050	QSOX1	15.326	DBT
Exp111050	RBP4	19.908	DBT
Exp111050	SAA1	16.9955	DBT
Exp111050	SAA4	18.6025	DBT
Exp111050	SELENOP	17.936	DBT
Exp111050	SELL	17.2951	DBT
Exp111050	SERPINA1	19.368	DBT
Exp111050	SERPINA10	16.4995	DBT
Exp111050	SERPINA3	17.9152	DBT
Exp111050	SERPINA4	17.4439	DBT
Exp111050	SERPINA5	17.8146	DBT
Exp111050	SERPINA6	18.1462	DBT
Exp111050	SERPINA7	16.3728	DBT
Exp111050	SERPINC1	18.5355	DBT
Exp111050	SERPIND1	18.3782	DBT
Exp111050	SERPINF1	18.4001	DBT
Exp111050	SERPINF2	18.5021	DBT
Exp111050	SERPING1	18.9334	DBT
Exp111050	SHBG	15.4986	DBT
Exp111050	SHROOM3	16.7188	DBT
Exp111050	SPG11	18.7865	DBT
Exp111050	STXBP5	22.6383	DBT
Exp111050	Serine/threonine-protein	22.0726	DBT
Exp111050	TF	19.9283	DBT
Exp111050	TFRC	16.415	DBT
Exp111050	TGFBI	16.5596	DBT
Exp111050	TIMM44	21.867	DBT
Exp111050	TMEM256	23.0572	DBT
Exp111050	TTR	17.921	DBT
Exp111050	VASN	16.2278	DBT
Exp111050	VTN	20.6409	DBT
Exp111050	VWF	17.3814	DBT
Exp111052	A1BG	19.1053	DBT
Exp111052	A2M	19.7034	DBT
Exp111052	ADARB1	15.5206	DBT
Exp111052	ADGRB3	18.2565	DBT
Exp111052	AFM	17.5944	DBT
Exp111052	AGT	18.1452	DBT
Exp111052	AHSG	18.5733	DBT
Exp111052	ALB	21.5591	DBT
Exp111052	AMBP	18.545	DBT
Exp111052	ANXA6	18.6786	DBT
Exp111052	APCS	20.3012	DBT
Exp111052	APMAP	16.6817	DBT
Exp111052	APOA1	20.3765	DBT
Exp111052	APOA2	18.8411	DBT
Exp111052	APOA4	17.6853	DBT
Exp111052	APOB	18.3902	DBT
Exp111052	APOC1	20.4577	DBT
Exp111052	APOC2	20.5614	DBT
Exp111052	APOC3	20.0017	DBT
Exp111052	APOC4	18.1065	DBT
Exp111052	APOD	19.3708	DBT
Exp111052	APOE	19.5129	DBT
Exp111052	APOF	17.9663	DBT
Exp111052	APOH	19.9257	DBT
Exp111052	APOL1	17.1085	DBT
Exp111052	APOM	18.0077	DBT
Exp111052	ATRN	16.7129	DBT
Exp111052	AZGP1	17.6604	DBT
Exp111052	B2M	15.3711	DBT
Exp111052	BCHE	16.2008	DBT
Exp111052	BTD	16.0118	DBT
Exp111052	C1QA	18.0066	DBT
Exp111052	C1QB	18.07	DBT
Exp111052	C1QC	19.0897	DBT
Exp111052	C1R	17.5448	DBT
Exp111052	C1RL	16.3207	DBT
Exp111052	C1S	16.7684	DBT
Exp111052	C2	17.5763	DBT
Exp111052	C3	19.6044	DBT
Exp111052	C4A	19.9723	DBT
Exp111052	C4B	20.5284	DBT
Exp111052	C4BPA	19.141	DBT
Exp111052	C4BPB	17.1329	DBT
Exp111052	C5	17.5796	DBT
Exp111052	C6	17.5382	DBT
Exp111052	C7	17.0803	DBT
Exp111052	C8A	18.0935	DBT
Exp111052	C8B	18.0127	DBT
Exp111052	C8G	17.3512	DBT
Exp111052	C9	18.9102	DBT
Exp111052	CA1	15.0401	DBT
Exp111052	CCDC126	14.35	DBT
Exp111052	CD14	15.8376	DBT
Exp111052	CD44	14.6651	DBT
Exp111052	CD5L	20.2387	DBT
Exp111052	CDH5	15.5955	DBT
Exp111052	CEP250	22.635	DBT
Exp111052	CFB	19.0155	DBT
Exp111052	CFD	15.6595	DBT
Exp111052	CFH	19.5306	DBT
Exp111052	CFHR3	17.8378	DBT
Exp111052	CFI	17.4004	DBT
Exp111052	CLEC3B	16.2582	DBT
Exp111052	CLU	18.503	DBT
Exp111052	CNDP1	16.3599	DBT
Exp111052	CP	18.5815	DBT
Exp111052	CPB2	17.5804	DBT
Exp111052	CPN1	16.912	DBT
Exp111052	CPN2	17.2543	DBT
Exp111052	CRTAC1	15.5	DBT
Exp111052	CST3	16.5957	DBT
Exp111052	ECM1	16.8854	DBT
Exp111052	F10	18.0695	DBT
Exp111052	F11	16.1989	DBT
Exp111052	F12	15.4643	DBT
Exp111052	F13A1	15.4125	DBT
Exp111052	F13B	14.5634	DBT
Exp111052	F2	19.2103	DBT
Exp111052	F5	16.0524	DBT
Exp111052	F9	17.1555	DBT
Exp111052	FBLN1	16.6334	DBT
Exp111052	FCN3	17.6846	DBT
Exp111052	FETUB	16.4419	DBT
Exp111052	FGA	19.6286	DBT
Exp111052	FGB	19.9529	DBT
Exp111052	FGG	20.8553	DBT
Exp111052	FN1	18.4314	DBT
Exp111052	Fibrinogen	21.0828	DBT
Exp111052	GALE	17.8487	DBT
Exp111052	GC	19.2209	DBT
Exp111052	GP1BA	15.187	DBT
Exp111052	GPLD1	16.2349	DBT
Exp111052	GPX3	18.0462	DBT
Exp111052	GSN	16.7444	DBT
Exp111052	HABP2	15.6074	DBT
Exp111052	HBA1	18.8086	DBT
Exp111052	HBB	18.525	DBT
Exp111052	HBD	17.4785	DBT
Exp111052	HES7	19.4914	DBT
Exp111052	HGFAC	16.0054	DBT
Exp111052	HP	22.5904	DBT
Exp111052	HPR	18.402	DBT
Exp111052	HPX	20.257	DBT
Exp111052	HRG	17.7534	DBT
Exp111052	HSPG2	15.1649	DBT
Exp111052	ICAM2	15.2013	DBT
Exp111052	IGFALS	17.1138	DBT
Exp111052	IGHA1	21.4055	DBT
Exp111052	IGHA2	20.6022	DBT
Exp111052	IGHD	17.5785	DBT
Exp111052	IGHG1	20.1957	DBT
Exp111052	IGHG2	20.6461	DBT
Exp111052	IGHG3	20.2004	DBT
Exp111052	IGHG4	20.3768	DBT
Exp111052	IGHM	20.8049	DBT
Exp111052	IGHV1-18	17.7737	DBT
Exp111052	IGHV1-2	19.3761	DBT
Exp111052	IGHV1-24	15.4181	DBT
Exp111052	IGHV1-3	17.6742	DBT
Exp111052	IGHV1-46	16.9976	DBT
Exp111052	IGHV1-69	18.3463	DBT
Exp111052	IGHV1-69D	17.3726	DBT
Exp111052	IGHV1-8	17.1351	DBT
Exp111052	IGHV2-26	16.1473	DBT
Exp111052	IGHV2-5	16.7153	DBT
Exp111052	IGHV2-70D	21.6848	DBT
Exp111052	IGHV3-15	19.9733	DBT
Exp111052	IGHV3-38	19.9106	DBT
Exp111052	IGHV3-49	19.3681	DBT
Exp111052	IGHV3-64	17.5216	DBT
Exp111052	IGHV3-64D	20.6813	DBT
Exp111052	IGHV3-7	21.0127	DBT
Exp111052	IGHV3-74	19.683	DBT
Exp111052	IGHV5-10-1	20.0617	DBT
Exp111052	IGHV5-51	19.9116	DBT
Exp111052	IGHV6-1	18.7656	DBT
Exp111052	IGKC	21.055	DBT
Exp111052	IGKV1-16	17.5297	DBT
Exp111052	IGKV1-17	17.2852	DBT
Exp111052	IGKV1-5	19.3827	DBT
Exp111052	IGKV1-8	17.0988	DBT
Exp111052	IGKV1D-16	18.5842	DBT
Exp111052	IGKV3-20	20.9297	DBT
Exp111052	IGKV3-7	21.6895	DBT
Exp111052	IGKV3D-15	18.4839	DBT
Exp111052	IGKV3D-20	22.9067	DBT
Exp111052	IGKV4-1	20.04	DBT
Exp111052	IGKV6-21	16.7406	DBT
Exp111052	IGLC7	22.005	DBT
Exp111052	IGLL1	19.2431	DBT
Exp111052	IGLL5	20.5736	DBT
Exp111052	IGLV1-36	17.0934	DBT
Exp111052	IGLV1-40	18.0597	DBT
Exp111052	IGLV1-47	19.5546	DBT
Exp111052	IGLV1-51	18.7084	DBT
Exp111052	IGLV2-11	18.2155	DBT
Exp111052	IGLV2-18	16.9026	DBT
Exp111052	IGLV3-21	20.1676	DBT
Exp111052	IGLV3-9	19.5316	DBT
Exp111052	IGLV6-57	16.8848	DBT
Exp111052	ITIH1	18.4101	DBT
Exp111052	ITIH2	18.5371	DBT
Exp111052	ITIH3	17.648	DBT
Exp111052	ITIH4	18.886	DBT
Exp111052	JCHAIN	20.6722	DBT
Exp111052	KLKB1	17.4955	DBT
Exp111052	KNG1	19.0475	DBT
Exp111052	KRT1	14.6724	DBT
Exp111052	LBP	17.8696	DBT
Exp111052	LCAT	17.2597	DBT
Exp111052	LCP1	15.2533	DBT
Exp111052	LGALS3BP	16.3278	DBT
Exp111052	LPA	15.9347	DBT
Exp111052	LRG1	19.5972	DBT
Exp111052	LUM	17.0244	DBT
[truncated: 29,202 more rows]

## Sheet: FigS2B
Principal component	Statistic	P-value	Eigenvalue	Annotation
1	0.0292271	0.761814	0.165393	others
2	0.0809639	0.400439	0.0850573	others
3	-0.064662	0.502134	0.0568589	others
4	0.12959	0.177234	0.044939	others
5	0.0911345	0.3437	0.0388699	others
6	0.126876	0.186558	0.0313162	others
7	-0.0964903	0.315967	0.0283899	others
8	0.0376936	0.695829	0.0263514	others
9	-0.0686022	0.476387	0.0258697	others
10	0.135099	0.159367	0.0244154	others
11	0.136307	0.155634	0.0206823	others
12	0.0256385	0.790339	0.0191044	others
13	0.121854	0.204746	0.018226	others
14	0.0912337	0.343173	0.0174392	others
15	-0.0767441	0.42552	0.0159513	others
16	0.135234	0.158946	0.0149998	others
17	-0.0129162	0.893463	0.0146682	others
18	0.00139305	0.988476	0.0139563	others
19	-0.00533327	0.955902	0.0139309	others
20	-0.0983387	0.306742	0.0128488	others
21	-0.0315173	0.743773	0.0121221	others
22	0.0420846	0.662446	0.0114962	others
23	-0.00602755	0.950168	0.0110403	others
24	0.00484638	0.959924	0.0106498	others
25	0.0299123	0.756402	0.0103129	others
26	-0.0121137	0.900046	0.0101007	others
27	-0.0133219	0.890137	0.0100056	others
28	-0.0919911	0.339164	0.00933402	others
29	-0.115497	0.229545	0.00889787	others
30	0.160886	0.0931382	0.00864311	others
31	0.0413453	0.668023	0.0080333	others
32	-0.00788495	0.934842	0.00781974	others
33	0.0514167	0.593718	0.00730035	others
34	-0.0183982	0.848703	0.00711684	others
35	-0.0382887	0.691269	0.00693334	others
36	0.0343214	0.721872	0.00665313	others
37	0.12198	0.204274	0.00644589	others
38	-0.00773167	0.936106	0.00624429	others
39	0.227753	0.0167138	0.00606968	p < 0.05
40	-0.153294	0.109851	0.00579062	others
41	0.0349345	0.717112	0.00553904	others
42	-0.0501724	0.602694	0.00538732	others
43	-0.0598111	0.534801	0.00524613	others
44	-0.00334062	0.97237	0.00519195	others
45	-0.121953	0.204375	0.00473847	others
46	-0.0279738	0.771742	0.00469571	others
47	0.133413	0.164686	0.00457628	others
48	-0.0797827	0.40737	0.00438518	others
49	0.0752654	0.434519	0.00423326	others
50	0.0584676	0.544031	0.0039535	others
51	-0.12519	0.192528	0.00379524	others
52	0.13967	0.14559	0.00377604	others
53	-0.145297	0.129892	0.00364668	others
54	-0.0617136	0.521864	0.00351341	others
55	0.000815995	0.99325	0.00328843	others
56	-0.230827	0.0152603	0.00327849	p < 0.05
57	-0.0484773	0.615019	0.00316419	others
58	0.130392	0.174543	0.00311019	others
59	0.00375538	0.968941	0.00290486	others
60	-0.147713	0.123562	0.00278621	others
61	0.054816	0.569509	0.00257501	others
62	0.0221401	0.818416	0.00254999	others
63	-0.034628	0.71949	0.00245926	others
64	0.0471339	0.624864	0.00231513	others
65	0.0311115	0.74696	0.00228408	others
66	0.0903771	0.347742	0.00222569	others
67	-0.174835	0.0677247	0.00219422	others
68	0.128788	0.179954	0.00203568	others
69	0.060857	0.527669	0.00198978	others
70	-0.15645	0.10264	0.00195365	others
71	0.0536077	0.57806	0.00191995	others
72	-0.182445	0.0564322	0.00185248	others
73	-0.0140973	0.883785	0.00180299	others
74	0.0569979	0.554218	0.00174261	others
75	0.0400018	0.678203	0.00167012	others
76	0.125848	0.190181	0.0015703	others
77	-0.193184	0.0431691	0.00149733	p < 0.05
78	0.00517999	0.957168	0.00143797	others
79	0.274287	0.00373503	0.00137424	p < 0.05
80	0.0517413	0.591386	0.00134581	others
81	-0.0873746	0.364057	0.00126337	others
82	0.0969952	0.313429	0.00121216	others
83	0.0449338	0.641128	0.00113619	others
84	0.048297	0.616336	0.00106311	others
85	-0.104939	0.275251	0.000980677	others
86	-0.0884836	0.357976	0.000952358	others
87	0.0611365	0.525771	0.000946891	others
88	-0.171905	0.0725348	0.00092117	others
89	0.0763204	0.428088	0.000879941	others
90	-0.0353583	0.713828	0.000836086	others
91	0.0479814	0.618645	0.000774882	others
92	0.000166806	0.99862	0.000742789	others
93	0.0483872	0.615677	0.00072145	others
94	0.166323	0.0824571	0.000692323	others
95	0.0145121	0.880391	0.000674137	others
96	-0.186872	0.0506071	0.00060755	others
97	0.0699186	0.467946	0.000592635	others
98	-0.0187679	0.8457	0.000574836	others
99	0.0439691	0.648315	0.000540501	others
100	0.0309131	0.748519	0.000494526	others
101	0.0417961	0.66462	0.000459079	others
102	-0.012808	0.89435	0.000444364	others
103	-0.0656177	0.495822	0.000408292	others
104	-0.0430494	0.655196	0.000371841	others
105	-0.0444469	0.644751	0.000350721	others
106	0.0828934	0.389268	0.000338061	others
107	-0.0281631	0.77024	0.00027023	others
108	-0.0259631	0.787747	0.000252558	others
109	0.117346	0.222126	0.000212397	others
110	0.0229364	0.812004	3.26181e-32	others

## Sheet: FigS2C
Genes	Protein abundance		Genes	Type	Protein abundance
TMEM256	23.195		APOA1	Cholesterol metabolism	20.684
CEP250	23.0525		APOA2	Cholesterol metabolism	19.4066
IGKV3D-20	22.625		APOA4	Cholesterol metabolism	19.047
IGHG4	22.5929		APOB	Cholesterol metabolism	18.4416
IGLC7	22.4848		APOC1	Cholesterol metabolism	20.4448
IGHA1	22.4577		APOC2	Cholesterol metabolism	20.5645
STXBP5	22.3906		APOC3	Cholesterol metabolism	20.6431
Serine/threonine-protein	22.3765		APOE	Cholesterol metabolism	19.0276
HP	22.3024		APOH	Cholesterol metabolism	19.5672
SAA1	22.2031		LCAT	Cholesterol metabolism	17.4028
TIMM44	22.1972		LPA	Cholesterol metabolism	20.07
ALB	22.0603		PLTP	Cholesterol metabolism	16.8961
IGKV3-7	21.9827		A2M	Immune system process	20.1042
IGHM	21.8081		ADARB1	Immune system process	17.0036
IGHA2	21.7024		ADIPOQ	Immune system process	16.385
IGKC	21.463		AMBP	Immune system process	18.9839
IGHG2	21.4054		APCS	Immune system process	19.6952
JCHAIN	21.3214		APOA1	Immune system process	20.684
HES7	21.2676		APOA2	Immune system process	19.4066
IGKV3-20	21.2172		APOA4	Immune system process	19.047
IGHV3-7	21.0846		APOD	Immune system process	20.1831
IGHV4-28	20.9774		APOE	Immune system process	19.0276
IGLL5	20.9504		APOL1	Immune system process	17.3906
Fibrinogen	20.9286		AZGP1	Immune system process	17.2666
IGLV3-21	20.8587		B2M	Immune system process	16.5607
ORM1	20.8443		C1QA	Immune system process	18.2318
FGG	20.8229		C1QC	Immune system process	19.2865
IGHV3-64D	20.7425		C1R	Immune system process	17.8855
IGHG3	20.7369		C1RL	Immune system process	16.4928
IGHV3-15	20.6942		C1S	Immune system process	17.5225
APOA1	20.684		C2	Immune system process	17.5803
IGHV2-70D	20.6775		C3	Immune system process	19.5729
IGHV5-51	20.6503		C4A	Immune system process	19.5782
APOC3	20.6431		C4B	Immune system process	20.1171
IGHV5-10-1	20.6279		C4BPA	Immune system process	18.4293
APOC2	20.5645		C4BPB	Immune system process	16.7389
CD5L	20.5632		C5	Immune system process	17.543
HBA1	20.514		C6	Immune system process	17.3347
VTN	20.5098		C7	Immune system process	17.6001
IGHG1	20.5063		C8A	Immune system process	17.8845
APOC1	20.4448		C8B	Immune system process	17.6536
HBB	20.3417		C8G	Immune system process	17.3281
HPX	20.2668		C9	Immune system process	18.6651
IGLL1	20.2405		CD14	Immune system process	16.2426
IGKV4-1	20.2343		CD44	Immune system process	17.8802
IGHV3-38	20.2162		CD5L	Immune system process	20.5632
SERPINA1	20.1932		CFB	Immune system process	19.0717
APOD	20.1831		CFD	Immune system process	16.2896
IGHV1-2	20.1501		CFH	Immune system process	19.4977
C4B	20.1171		CFHR3	Immune system process	17.9293
A2M	20.1042		CFI	Immune system process	17.1514
LPA	20.07		CLU	Immune system process	18.3788
IGLV2-11	20.0489		ECM1	Immune system process	17.3388
IGLV1-47	20.0221		F12	Immune system process	16.9085
RCN1	19.9658		F2	Immune system process	19.413
TF	19.9452		FCGR3A	Immune system process	17.6805
LRG1	19.9133		FCN3	Immune system process	17.422
FGB	19.8702		FGA	Immune system process	19.6579
ORM2	19.8624		FGB	Immune system process	19.8702
IGKV1-8	19.7756		FN1	Immune system process	18.7228
IGKV1-5	19.7287		GP1BA	Immune system process	16.0173
IGHV3-74	19.7183		GPLD1	Immune system process	17.2516
APCS	19.6952		GSN	Immune system process	17.7979
IGLV3-9	19.665		HP	Immune system process	22.3024
FGA	19.6579		HPX	Immune system process	20.2668
IGLV6-57	19.5992		HRG	Immune system process	18.1772
C4A	19.5782		IGHA1	Immune system process	22.4577
C3	19.5729		IGHA2	Immune system process	21.7024
APOH	19.5672		IGHG1	Immune system process	20.5063
IGHV1-3	19.5633		IGHG2	Immune system process	21.4054
CFH	19.4977		IGHG4	Immune system process	22.5929
RBP4	19.4784		IGHM	Immune system process	21.8081
IGLV1-51	19.4783		IGHV1-18	Immune system process	18.5557
F2	19.413		IGHV1-2	Immune system process	20.1501
APOA2	19.4066		IGHV1-24	Immune system process	17.6526
AHSG	19.3455		IGHV1-3	Immune system process	19.5633
HPR	19.316		IGHV1-46	Immune system process	18.2899
SAA4	19.3098		IGHV1-69	Immune system process	19.3085
IGHV1-69	19.3085		IGHV1-69D	Immune system process	19.0753
C1QC	19.2865		IGHV2-26	Immune system process	17.1604
GC	19.2623		IGHV2-5	Immune system process	18.0131
SERPING1	19.2245		IGHV2-70D	Immune system process	20.6775
IGLV8-61	19.2137		IGHV3-15	Immune system process	20.6942
IGHV3-49	19.211		IGHV3-38	Immune system process	20.2162
HBD	19.1904		IGHV3-49	Immune system process	19.211
IGHV6-1	19.1678		IGHV3-64	Immune system process	18.6964
A1BG	19.1634		IGHV3-64D	Immune system process	20.7425
KNG1	19.1085		IGHV3-7	Immune system process	21.0846
IGHV1-69D	19.0753		IGHV3-74	Immune system process	19.7183
CFB	19.0717		IGHV4-28	Immune system process	20.9774
IGKV3D-15	19.064		IGHV5-10-1	Immune system process	20.6279
IGLV1-36	19.0592		IGHV5-51	Immune system process	20.6503
APOA4	19.047		IGHV6-1	Immune system process	19.1678
IGHD	19.0468		IGKV1-16	Immune system process	18.1367
ADGRB3	19.0371		IGKV1-17	Immune system process	17.9767
APOE	19.0276		IGKV1-5	Immune system process	19.7287
NUP98	19.0244		IGKV1-8	Immune system process	19.7756
AMBP	18.9839		IGKV1D-16	Immune system process	18.2562
SERPINA3	18.9648		IGKV3-20	Immune system process	21.2172
ANXA6	18.9314		IGKV3-7	Immune system process	21.9827
PLG	18.9314		IGKV3D-15	Immune system process	19.064
PON1	18.8993		IGKV3D-20	Immune system process	22.625
IGKV6-21	18.833		IGKV4-1	Immune system process	20.2343
ITIH4	18.8167		IGKV6-21	Immune system process	18.833
GALE	18.7951		IGLL1	Immune system process	20.2405
FN1	18.7228		IGLL5	Immune system process	20.9504
IGHV3-64	18.6964		IGLV1-36	Immune system process	19.0592
C9	18.6651		IGLV1-40	Immune system process	18.6197
ITIH2	18.655		IGLV1-47	Immune system process	20.0221
IGLV2-18	18.6365		IGLV1-51	Immune system process	19.4783
IGHV1-8	18.6352		IGLV2-11	Immune system process	20.0489
IGLV1-40	18.6197		IGLV2-18	Immune system process	18.6365
IGHV1-18	18.5557		IGLV3-21	Immune system process	20.8587
SERPINF1	18.5327		IGLV3-9	Immune system process	19.665
CP	18.5257		IGLV6-57	Immune system process	19.5992
PRKDC	18.5195		IGLV8-61	Immune system process	19.2137
SPG11	18.4803		JCHAIN	Immune system process	21.3214
MAP2K7	18.4682		KRT1	Immune system process	17.3661
ITIH1	18.4677		LBP	Immune system process	18.2617
APOB	18.4416		LCP1	Immune system process	16.2501
C4BPA	18.4293		LYZ	Immune system process	16.9887
SERPINC1	18.3984		MAP2K7	Immune system process	18.4682
SERPINA6	18.3804		MASP1	Immune system process	16.7141
CLU	18.3788		MASP2	Immune system process	16.9684
APOM	18.3601		MBL2	Immune system process	16.7956
SERPINF2	18.3491		ORM1	Immune system process	20.8443
IGHV1-46	18.2899		ORM2	Immune system process	19.8624
LBP	18.2617		PGLYRP2	Immune system process	17.0832
IGKV1D-16	18.2562		PLG	Immune system process	18.9314
LUM	18.2374		PRDX2	Immune system process	16.7342
C1QA	18.2318		PRG4	Immune system process	16.6535
C1QB	18.2169		PRKDC	Immune system process	18.5195
APOF	18.2105		RBP4	Immune system process	19.4784
GPX3	18.1997		SAA1	Immune system process	22.2031
F10	18.1792		SELL	Immune system process	17.8831
HRG	18.1772		SERPING1	Immune system process	19.2245
IGKV1-16	18.1367		TF	Immune system process	19.9452
AGT	18.1353		TFRC	Immune system process	16.1321
SERPIND1	18.1079		VTN	Immune system process	20.5098
AFM	18.0474		APOH	Fibrinolysis	19.5672
IGHV2-5	18.0131		CPB2	Fibrinolysis	17.6061
IGKV1-17	17.9767		F11	Fibrinolysis	16.8409
NNMT	17.9619		F12	Fibrinolysis	16.9085
CFHR3	17.9293		F2	Fibrinolysis	19.413
PROS1	17.9166		FGA	Fibrinolysis	19.6579
C1R	17.8855		FGB	Fibrinolysis	19.8702
C8A	17.8845		FGG	Fibrinolysis	20.8229
SELL	17.8831		GP1BA	Fibrinolysis	16.0173
CD44	17.8802		HRG	Fibrinolysis	18.1772
ITIH3	17.8275		KLKB1	Fibrinolysis	17.4518
GSN	17.7979		KRT1	Fibrinolysis	17.3661
TTR	17.7842		PLG	Fibrinolysis	18.9314
SHROOM3	17.762		PROS1	Fibrinolysis	17.9166
SELENOP	17.7457		SERPINF2	Fibrinolysis	18.3491
F9	17.7388		SERPING1	Fibrinolysis	19.2245
FCGR3A	17.6805		VTN	Fibrinolysis	20.5098
C8B	17.6536		CD44	Integrin cell surface interactions	17.8802
IGHV1-24	17.6526		COMP	Integrin cell surface interactions	16.9026
LGALS3BP	17.6468		FGA	Integrin cell surface interactions	19.6579
CPB2	17.6061		FGB	Integrin cell surface interactions	19.8702
C7	17.6001		FGG	Integrin cell surface interactions	20.8229
C2	17.5803		FN1	Integrin cell surface interactions	18.7228
C5	17.543		HSPG2	Integrin cell surface interactions	15.8369
C1S	17.5225		ICAM2	Integrin cell surface interactions	16.0018
KLKB1	17.4518		LUM	Integrin cell surface interactions	18.2374
FCN3	17.422		VTN	Integrin cell surface interactions	20.5098
LCAT	17.4028		VWF	Integrin cell surface interactions	17.2274
APOL1	17.3906		A2M	Response to stress	20.1042
CPN2	17.3899		ADARB1	Response to stress	17.0036
IGFALS	17.3839		ADIPOQ	Response to stress	16.385
KRT1	17.3661		AGT	Response to stress	18.1353
APOC4	17.3575		AHSG	Response to stress	19.3455
ECM1	17.3388		ALB	Response to stress	22.0603
C6	17.3347		ANXA6	Response to stress	18.9314
C8G	17.3281		APCS	Response to stress	19.6952
AZGP1	17.2666		APOA1	Response to stress	20.684
GPLD1	17.2516		APOA4	Response to stress	19.047
VWF	17.2274		APOD	Response to stress	20.1831
SERPINA5	17.2268		APOE	Response to stress	19.0276
CLEC3B	17.1952		APOH	Response to stress	19.5672
SHBG	17.1808		APOL1	Response to stress	17.3906
IGHV2-26	17.1604		ATRN	Response to stress	16.9144
CFI	17.1514		B2M	Response to stress	16.5607
SERPINA4	17.1348		C1QA	Response to stress	18.2318
PGLYRP2	17.0832		C1QC	Response to stress	19.2865
KRT10	17.0611		C1R	Response to stress	17.8855
FBLN1	17.0508		C1RL	Response to stress	16.4928
CPN1	17.0274		C1S	Response to stress	17.5225
CA1	17.0238		C2	Response to stress	17.5803
SERPINA7	17.0231		C3	Response to stress	19.5729
ADARB1	17.0036		C4A	Response to stress	19.5782
LYZ	16.9887		C4B	Response to stress	20.1171
MASP2	16.9684		C4BPA	Response to stress	18.4293
ATRN	16.9144		C4BPB	Response to stress	16.7389
CST3	16.9088		C5	Response to stress	17.543
F12	16.9085		C6	Response to stress	17.3347
COMP	16.9026		C7	Response to stress	17.6001
PLTP	16.8961		C8A	Response to stress	17.8845
F11	16.8409		C8B	Response to stress	17.6536
KRT9	16.8212		C8G	Response to stress	17.3281
BCHE	16.8025		C9	Response to stress	18.6651
MBL2	16.7956		CD14	Response to stress	16.2426
CNDP1	16.7489		CD44	Response to stress	17.8802
C4BPB	16.7389		CD5L	Response to stress	20.5632
PRDX2	16.7342		CDH5	Response to stress	16.551
SERPINA10	16.7315		CFB	Response to stress	19.0717
MASP1	16.7141		CFD	Response to stress	16.2896
HGFAC	16.6776		CFH	Response to stress	19.4977
BTD	16.6689		CFI	Response to stress	17.1514
PRG4	16.6535		CLU	Response to stress	18.3788
TGFBI	16.6409		COMP	Response to stress	16.9026
F13A1	16.6323		CPB2	Response to stress	17.6061
B2M	16.5607		CST3	Response to stress	16.9088
CDH5	16.551		ECM1	Response to stress	17.3388
FETUB	16.5505		F10	Response to stress	18.1792
C1RL	16.4928		F11	Response to stress	16.8409
APMAP	16.4619		F12	Response to stress	16.9085
VASN	16.4381		F13A1	Response to stress	16.6323
ADIPOQ	16.385		F13B	Response to stress	16.1593
PROC	16.3504		F2	Response to stress	19.413
F5	16.3081		F5	Response to stress	16.3081
CFD	16.2896		F9	Response to stress	17.7388
CRTAC1	16.2505		FBLN1	Response to stress	17.0508
LCP1	16.2501		FCGR3A	Response to stress	17.6805
CD14	16.2426		FCN3	Response to stress	17.422
PI16	16.2172		FGA	Response to stress	19.6579
F13B	16.1593		FGB	Response to stress	19.8702
PCYOX1	16.1488		FGG	Response to stress	20.8229
TFRC	16.1321		FN1	Response to stress	18.7228
GP1BA	16.0173		GP1BA	Response to stress	16.0173
ICAM2	16.0018		GPX3	Response to stress	18.1997
HSPG2	15.8369		GSN	Response to stress	17.7979
GGH	15.8313		HABP2	Response to stress	15.475
QSOX1	15.6415		HBB	Response to stress	20.3417
MINPP1	15.636		HGFAC	Response to stress	16.6776
HABP2	15.475		HP	Response to stress	22.3024
CCDC126	15.2064		HPX	Response to stress	20.2668
			HRG	Response to stress	18.1772
			HSPG2	Response to stress	15.8369
			IGHA1	Response to stress	22.4577
			IGHA2	Response to stress	21.7024
			IGHG1	Response to stress	20.5063
			IGHG2	Response to stress	21.4054
			IGHG4	Response to stress	22.5929
			IGHM	Response to stress	21.8081
			IGKV3-20	Response to stress	21.2172
			ITIH4	Response to stress	18.8167
			JCHAIN	Response to stress	21.3214
			KLKB1	Response to stress	17.4518
			KNG1	Response to stress	19.1085
			KRT1	Response to stress	17.3661
			LBP	Response to stress	18.2617
			LGALS3BP	Response to stress	17.6468
			LRG1	Response to stress	19.9133
			LYZ	Response to stress	16.9887
			MAP2K7	Response to stress	18.4682
			MASP1	Response to stress	16.7141
			MASP2	Response to stress	16.9684
			MBL2	Response to stress	16.7956
			ORM1	Response to stress	20.8443
			ORM2	Response to stress	19.8624
			PGLYRP2	Response to stress	17.0832
			PLG	Response to stress	18.9314
			PRDX2	Response to stress	16.7342
			PRKDC	Response to stress	18.5195
			PROC	Response to stress	16.3504
			PROS1	Response to stress	17.9166
			SAA1	Response to stress	22.2031
			SAA4	Response to stress	19.3098
			SELENOP	Response to stress	17.7457
			SERPINA1	Response to stress	20.1932
			SERPINA10	Response to stress	16.7315
			SERPINA3	Response to stress	18.9648
			SERPINC1	Response to stress	18.3984
			SERPIND1	Response to stress	18.1079
			SERPINF2	Response to stress	18.3491
			SERPING1	Response to stress	19.2245
			TF	Response to stress	19.9452
			TFRC	Response to stress	16.1321
			VASN	Response to stress	16.4381
			VTN	Response to stress	20.5098
			VWF	Response to stress	17.2274
			C4B	Phagocytosis, recognition	20.1171
			C4BPA	Phagocytosis, recognition	18.4293
			C4BPB	Phagocytosis, recognition	16.7389
			FCN3	Phagocytosis, recognition	17.422
			LBP	Phagocytosis, recognition	18.2617
			MBL2	Phagocytosis, recognition	16.7956

## Sheet: Fig2A
Genes	Healthy control vs pre DBT group	1st DBT vs pre DBT group	Kruskal FDR
ADGRB3	0.424979	-0.445491	0.00801786
ALB	1.1319	0.345369	0.000146898
ANXA6	-0.71794	0.0762553	0.00694325
APCS	-0.809439	-0.0369181	0.0287712
APOA2	0.632707	-0.206634	0.00670864
APOE	-0.940408	-0.174961	0.0118587
APOM	0.929312	0.139819	0.00285823
B2M	-0.808045	0.537684	0.000315376
BCHE	0.77813	-0.375752	0.00156806
BTD	1.14556	-0.264756	7.09e-05
C1R	-1.08069	0.345028	6.54e-05
C1S	-1.12423	-0.0754813	0.00183277
C2	-0.697543	0.220134	0.00229394
C3	-0.771704	0.409975	0.00137939
C4BPA	-0.788592	0.15037	0.00280653
C4BPB	-0.819907	-0.673295	0.00801786
C5	-0.611467	0.0196041	0.0180792
C6	-0.280392	0.342328	0.0354451
C8A	-0.707636	0.0608308	0.0412495
C9	-1.19491	0.223904	7.09e-05
CA1	1.35509	-0.215871	3.07e-05
CD44	-0.556333	0.284824	0.0247754
CEP250	-0.568897	-1.27386	0.00384445
CFB	-0.709651	0.45533	0.00124953
CFH	-1.07848	0.392272	3.07e-05
CFHR3	-0.785978	0.984596	4.95e-06
CLEC3B	1.29194	-0.187165	8.68e-06
CNDP1	0.704631	-0.0653348	0.00413016
CP	-0.933977	0.38655	0.000146898
CPB2	0.816786	-0.20566	0.0120904
CPN1	-0.176741	0.66161	0.0293459
CPN1	-0.176741	0.66161	0.0293459
CRTAC1	0.98257	0.165689	0.00464655
CST3	-0.537746	0.316022	0.0407787
F10	1.08633	0.465757	0.00927282
F11	1.29044	0.345296	0.000514142
F2	0.695241	-0.0139438	0.0343103
FCGR3A	-0.486452	0.659194	0.00767277
FETUB	0.89782	-0.128086	0.00407657
FGA	-0.592158	0.837793	3.07e-05
FGB	-0.21499	0.800988	0.00114034
FGG	-0.245391	0.860716	0.000840797
Fibrinogen	-0.454557	0.77381	0.000496902
GP1BA	0.82164	0.142451	0.0354451
HBA1	1.17585	-0.249361	0.000157748
HBB	1.15081	-0.309964	0.000157748
HBD	1.04481	-0.401089	0.000146898
HP	-0.297035	0.126193	0.0205282
IGFALS	0.52576	-0.262077	0.0354451
IGHA1	-0.74298	0.373879	0.0018824
IGHA2	-0.521722	0.341754	0.0354451
IGHV1-24	-0.623144	0.242549	0.0484612
IGHV3-38	-0.864013	-0.366363	0.0287712
IGKV1-5	-0.655136	0.554892	0.00407657
IGKV3-20	-0.741954	0.220629	0.0105517
IGKV3D-20	-0.433573	0.277471	0.0493764
IGLL1	-0.121458	0.955676	0.00376072
IGLV1-40	-1.10703	0.201773	0.000844612
IGLV1-51	-0.774184	0.217212	0.00543628
ITIH3	-0.80109	0.292233	0.00335613
JCHAIN	-0.99969	0.192579	0.00161958
KRT10	-0.00669826	1.07436	0.0484612
LBP	-0.711411	0.413531	0.00122155
LGALS3BP	-0.680608	0.289364	0.0113181
LRG1	-0.9486	0.206546	0.00114034
PCYOX1	1.10742	-0.130859	0.000454585
PGLYRP2	0.487059	-0.279288	0.0354451
PON1	0.489656	-0.422645	0.0223778
PRDX2	1.39327	-0.264954	1.43e-05
PROS1	-0.797953	-0.188575	0.0136923
RBP4	0.568205	-0.438958	0.00635657
SAA1	-0.571507	0.440704	0.0146375
SAA4	-1.11229	0.397796	3.07e-05
SELL	1.63227	0.66646	8.41e-05
SERPINA1	-0.729131	0.323497	0.00324836
SERPINA4	0.722568	-0.33874	0.00206988
SERPINA5	0.572745	-0.371144	0.0205282
TTR	-0.568826	-0.795649	0.0359979
VWF	-0.250148	1.05848	0.000480596

## Sheet: Fig2B
Annotation	Gene set	-Log10(FDR)	Count
HLH	Lipid binding	1.62848	4
HLH	Antioxidant activity	1.30187	2
LHL	Extracellular region	2.64349	8
LHL	Extracellular space	2.12224	7
LMH	Complement and coagulation cascades	23.4472	16
LMH	Adaptive immune response	16.4485	22
LMH	Lymphocyte mediated immunity	10.2303	14
LMH	FCGR3A-mediated il10 synthesis	3.24156	6

## Sheet: Fig2C
Exp	Patient ID	Response state iRECIST	Protein abundance	Genes
Exp110952	P1	pre DBT	18.8471	FGA
Exp110977	P1	not-evaluated	18.9561	FGA
Exp110964	P10	pre DBT	19.9177	FGA
Exp110984	P10	not-evaluated	19.7994	FGA
Exp110962	P11	pre DBT	19.5857	FGA
Exp110985	P11	not-evaluated	20.0934	FGA
Exp110963	P12	pre DBT	19.1642	FGA
Exp110986	P12	not-evaluated	20.2509	FGA
Exp110965	P14	pre DBT	19.8304	FGA
Exp110987	P14	not-evaluated	19.7978	FGA
Exp110966	P16	pre DBT	19.2226	FGA
Exp110988	P16	not-evaluated	19.4502	FGA
Exp110968	P18	pre DBT	19.4976	FGA
Exp110989	P18	not-evaluated	19.5227	FGA
Exp110969	P19	pre DBT	19.3083	FGA
Exp110990	P19	not-evaluated	19.8661	FGA
Exp110954	P2	pre DBT	19.3548	FGA
Exp110978	P2	not-evaluated	19.7533	FGA
Exp110970	P20	pre DBT	19.8873	FGA
Exp110991	P20	not-evaluated	20.4354	FGA
Exp110971	P21	pre DBT	19.443	FGA
Exp110992	P21	not-evaluated	20.1179	FGA
Exp110972	P22	pre DBT	19.3619	FGA
Exp110993	P22	not-evaluated	20.0548	FGA
Exp110973	P23	pre DBT	19.2442	FGA
Exp110994	P23	not-evaluated	19.8048	FGA
Exp110974	P24	pre DBT	19.4739	FGA
Exp110995	P24	not-evaluated	19.7625	FGA
Exp110996	P25	not-evaluated	19.8955	FGA
Exp111104	P25	pre DBT	19.0497	FGA
Exp110955	P3	pre DBT	19.6927	FGA
Exp110979	P3	not-evaluated	19.3974	FGA
Exp110957	P5	pre DBT	19.0864	FGA
Exp110980	P5	not-evaluated	19.6119	FGA
Exp110958	P6	pre DBT	19.6105	FGA
Exp110981	P6	not-evaluated	19.7484	FGA
Exp110959	P7	pre DBT	19.6566	FGA
Exp110982	P7	not-evaluated	19.8278	FGA
Exp110960	P8	pre DBT	19.1209	FGA
Exp110983	P8	not-evaluated	19.8636	FGA
Exp110952	P1	pre DBT	19.0889	FGB
Exp110977	P1	not-evaluated	19.3593	FGB
Exp110964	P10	pre DBT	20.147	FGB
Exp110984	P10	not-evaluated	19.9166	FGB
Exp110962	P11	pre DBT	19.8815	FGB
Exp110985	P11	not-evaluated	20.2107	FGB
Exp110963	P12	pre DBT	19.3909	FGB
Exp110986	P12	not-evaluated	20.2404	FGB
Exp110965	P14	pre DBT	20.0454	FGB
Exp110987	P14	not-evaluated	19.9916	FGB
Exp110966	P16	pre DBT	19.5951	FGB
Exp110988	P16	not-evaluated	19.6544	FGB
Exp110968	P18	pre DBT	19.9203	FGB
Exp110989	P18	not-evaluated	19.8269	FGB
Exp110969	P19	pre DBT	19.5825	FGB
Exp110990	P19	not-evaluated	20.1037	FGB
Exp110954	P2	pre DBT	19.6515	FGB
Exp110978	P2	not-evaluated	19.9567	FGB
Exp110970	P20	pre DBT	19.9766	FGB
Exp110991	P20	not-evaluated	20.4984	FGB
Exp110971	P21	pre DBT	19.6914	FGB
Exp110992	P21	not-evaluated	20.1617	FGB
Exp110972	P22	pre DBT	19.7801	FGB
Exp110993	P22	not-evaluated	20.2507	FGB
Exp110973	P23	pre DBT	19.6307	FGB
Exp110994	P23	not-evaluated	20.1317	FGB
Exp110974	P24	pre DBT	19.8681	FGB
Exp110995	P24	not-evaluated	20.1162	FGB
Exp110996	P25	not-evaluated	20.1217	FGB
Exp111104	P25	pre DBT	19.4427	FGB
Exp110955	P3	pre DBT	20.0281	FGB
Exp110979	P3	not-evaluated	19.5951	FGB
Exp110957	P5	pre DBT	19.4763	FGB
Exp110980	P5	not-evaluated	19.8341	FGB
Exp110958	P6	pre DBT	19.9086	FGB
Exp110981	P6	not-evaluated	19.949	FGB
Exp110959	P7	pre DBT	20.038	FGB
Exp110982	P7	not-evaluated	20.1457	FGB
Exp110960	P8	pre DBT	19.3627	FGB
Exp110983	P8	not-evaluated	19.9265	FGB
Exp110952	P1	pre DBT	15.5694	CD14
Exp110977	P1	not-evaluated	15.7015	CD14
Exp110964	P10	pre DBT	16.9108	CD14
Exp110984	P10	not-evaluated	17.0417	CD14
Exp110962	P11	pre DBT	15.9251	CD14
Exp110985	P11	not-evaluated	15.934	CD14
Exp110963	P12	pre DBT	15.7217	CD14
Exp110986	P12	not-evaluated	16.3278	CD14
Exp110965	P14	pre DBT	15.8035	CD14
Exp110987	P14	not-evaluated	15.8714	CD14
Exp110966	P16	pre DBT	15.927	CD14
Exp110988	P16	not-evaluated	16.0727	CD14
Exp110968	P18	pre DBT	15.4453	CD14
Exp110989	P18	not-evaluated	15.6302	CD14
Exp110969	P19	pre DBT	15.3548	CD14
Exp110990	P19	not-evaluated	15.5562	CD14
Exp110954	P2	pre DBT	15.997	CD14
Exp110978	P2	not-evaluated	16.2968	CD14
Exp110970	P20	pre DBT	16.455	CD14
Exp110991	P20	not-evaluated	17.0535	CD14
Exp110971	P21	pre DBT	16.1721	CD14
Exp110992	P21	not-evaluated	16.7026	CD14
Exp110972	P22	pre DBT	15.895	CD14
Exp110993	P22	not-evaluated	16.0843	CD14
Exp110973	P23	pre DBT	15.4137	CD14
Exp110994	P23	not-evaluated	16.0488	CD14
Exp110974	P24	pre DBT	15.7447	CD14
Exp110995	P24	not-evaluated	15.5544	CD14
Exp110996	P25	not-evaluated	16.6091	CD14
Exp111104	P25	pre DBT	16.4246	CD14
Exp110955	P3	pre DBT	15.6643	CD14
Exp110979	P3	not-evaluated	15.6236	CD14
Exp110957	P5	pre DBT	16.1869	CD14
Exp110980	P5	not-evaluated	16.2895	CD14
Exp110958	P6	pre DBT	15.8741	CD14
Exp110981	P6	not-evaluated	15.6744	CD14
Exp110959	P7	pre DBT	15.9893	CD14
Exp110982	P7	not-evaluated	16.441	CD14
Exp110960	P8	pre DBT	16.1193	CD14
Exp110983	P8	not-evaluated	16.5687	CD14
Exp110952	P1	pre DBT	23.422	CEP250
Exp110977	P1	not-evaluated	22.5477	CEP250
Exp110964	P10	pre DBT	23.0762	CEP250
Exp110984	P10	not-evaluated	22.5201	CEP250
Exp110962	P11	pre DBT	22.7128	CEP250
Exp110985	P11	not-evaluated	22.1436	CEP250
Exp110963	P12	pre DBT	22.7675	CEP250
Exp110986	P12	not-evaluated	22.2748	CEP250
Exp110965	P14	pre DBT	22.6997	CEP250
Exp110987	P14	not-evaluated	22.3962	CEP250
Exp110966	P16	pre DBT	23.1542	CEP250
Exp110988	P16	not-evaluated	22.9556	CEP250
Exp110968	P18	pre DBT	23.0677	CEP250
Exp110989	P18	not-evaluated	22.7514	CEP250
Exp110969	P19	pre DBT	22.6654	CEP250
Exp110990	P19	not-evaluated	22.7663	CEP250
Exp110954	P2	pre DBT	23.3786	CEP250
Exp110978	P2	not-evaluated	22.7188	CEP250
Exp110970	P20	pre DBT	22.7244	CEP250
Exp110991	P20	not-evaluated	22.4837	CEP250
Exp110972	P22	pre DBT	22.8727	CEP250
Exp110993	P22	not-evaluated	23.2983	CEP250
Exp110973	P23	pre DBT	22.7704	CEP250
Exp110994	P23	not-evaluated	22.7122	CEP250
Exp110974	P24	pre DBT	23.058	CEP250
Exp110995	P24	not-evaluated	22.775	CEP250
Exp110996	P25	not-evaluated	23.0315	CEP250
Exp111104	P25	pre DBT	23.807	CEP250
Exp110955	P3	pre DBT	23.173	CEP250
Exp110979	P3	not-evaluated	22.4847	CEP250
Exp110957	P5	pre DBT	23.414	CEP250
Exp110980	P5	not-evaluated	23.2037	CEP250
Exp110958	P6	pre DBT	23.0235	CEP250
Exp110981	P6	not-evaluated	22.5882	CEP250
Exp110959	P7	pre DBT	23.0082	CEP250
Exp110982	P7	not-evaluated	22.5391	CEP250
Exp110960	P8	pre DBT	23.0945	CEP250
Exp110983	P8	not-evaluated	22.388	CEP250
Exp110952	P1	pre DBT	18.586	HRG
Exp110977	P1	not-evaluated	18.5682	HRG
Exp110964	P10	pre DBT	18.2817	HRG
Exp110984	P10	not-evaluated	17.896	HRG
Exp110962	P11	pre DBT	17.6017	HRG
Exp110985	P11	not-evaluated	17.4219	HRG
Exp110963	P12	pre DBT	17.7913	HRG
Exp110986	P12	not-evaluated	17.182	HRG
Exp110965	P14	pre DBT	17.8164	HRG
Exp110987	P14	not-evaluated	17.4826	HRG
Exp110966	P16	pre DBT	18.1198	HRG
Exp110988	P16	not-evaluated	17.8748	HRG
Exp110968	P18	pre DBT	18.5488	HRG
Exp110989	P18	not-evaluated	18.4215	HRG
Exp110969	P19	pre DBT	17.8054	HRG
Exp110990	P19	not-evaluated	17.6752	HRG
Exp110954	P2	pre DBT	18.3493	HRG
Exp110978	P2	not-evaluated	18.0678	HRG
Exp110970	P20	pre DBT	17.3344	HRG
Exp110991	P20	not-evaluated	16.9304	HRG
Exp110971	P21	pre DBT	18.0354	HRG
Exp110992	P21	not-evaluated	17.431	HRG
Exp110972	P22	pre DBT	18.4261	HRG
Exp110993	P22	not-evaluated	18.0764	HRG
Exp110973	P23	pre DBT	17.5025	HRG
Exp110994	P23	not-evaluated	17.2551	HRG
Exp110974	P24	pre DBT	17.878	HRG
Exp110995	P24	not-evaluated	17.3617	HRG
Exp110996	P25	not-evaluated	18.138	HRG
Exp111104	P25	pre DBT	18.1428	HRG
Exp110955	P3	pre DBT	18.1931	HRG
Exp110979	P3	not-evaluated	18.1294	HRG
Exp110957	P5	pre DBT	18.2769	HRG
Exp110980	P5	not-evaluated	17.9642	HRG
Exp110958	P6	pre DBT	17.8168	HRG
Exp110981	P6	not-evaluated	17.8064	HRG
Exp110959	P7	pre DBT	18.0678	HRG
Exp110982	P7	not-evaluated	17.801	HRG
Exp110960	P8	pre DBT	18.3835	HRG
Exp110983	P8	not-evaluated	18.032	HRG
Exp110952	P1	pre DBT	16.5403	HGFAC
Exp110977	P1	not-evaluated	16.4086	HGFAC
Exp110964	P10	pre DBT	16.7839	HGFAC
Exp110984	P10	not-evaluated	16.6352	HGFAC
Exp110962	P11	pre DBT	16.6893	HGFAC
Exp110985	P11	not-evaluated	16.155	HGFAC
Exp110963	P12	pre DBT	16.4502	HGFAC
Exp110986	P12	not-evaluated	16.0362	HGFAC
Exp110965	P14	pre DBT	16.4929	HGFAC
Exp110987	P14	not-evaluated	15.7737	HGFAC
Exp110966	P16	pre DBT	15.9962	HGFAC
Exp110988	P16	not-evaluated	15.7545	HGFAC
Exp110968	P18	pre DBT	16.7313	HGFAC
Exp110989	P18	not-evaluated	16.1125	HGFAC
Exp110969	P19	pre DBT	16.5931	HGFAC
Exp110990	P19	not-evaluated	16.3418	HGFAC
Exp110954	P2	pre DBT	16.7823	HGFAC
Exp110978	P2	not-evaluated	16.6466	HGFAC
Exp110970	P20	pre DBT	15.7635	HGFAC
Exp110991	P20	not-evaluated	16.1668	HGFAC
Exp110971	P21	pre DBT	15.8833	HGFAC
Exp110992	P21	not-evaluated	15.4325	HGFAC
Exp110972	P22	pre DBT	16.7167	HGFAC
Exp110993	P22	not-evaluated	16.5081	HGFAC
Exp110973	P23	pre DBT	16.6497	HGFAC
Exp110994	P23	not-evaluated	16.3697	HGFAC
Exp110974	P24	pre DBT	16.3332	HGFAC
Exp110995	P24	not-evaluated	16.2127	HGFAC
Exp110996	P25	not-evaluated	16.3614	HGFAC
Exp111104	P25	pre DBT	16.5808	HGFAC
Exp110955	P3	pre DBT	16.8864	HGFAC
Exp110979	P3	not-evaluated	16.7404	HGFAC
Exp110957	P5	pre DBT	17.0181	HGFAC
Exp110980	P5	not-evaluated	16.7702	HGFAC
Exp110958	P6	pre DBT	16.7091	HGFAC
Exp110981	P6	not-evaluated	16.7789	HGFAC
Exp110959	P7	pre DBT	16.5942	HGFAC
Exp110982	P7	not-evaluated	16.4688	HGFAC
Exp110960	P8	pre DBT	17.0181	HGFAC
Exp110983	P8	not-evaluated	16.3619	HGFAC

## Sheet: Fig2D
HPA specific annotation	HLH	HML	LHL	LMH
Skin				1
Endocrine tissue				1
Blood and immune system	1	3
Liver	4	9	2	21

[truncated: 24 more sheets: FigS3A, FigS3B, Fig3A, Fig3B, Fig3C, Fig3D, Fig3E, Fig3F, FigS4A, FigS4B, FigS4C, FigS4D, Fig4A, Fig4B, Fig4C, Fig4D_FigS5B, FigS5A, FigS5C, Fig5B, Fig5C …]
